# Supplementary material for: Analysis of genotype diversity and evolution of Dengue virus serotype 2 using complete genomes
Source: PeerJ. 2016 Aug 24;4:e2326. doi: 10.7717/peerj.2326 (PMC5012332; doi:10.7717/peerj.2326)
Supplement: File S3 — The multiple sequence alignment is generated using all the 990 DENV-2 strains and an out-group comprising of complete genome sequences of Japanese Encephalitis virus (JEV) [GenBank: NC_001437.1 ], West Nile virus (WNV) [GenBank: NC_001563.2 ] and Murray Valley encephalitis virus (MVEV) [GenBank: NC_000943.1 ]. [file peerj-04-2326-s003.meg]

#mega
!Title ;
!Format DataType=DNA indel=- CodeTable=Standard;

!Domain=Data property=Coding CodonStart=1;
#D2|C|JQ922551
------------------------------------------------------------
------------------------------------------------------------
------------------------------------------------------------
----------------------------------------------------------GA
-CAGATT-CTCCGAGGG----AGCT-A-A--GCTTAACGT-AGTTCTAAAAG-TTTTTTA
-ATTAGAGGGC---AGTTTTCCGATGAATATCCAACGAAAAAAG---GCGAGAAATACAC
CTTTCAATAGGGTGACACGTGAGAGAATTCACGTGTCGACTGTGCATCAGTTG--ACACA
GAGATTCTCACTTGGAAAGTTTCATGGACGAGGACCATTGAAACTGTTCATGGCCCTGTT
GGCATTCCTTCGTTTCTTAACAATCCCACCAACAGCAGTGATACTGAAAAGATGTGGAAC
GATCAAAAAGTCAAAAGCTATCA---ATGTCTTGAGAGGGTTCAGGAAAGAGATTGGAAG
GATGTTGAACATCTTGAATAGGAGACGCA---------------------GAACTGTAGG
CATGATCATCATGCTGA------TTCCAACAGCCATGGCGT------------TCCATTT
AACC-------ACACGCAACGGAGAACCACACATGATCGTCAGCA-GACAAGAGAAAG--
GGAAAAGTCTCTTGTTCAAAACAGAGGATGGTGTGAACATGTGTACCCTCATGGCCATGG
ACCTTGGTGAACTGTGTGAAGACACAATCACTTATAACTGTCCTCTTCT---CAAGCAGA
ATGAACCGGAAGATATAGATTGTTGGTGCAAC----------TCCACGTCCACATGGGTA
ACTTATGGGACATGCAC-------TGCCACAGGAGAACACAGAAGGGAAAAAAGATCAGT
GGCACTTGTCCCA--------------CATGTGGGAATGGGATTGGAGACACGAACTGAA
ACATGGATGT-CATCAGAAGGGGCCTGCAAACACGCCCAGAGAATTGAAACCTGGATCTT
AAGACATCCAAGCTTTACCATAATGGCAGCAATCTTGGCATACACCATAGGAA-CGACAT
ATTTCCAAAGAGTTGTGTTTTTGATGGTACTGACAGCAGTGGCTCT----TTCAATGACA
ATGCGTTGTATAGGAATATCAAATAGAGACTTTGTGGAAGGGGTCTCAGGAGGAAGCTGG
GTTGACATAGTCCTAGAACATGGAAGCTGCGTGACAACGATGGCAAAAAACAAACCAACA
TTGGACTTTGAACTGATAAAAACAGAAGCCAAGCAACCT-GCCACTCTAAGGAAGTACTG
TATAGAGGCAAAGCTGACCAACACGACAACAGCATCTCGATGCCCAAC-ACAAGGGGAAC
CCAGCCTGAATGAAGAGCAG---GACAAAAGGTTCGTCCGCAAACATTCCATGGTAGACA
GAGGATGGGGAAATGGATGTGGATTATTTGGAAAAGGAGGCATTGTGACCTGTGCTATGT
TCACATGCAAAAAAAACATGGAAGGAAAAATCGTGCAACCAGAAAACCTGGAATACACCC
TTG-------------TGATAACACCTCAC---TCAGGGGAAGAGAATGCAGTT--GGAA
ATGACA-----CA----GGAA--AC-----------CATGGCAAGGAAA-TCAAAGTAAC
ACCACAGAGTTCCATT-ACGGAAGC-AGCACTGACAGGCTATGGCACTGTCACAATGGAA
TGCTCTCCCAGAACGGGCCTCAACTTCCATGAG-ATGGTGTCGCTGCCAATGGAAAACAA
AGCTTGGATGGTGCACAGGCAATGGTTCCTAGACCTACCGCTGCCATGGCTGCCCGGAGC
AGACACACAAGGATCAAATTGGATACAGAAAGAGACATTGGTCACTTTCAAAAATCCCCA
TGCGAAAAAACAGGACGTTGTTGTCTTAGGATCCCAAGAGGGGGCCATGCATACAGCACT
CACAGGGGCTACGGAAATCCAGAT--GTCA---TCAGGAAACTT--GCTGTTCA------
--CAGGACATCTCAAGTGCAGGCTGAGAATGGACAAATTACAGCTTAAAGGGATGTCATA
CTCCATGTGCACAGGAAAGTTTAAAGTTGTGTGGGGAATAGCAAGAACACAACATGGAAC
AATAGTTCATAGAGTACAATATGAAGGAGACGGTTCTCCATGCAAAATCCC---TTTGAA
TATAATGGGTCTGGAAAAAAGACATGTCT-TAGGTCGGCCGATTACAGTCAACCCAATTG
TCACAGGAAAAGACAGCCCAGTCAAC-------ATAGAAGCAGAACCTCCATTGGGGGAC
AGCTACATCATTA-TAGG-AGTGGAACCGGGACAAGTGAAGCTCACCTGCTCCCAGAAGG
GAAGCTCAATCGGCCAAATGTTCGAGACAACAATGAGAGGAGCGAAGAGAATGGCCATTT
TAGGTGACACAGCCTGGGATTTTGGATCCCTGGGAGGAGTGTTCACATCCATAGGAAAGG
CCCTCCACCAAGTTTTTGGAGCAATCTATGGGGCTGCCTTCAGTGGGGTCTCATGGACTA
TGAAAATCCTCATAGGAGTTGTCATCACATGGATAGGAATGAATTCACGTAGCACCTCAC
TGTCTGTGTCATTAGTACTAGTGGGAGTCGTGACATTGTATTTGGGAGTTATGGTGCAGG
CTGATAGTGGTTGTGTTGTGAGTTGGAAAAACAAAGAACTGAAATGTGGCAGTGGGATTT
TTGTCACAGACAATGTACACACATGGACAGAACAATACAAATTCCAACCAGAATCCCCCT
CAAAGCTGGCTTCAGCTATCCAGAAAGCTCATGAAGAGGGCATCTGTGGAATCCGCTCAG
TAACAAGACTGGAGAATCTAATGTGGAAACAAATAACACCAGAACTGAATCACATTCTAT
CAGAAAATGAGGTAAAGTTGACTATCATGACAGGAGACATCAAAGGAAT------CATGC
AGGCAGGAAAACGATCCCTGCGGCCTCAGCCCACT-------------GAG----TTGAA
GTATTCATGGAAAACATGGGGCAAAGCGAAAATGCTCT---CCACAGAACCTCATAACCA
GACCTTTCTCATTGATGGCCCCGAAACAGCAGAATGTCCCAGCACAAACAGAGCTTGGAA
CTCACTAAAAGGTGGAGACTATGGCTTTGGGGTATTCACCACCAACATATGGCTGAAG--
TTGAAAGAAAGGCAGGATGTGTCTTGTGACTCAAAACTCATGTCAGCGGCCATAAAAGAC
AACAGAGCCGTCCATGCCGATATGGGTTATTGGATAGAAAGCGCACTTAATGACACATGG
AAGATAGAAAAAGCCTCTTTTATCGAAGTTAAAAGTTGCCATTGGCCAAAATCACATACT
CTCTGGAGTAATGGAGTGCTAGAAAGTGAGATGATAATTCCAAAGAATTTAGCTGGACCA
GTATCACAACATAATTACAGACCAGGCTATCACACACAAACGGCAGGGCCCTGGCATCTA
GGCAAGCTTGAGATGGACTTTGATCTTTGCGAAGGAACCACAGTGGTGGTGACTGAGGAC
TGTGGAAATAGAGGACCCTCTCTAAGAACAACTACCGCCTCTGGAAAACTCATAACAGAA
TGGTGTTGCCGATCCTGCACATTACCACCGCTAAGATACAGAGGTGAGGATGGATGTTGG
TACGGAATGGAAATCAGACCATTGAAAGAGAAAGAAGAGAACTTGGTCAACTCTTTGGTC
ACAGC--------CGAACATGAACA---GATTGACAACTTCTCACTAGGAGTCTTGGGAA
TGGCA-TTGTTCCTGGAAGAAATGCTCAGGACCCGAGTAGGA--ACAAAA----------
-------CATGC-AGTATTACTAGTTGCAGTTTCT-------TTCATGACATTGATCACA
GGGAACATGTCTTTCCGAGACCTGGGGAGAGTGATGGTTATGGTGGGGGCTGCTATGACG
GATG---ACATAGGTATGGGCGTGACTTATCTTGCCCTACTAGCAGCTTTCAAAGTTAGA
CCAACTTTT---GCAGCTGGACTACTTTT----GAGAAAGCTGACC--TCCAAGGAAT-T
GATGATGACCACCATAGGAATCGTACTCCTCTCCCAGAGTA---CCATACCA-------G
A----GACTATACT------TGAACTGACTGATGCGTTGG---------CCTTGGGCATG
ATGATCCTCAAAATAGTGA-----------GAAATATGGAAAAGTATCAACTAGCAGTGA
CTATCATGGCTATCTTATGTGTTCCAAATGCAATGATATTACAAA--ATGCAT------G
GAAAGTGAGCTGCACA-----ATACTGGCAGTGGTGTCCGTTTCCCCACTGCTCTTAACA
TCTT---------------------CACAGCAGAAAGCGGATTGGATACCAT--------
TGGCATTGACG---ATCAAAGGTCTCAATCCAACAGCCATTTTC------CTAACAACCC
TTTCAAGA------ACCAATAAGAAAAGGAGTTGGCCACTAAATGAGGCTATCATGGCAG
TCGGGATGGTGAGCATTTTAGCCAGTTCTCTCTTGAAGAATGACATT---CCCATGACAG
GACCATTAGTGGCTGGAGGGCTTCTCACAGTGTGTTACCTGCTCCCCGGAAGATCCGCTG
ATTTGGAACTGGAGAGAGCCGCCGACCTAAGATGGGAAGATCAGGCAGAGATATCAGGAA
GTAGTCCAATTCTG-----TCCAT--AACAATATCCGAAGATGGCAGCATGTCCATAA--
--AAAACCA------------AGAGGAAAAAC-------AAACACTGACCATCCTCATTA
AAACCGGATTGCTGGTGAT--------------ATCCGAACTCTTTCCCGTACAAATACC
AATCA-CGGCAGCAGCATGGTACCTG--TGGGAAGTGAAAAAACAACGGGCTGGAGTATT
GTGGGATGTTCCTTCACCCCCA------CC-TGTGGGAAAGGCCGAACTGGAAGATGGAG
CCTATGGAATCAAGCAGAAAGGGATTCTTGGATACTCCCAGATTGGGGCGGGAGTTTACA
AAGAAGGAACATTCCACACAATGTGGCACGTCACACGGGGTGCTGTTCTAATGCATAAAG
GGAAGAGGATTGA-ACCATCATGGGCGGATGTCAGAAAAGATCTGATATCGTATGGAGGA
GGCTGGAAGCTAGAAGGAGAATGGAAGGAAGGAGAAGAAGTCCAGGTCTTGGCATTAGAG
CCTGGAAAGAATCCAAGAGCCGTCCAAACAAGACCTGGTCTTTTTAAAACTAACAC-TGG
AACCATAGGCGCTGTATCTCTAGACTTTTCTCCTGGAACGTCAGGATCTCCAATCGTCGA
CAAAAAAGGAAAAGTCGTGGGTCTTTATGGCAATGGTGTCGTCACAAGAAGTGGAACATA
TGTGAGTGCCATAGCCCAGACTGAAAAAAGCATTGAAGA--CAAT-CCAGAGA---TTGA
AGA---TGACATCTTTCGGAAAAAAAGATTGACCATTATGGACCTTCACCCAGGAGCGGG
AAAGACGAA-AAGATACCTTCCAGCAATAGTCAGAGAGGCCATAAAACGAGGCTTGAGAA
CACTAATCCTGGCCCCCACTAGAGTCGTAGCAGCTGAAATGGAGGAAGCTCTTAGAGGAC
TTCCAATAAGATACCAAACCCCAGCCATCAGAGCTGAGCACACTGGGCGAGAAATCGTGG
ATTTAATGTGTCATGCCACATTTACCATGAGGCTGCTATCACCAGTTAGAGTGCCAAATT
ACAACCTGATCATTATGGATGAAGCCCATTTCACAGATCCAGCAAGCATAGCAGCTAGAG
GATACATTTCAACTCGAGTAGAGATGGGTGAAGCAGCCGGGATTTTCATGACAGCCACTC
CTCCGGGAAGCAGAGACCCATTTCCTCAGAGCAATGCACCAATCATGGACGAGGAAAGAG
AAATTCCTGAACGTTCGTGGAACTCTGGACATGAGTGGGTTACGGACTTTAAAGGAAAGA
CTGTTTGGTTTGTTCCGAGTATAAAAGCAGGAAATGACATAGCAGCTTGCCTGAGAAAAA
ATGGAAAGAAAGTGATACAACTCAGTAGGAAAACCTTTGATTCTGAATACATCAAGACTA
GGACCAATGATTGGGACTTTGTGGTCACGACTGATATTTCAGAAATGGGTGCTAACTTTA
AGGCTGAAAGGGTTATAGACCCCAGGCGCTGCATGAAACCAGTCATACTAACAGACGGTG
AAGAGCGGGTGATCCTGGCAGGGCCCATGCCAGTGACTCACTCTAGTGCAGCACAAAGAA
GAGGGAGAATAGGAAGAAATCCAA---AAAATGAAAATGACCAGTACATATACATGGGGG
AACCTCTG--GAAAATGATG-AAGACTGTGCACACTGGAAAGAAGCTAAGATGCTTCTAG
ACAACATCAACACGCCTGAAGGAATCATCCCCAGCATGTTCGAACCAGAGCGTGAAAAGG
TGGATGCCATTGATGGTGAATACCGCTTAAGAGGAGAAGCGAGGAAAACCTTTGTGGACC
TAATGAGAAGAGGAGACCTGCCAGTCTGGCTGGCCTACAGAGTGGCAGCCGAAGGCATCA
ACTATGCAGACAGAAGGTGGTGTTTTGATGGAATAAAGAACAACCAAATTTTGGAAGAAA
ATGTGGAAGTGGAAATCTGGACAAAAGAAGGGGAAAAGAAGAAATTGAAACCCAGATGGT
TGGATGCTAGGATCTACTCTGACCCGCTGGCGCTCAAAGAATTCAAAGAGTTTGCAGCTG
GAAGAAAATCCCTGACCCTGAATTTAATCACAGAAATG------GGTAGGCTTCCAACTT
TTATGACTCAGAAAGCAAGGAACGCACTGGACAACTTA-GCAGTCCTGCATACGGCTGAA
GCAGGCGGAAGGGCGTACAATCATGCTCTCAGTGAACTGCCAGAGACTCTGGAGA-CATT
GCTTTTGCTGACACTTTTGGCTACTGTCACGGGCGGAATCTTTTTATTCTTGATGAGCGG
AAAAGGTATAGGGAAAATGACCCTGGGAA-TGTGCTGCATAATCACG---GCCA--GTAT
TCTCCTATGGTACGCACA-AATACAGCCACACTGGATAGCAGCTTCAATAATACTGGAGT
TTTTTCTCATAGTTTTGCTCATCCCAGAGCCAGAAAAGCAGAGAACACCCCAAGATAACC
AATTGACTTACGTTGTCATAGCCATCCTCACAGCGGTGGCCGCAACCATGGCAAACGAG-
ATGGGGTTCCTGGAAAAAACGAAGAAAGATTTCGG------ATT----GGGA--AGCATT
GCAACCCAGCCACCCGAG---------------AGTAACATCC---------------TG
GACA---------------TAGATCTACGTCCTGCATCAGCATGGACCCTGTATGCCGTG
GCCACAACATTTATCACATCAATGTTGAGACATAGCAT----TGAAAATTCCTCGGTG--
--AATGTGTCTCTAACAGCCATTGCCAACCAAGCCACAGTGCTAATGGGTCTTG-GGAAA
GGATGGCCATTGTCAAAAATGGACATTGG------AGTTCCCCTTCTCGCCATCGGGTGC
TATTCACAAGTCAACC---CCATAACTCTCACAGCAGCTCTCCTTTTATTGGTAGCACAT
TATGCTATCATAGG--------GCCAGGACTCCAAGCTAAAGCAACCAGAGAAGCGCAGA
AAAGAGCAGCAGCAGGCATCATGAAAAACCCAACTGTGGATGGAATAACAGTGATTGAC-
--------CTAGATCCAAT--ACCCTATGATCCAAAATTTGAGAAGCAACTGGGACAAGT
AATGCTCCTAGTCCTCTGCGTGACTCAAGT--------ACTGATGA---TGAGGACTACA
TGG----GCTTTGTGTGAGGCTCTAACCTTAGCGACCGGGCCCATCTCCACATTGTGGGA
-AGGAAATCCAGGAAGATTTTGGAATACAACTATTGCAGTGTCAATGGC-----TAACAT
TTTTAGAGGAAGTTACTTGGCTGGAGCTGGACTTCTCTTTTCTATCATG-----------
-AAGAACACAACCAA---------CACAAGAAGGGGAACTGG-CAACACAGGAGAGA--C
GCTTGGAGAGAAATGGAAAAACCGATTGAATGCATTGGGGAAGAGTGAATTCCAGATCTA
CAAGAAAAGCGGAATCCAGGAAGTGGATAGAACCTTGGCAAAA------------GAAGG
CATTAAAAGAGGAGAA----ACGGACCATCATGCTGTGTCGCGAGGCTCAGCAAAGCTGA
GATGGTTCGTCGAGAGAAACCTGGTTACACCAGAGGGGAAAGTAGTGGACCTCGGTTGTG
GCAGAGGGGGCTGGTCATACTATTGTGGGGGGCTAAAGAATGTAAGAGAAGTCAAAGGCC
TAACAAAAGGAGGACCAGGACACGAAGAACCCATTCCCATGTCAACATATGGGTGGAATC
TAGTGCGTCTCCAAAGTGGAGTTGATGTTTTCTTTACTCCGCCAGAAAAGTGTGACACAT
TGCTGTGTGACATAGGGGAGTCGTCACCAAATCCCACGGTTGAAGCAGGACGAACACTCA
GAGTCCTAAACTTAGTGGAAAATTGGCTGAACAACAACACCC---AATTTTGCGTAAAGG
TTCTTAACCCATACATGCCCTCAGTCATAGAAAAAATGGAAACGCTGCAAAGGAAATACG
GAGGAGCTTTGGTGAGGAATCCACTCTCAAGAAATTCCACACATGAGATGTATTGGGTAT
CCAATGCTTCCGGGAACATAGTGTCATCAGTGAACATGATTTCAAG---GATGTT-----
GATCAACAG-ATT-TACAATGAGGCATAAAAAAGCCACA---TACGAGCCAGATGTTGAC
CTTGGAAGCGGAACCCGCAACATCGGAA-------TTGAAAGTGAGACAC-CAAACCTAG
ACATAATTGGGAAAAGAATAGAAAAAATAAAACAAGAGCATGAAACATCATGGCACTATG
ACCAAGACCACCCATATAAAACGTGGGCCTACCATGGCAGCTACGAAACAAAACAGACTG
GATCAGCATCATCCATGGTGAATGGAGTAGTTAGACTGCTGACAAAACCTTGGGACGTCA
TCCCTATGGTGACACAGATGGCAATGACAGACACGACCCCATTTGGGCAACAGCGTGTTT
TCAAAGAGAAAAGTGACACGAGAACCCAAGAACCGAAAGAAGGCACGAAGAAACTAATGA
AAATCACGCCCAAATGGCTCTGGAAAGAACTAGGAAAGAAAAAGACACCCAGGATGTGCA
CTAGAGAAGAATTCACAAGAAAGGTGAGAAGCAATGCAGCCTTAGGTGCCATATTCACTG
ATGAGAACAAGTGGAAGTCGGCACGTGAGGCTGTTGAAGACAGTAGATTTTGGGAACTGG
TTGACAAGGAAAGGAATCTCCATCTTGAAGGAAAGTGTGAGACATGTGTGTACAACATGA
TGGGAAAGAGAGAGAAGAAGCTAGGGGAATTCGGCAAAGCAAAAGGCAGCAGAGCCATAT
GGTACATGTGGCTTGGAGCACGCTTCTTAGAGTTTGAAGCCCTAGGATTCTTGAATGAAG
ATCACTGGTTTTCTAGAGAGAACTCCCTGAGTGGAGTGGAAGGAGAAGGGCTGCACAAGC
TGGGTTACATTCTAAGAGATGTGAGCAAGAAAG-AAGGGGGAGCAATGTACGCTGACGAC
ACTGCAGGATGGGACACAAGAATCACACTAGAGGACTTAAAAAATGAAGAAATGGGGGCC
AACCACCTGGAAGGAGAACCCAAAAAA-CTTTATG-AGGCCATTTTTAAATTAACGT-AC
CAAAACAAGGGGGTGCGTGTGCAAAGACCAACACCAAGAGGC---CCATTAATGGATATT
ATATTGAGAAGAGACCAAGGAGGTAGTGGACAAGTTGGTACCTATGGCCTCAACACTTTT
ACCAATATGGGAGCCCAACTAATCAGACAGATGGAGGGAGAAGGAGTCTT-----CA-AA
GGCATCCAGCACCTG--ATTGCCAC--AGAAGAA-----ATTGCA-----GTGCAAGACT
GGTTG-GCAAGAGTGGGGCGTGAGAGGTTTTCAA--GAATGGCTATCAGTGGAGATGATT
GTGTTGTGAAACCCTTAGATGACAGGTTTGCAAGCGCTTTAACAGCTCTAAATGACATGG
GAAAGGAGAGGAAAGTCTTACAACAATGGGAACCATCAAGAGAATGGAACGATTGGACAC
AAGTGCCTTTCTGTTCACACCATTTCCATGAGTTAATCATGAAAGACGGTCGTGTACTCG
TAGTTCCATGTAGAAACCAAGATGAACTGATTGGTAGAGCCCGAATTTCCCAGGGAGCCG
GGTGGTCTTTGCGGGAGACGGCCTGTCTGGGGAAATCTTACGCCCAAATGTGGAGCCAGA
TGTACTTTCACAGGCGTGACCTCAGGCTGGCGGCAAACGCTATTTGCTCAGCAGTCCCAT
CACATTGGGTTCCAACAAGTCGAACAACTTGGTCCATACACGCCAGACATGAATGGATGA
CAACGGAAGACATGTTGACAGTTTGGAACAGGGTGTGGATTCAAGAAAACCCATGGATGG
AAGACAAAACTCCAGTGGAATCATGGGAGGAAATCCCATACTTGGGAAAAAGAGAAGACC
AATGGTGCGGCTCATTGATAGGGCTAACAAGCAGGGCTACCTGGGCAAAGAATATCCAAA
CAGCAATAAACCAAGTTAGATCCTTAATAGGCAATGAGGAATACACAGACTATATGCCAT
C----------CATGAAAAGATTCAGAAGA-------GAAG------AGGAAGAAGC---
---------------AGGGGTCTTGTG-----------GT-AGAAGGC-AGAATTA----
--------ACAT-----------------------GAGA-----TAAGATTAGA------
AGTCAGGTCG---GATTAA----GCCATAGTACG--GAAAAAACTATGCTACCTGT-G--
-AGCCCCG--------------------------------------------TCCAAGGA
CG---------------------TTAAAAGAAG---------------------------
-----TCAGG-CCACTAC---AAGT-----------------------------------
---GCCATAACTT-GAGCAAACTA---------T-GCAGCCTGT-A----G-CTCCACCT
G-G----------GAAGGT-GT-AAAAAATC-T---GGGAGGC-CACAAA--CCATG---
-------GAAGCTGTACG---CATGGCGTA--------GTGGA-CTA---GCGGTTAGAG
GAG------------------------ACCCCTCCCTTGCAAATCGCAGC-AACAAT-GG
GGGC---------CCAAGGTGAGATGAAGCTG-TAGTCTCACTGGAAGGACT-ATT-TTT
T--A--GAGGAGA--CCCCCC-----C--------GAAAT------AAAAAACAG-CATA
TTGACGCT--GGGAAAGACCAGG-------------------------------------
------CGCCAG-AAAATGG-AA---TGGTGC----------------------------
------------------------------------------------------------
------------------------------------------------------------
------------------------------------------------------------
------------------------------------------------------------
------------------

#D2|C|GQ398258
------------------------------------------------------------
------------------------------------------------------------
------------------------------------------------------------
------------------------------AGTWGTTAGTCTACGTGGACCGAC-AAAGA
-CAGATT-CTTTGAGGG----AGCT-A-A--GCTCAACGT-AGTTCTAACAG-TTTTTTA
-ATTAGAGAGC---AGATCTCTGATGAATAACCAACGGAAAAAG---GCGAGAAATACGC
CTTTCAATATGCTGAAACGCGAGAGAAACCGCGTGTCGACTGTGCAACAGCTG--ACAAA
GAGATTCTCACTTGGAATGCTGCAGGGACGAGGACCATTGAAATTGTTCATGGCCCTGGT
GGCATTCCTTCGTTTCCTAACAATCCCGCCAACAGCAGGGATACTAAAAAGATGGGGAAC
AATCAAAAAATCAAAGGCTATCA---ATGTCTTGAGAGGGTTCAGGAAAGAGATTGGAAG
GATGCTGAACATCTTGAACAGGAGACGCA---------------------GAACTGCAGG
CATGATTATCATGTTGA------TTCCAACAGTGATGGCGT------------TCCATTT
AACC-------ACACGCAACGGAGAACCACACATGATCGTCAGTA-GACAAGAGAAAG--
GGAAAAGTCTTCTGTTTAAAACAGAGGATGGTGTGAACATGTGTACCCTCATGGCCATGG
ACCTTGGTGAATTGTGTGAAGACACAATCACTTATAATTGTCCTCTCCT---CAGGCAGA
ATGAACCAGAAGACATAGACTGTTGGTGCAAC----------TCCACGTCCACATGGGTA
ACTTATGGGACATGCAC-------CGCCACAGGAGAACACAGAAGGGAAAAAAGATCAGT
GGCACTCGTTCCA--------------CATGTGGGAATGGGACTGGAGACACGAACTGAA
ACATGGATGT-CATCAGAAGGGGCCTGGAAACACGCCCAGAGAATTGAAACTTGGATCTT
GAGACATCCAGGCTTTACCATAATGGCAGCAATCTTGGCATACACCATAGGAA-CGACAT
ATTTTCAAAGAGTCCTGATTTTCATCTTGCTGACAGCTGTCGCTCC----TTCAATGACA
ATGCGTTGTATAGGAATATCAAATAGAGACTTTGTGGAAGGGGTTTCAGGAGGAAGCTGG
GTTGACATAGTCTTAGAACATGGAAGCTGTGTGACGACGATGGCAAAAAATAAACCAACA
TTGGATTTTGAACTGATAAAAACAGAAGCCAAACAACCC-GCCACTCTAAGGAAGTATTG
CATAGAGGCAAAGCTGACCAATACAACAACAGCATCTCGCTGCCCAAC-ACAAGGGGAAC
CCAGCCTAAATGAAGAGCAG---GACAAAAGGTTCGTTTGCAAACATTCCATGGTAGACA
GAGGATGGGGAAATGGATGCGGATTATTTGGAAAGGGAGGCATCGTGACCTGTGCTATGT
TCACATGCAAAAAGAACATGGAAGGAAAAGTCGTGCAACCAGAAAACTTGGAATACACCA
TTG-------------TGATAACACCTCAC---TCAGGGGAAGAGAATGCAGTT--GGAA
ATGACA-----CA----GGGA--AA-----------CACGGCAAGGAAA-TCAAAATAAC
ACCACAGAGTTCCATC-ACAGAAGC-AGAACTGACAGGCTATGGCACTGTCACGATGGAG
TGCTCTCCGAGAACGGGCCTCGACTTCAATGAG-ATGGTGTTGCTGCAAATGGAAAACAA
AGCTTGGCTGGTGCACAGACAATGGTTCCTAGACCTGCCGTTACCATGGCTGCCCGGAGC
GGACACACAAGGATCAAATTGGATACAGAAGGAGACATTGGTCACTTTCAAAAATCCTCA
TGCGAAGAAACAGGATGTTGTTGTTTTAGGATCCCAAGAAGGGGCTATGCATACAGCACT
TACAGGGGCCACGGAAATCCAGAT--GTCA---TCAGGAAACTT--ACTGTTCA------
--CAGGACATCTCAAGTGCAGGCTGAGAATGGACAAACTACAGCTCAAAGGAATGTCATA
TTCTATGTGTACAGGAAAGTTTAAAGTTGTGAAGGAAATAGCAGAAACACAACATGGAAC
AATAGTTATCAGAGTACAATATGAAGGGGACGGTTCTCCATGCAAGATCCC---TTTTGA
GATAATGGATTTGGAAAAAAGACATGTCT-TAGGTCGCCTGATTACAGTCAACCCAATAG
TTACAGAAAAAGACAGCCCAGTCAAC-------ATAGAAGCAGAACCTCCATTCGGAGAC
AGCTACATCATTA-TAGG-AGTAGAACCGGGACAACTGAAGCTCAACTGGTTTAAGAAAG
GAAGTTCTATCGGCCAAATGTTTGAGACAACAATGAGAGGAGCGAAGAGAATGGCCATTT
TAGGTGACACAGCCTGGGATTTTGGATCCCTGGGAGGAGTGTTCACATCTATAGGAAAGG
CTCTCCACCAAGTTTTTGGAGCAATTTATGGGGCTGCCTTCAGTGGGGTCTCATGGACTA
TGAAAATCCTCATAGGAGTTGTCATTACATGGATAGGAATGAATTCACGCAGCACCTCAC
TGTCTGTGTCACTAGTATTAGTGGGAGTCGTGACATTGTATCTGGGAGTTATGGTGCAGG
CCGATAGTGGTTGCGTTGTGAGTTGGAAAAACAAAGAACTGAAATGTGGCAGTGGGATTT
TTATCACAGACAACGTACACACATGGACAGAACAATACAAATTCCAACCAGAATCTCCTT
CAAAGCTGGCTTCAGCTATCCAGAAAGCTCATGAAGAAGGCATTTGTGGAATCCGCTCAG
TAACAAGACTGGAGAATCTAATGTGGAAACAAATAACACCAGAACTGAATCACATTCTAT
CAGAAAATGAGGTAAAGTTGACTATCATGACAGGAGACATTAAAGGAAT------CATGC
AGGCAGGAAAACGATCCTTGCGGCCTCAGCCCACT-------------GAG----CTGAA
GTATTCATGGAAAACATGGGGCAAAGCGAAAATGCTCT---CCACAGAGCTTCATAACCA
GACCTTTCTCATTGATGGCCCCGAAACAGCAGAATGTCCCAACACAAACAGAGCTTGGAA
CTCACTAGAAGTTGAAGACTATGGCTTTGGAGTATTCACCACCAACATATGGCTGAAA--
TTGAAAGAAAGGCAGGATGTATTTTGTGACCCAAAACTCATGTCAGCGGCCATAAAAGAC
AACAGAGCCGTCCATGCCGATATGGGTTATTGGATAGAAAGCGCACTTAATGACACATGG
AAGATAGAGAAAGCCTCTTTTATCGAAGTTAAAAGCTGCCACTGGCCAAAGTCACATACT
CTCTGGAGTAATGGAGTGCTAGAAAGCGAGATGATAATTCCAAAGAATTTTGCTGGACCA
GTGTCACAACACAACTACAGACCAGGCTATCACACACAAACGGCAGGACCCTGGCATCTA
GGTAAGCTTGAGATGGACTTTGATTTCTGCGAAGGAACCACAGTGGTGGTGACTGAGGAC
TGTGGGAATAGAGGACCCTCTTTAAGAACAACTACCGCCTCTGGAAAACTCATAACAGAA
TGGTGCTGCCGATCTTGCACATTACCACCGCTAAGATACAAAGGTGAGGATGGATGTTGG
TACGGGATGGAAATCAGACCATTGAAAGAGAAAGAAGAGAACTTGGTCAACTCTTTGGTC
ACAGC--------CGGACATGGACA---GATTGACAACTTCTCACTAGGAGTCTTGGGAA
TGGCA-TTGTTCCTGGAAGAAATGCTCAGGACCCGAGTAGGA--ACGAAA----------
-------CATGC-AATATTACTAGTTGCAGTTTCT-------TTCGTGACATTGATCACA
GGGAACATGTCCTTTCGAGACCTGGGGAGAGTGATGGTTATGGTGGGTGCCACTATGACG
GATG---ACATAGGCATGGGCGTGACTTATCTTGCCCTACTAGCAGCCTTCAAAGTTAGA
CCAACTTTT---GCAGCTGGACTACTCTT----GAGAAAGCTGACC--TCCAAGGAAT-T
GATGATGACCACCATAGGAATCGTACTCCTCTCTCAGAGCA---CCATACCA-------G
A----GACTATACT------TGAACTGACTGATGCGTTGG---------CTCTGGGGATG
ATGGTCCTCAAAATAGTGA-----------AAAATATGGAAAAATATCAATTAGCAGTGA
CTATCATGGCTATCTTATGCGTCCCAAATGCAGTGATATTACAAA--ACGCAT------G
GAAAGTGAGTTGCACA-----ATATTGGCAGTGGTGTCCGTTTCTCCACTGCTCTTAACA
TCCT---------------------CACAGCAGAAAGCGGATTGGATACCAT--------
TGGCATTGACG---ATCAAAGGCCTCAATCCAACAGCCATTTTC------TTAACAACCC
TTTCAAGA------ACTAGCAAGAAAAGGAGCTGGCCACTAAATGAGGCTATCATGGCAG
TCGGGATGGTGAGCATTTTAGCCAGTTCTCTCTTAAAGAATGATATT---CCCATGACAG
GACCACTAGTGGCTGGAGGGCTTCTCACTGTGTGTTACGTGCTCACTGGAAGATCGGCCG
ATTTGGAACTGGAGAGGGCCGCCGATGTAAGATGGGAAGATCAGGCAGAGATATCAGGAA
GCAGTCCAATTCTG-----TCAAT--AACAATATCGGAAGATGGTAGCATGTCGATAA--
--AAAATGA------------AGAGGAAGAAC-------AAACACTGACCATACTCATTA
GAACAGGACTGCTGGTGAT--------------ATCAGGACTTTTTCCCGTATCAATACC
AATCA-CGGCAGCAGCATGGTACCTG--TGGGAAGTGAAGAAACAACGGGCTGGAGTATT
GTGGGATGTCCCTTCACCCCCA------CC-CGTGGGAAAGGCCGAACTGGAAGATGGAG
CCTATAGAATCAAGCAGAAAGGGATTCTTGGATACTCCCAGATCGGAGCCGGAGTTTACA
AAGAAGGAACATTCCACACGATGTGGCACGTTACACGTGGTGCTGTTCTAATGCATAAAG
GGAAGAGAATTGA-ACCATCATGGGCGGACGTCAAGAAAGACCTAATATCGTATGGAGGA
GGCTGGAAGCTAGAAGGAGAATGGAAAGAAGGAGAAGAAGTCCAGGTCTTGGCATTAGAG
CCTGGAAAGAATCCAAGAGCCGTCCAAACAAAACCCGGTCTTTTCAAAACTAACAC-CGG
AACCATAGGCGCTGTATCTCTGGACTTTTCTCCTGGAACGTCAGGATCTCCAATCGTCGA
CAAAAAAGGAAAAGTTGTGGGTCTTTATGGCAATGGTGTCGTCACAAGGAGTGGAACATA
TGTGAGTGCCATAGCCCAGACTGAAAAAAGCATTGAAGA--CAAT-CCAGAGA---TTGA
AGA---TGACATCTTTCGAAAGAAAAGATTGACCATTATGGACCTCCACCCAGGAGCGGG
AAAGACGAA-GAGATACCTTCCAGCAATAGTCAGAGAGGCCATAAAACGAGGCTTGAGAA
CATTAATCCTGGCCCCCACTAGAGTTGTGGCAGCTGAAATGGAGGAAGCTCTTAGAGGAC
TTCCAATAAGATACCAAACCCCAGCCATCAGAGCTGAGCACACTGGGCGGGAGATTGTGG
ATCTAATGTGCCACGCCACATTTACCATGAGGCTGCTATCACCAGTTAGAGTGCCAAATT
ACAACCTGATCATCATGGATGAAGCCCATTTCACAGACCCAGCAAGCATAGCAGCTAGAG
GATACATTTCAACTCGAGTAGAGATGGGTGAAGCAGCTGGGATTTTCATGACAGCCACTC
CTCCGGGAAGCAGAGACCCATTTCCTCAGAGCAATGCACCAATCATGGATGAAGAAAGGG
AAATCCCTGAACGTTCGTGGAATTCTGGACATGAGTGGGTTACGGATTTTAAAGGGAAGA
CTGTTTGGTTTGTTCCAAGTATAAAAGCAGGAAATGATATAGCAGCTTGCCTGAGAAAAA
ATGGAAAGAAAGTGATACAACTCAGTAGGAAGACCTTTGATTCTGAATATATCAAGACTA
GGACCAATGATTGGGACTTCGTGGTCACGACTGACATTTCAGAAATGGGTGCTAACTTCA
AGGCTGAGAGGGTTATAGACCCCAGACGCTGCATGAAACCAGTCATACTAACAGACGGTG
AAGAGCGGGTGATCCTGGCAGGACCCATGCCAGTGACCCACTCTAGTGCAGCACAAAGAA
GAGGGAGAATAGGAAGAAATCCAA---AAAATGAAAATGACCAGTACATATACATGGGGG
AACCTCTG--GAAAATGATG-AAGACTGTGCACACTGGAAAGAAGCTAAGATGCTTCTAG
ATAACATCAACACGCCTGAAGGAATCATTCCCAGCATGTTCGAACCAGAGCGTGAAAAGG
TGGATGCCATTGACGGTGAATACCGCTTAAGAGGAGAAGCGAGGAAAACCTTTGTGGACT
TAATGAGAAGAGGAGACCTACCAGTCTGGCTGGCCTACAGAGTGGCAGCTGAAGGTATCA
ACTACGCAGACAGAAGGTGGTGTTTTGATGGAATCAAGAACAACCAAATCTTGGAAGAAA
ATGTGGAAGTGGAAATTTGGACAAAAGAAGGGGAAAGGAAGAAATTAAAACCCAGATGGT
TGGATGCTAGGATCTATTCTGACCCGCTGGCGCTCAAAGAATTCAAGGAATTCGCAGCTG
GAAGAAAGTCCCTGACCCTGAATCTAATCACAGAGATG------GGTAGGCTTCCAACTT
TCATGACTCAGAAAGCAAGGAACGCACTGGACAACTTA-GCAGTCCTGCATACGGCTGAA
GCAGGCGGAAGGGCGTACAATCATGCTCTTAGTGAACTGCCGGAGACCCTGGAGA-CATT
GCTTTTACTGACACTTTTGGCTACAGTCACGGGCGGAATCTTCCTATTCTTGATGAGCGG
AAAGGGTATAGGGAAGATGACCCTGGGAA-TGTGCTGCATAATCACG---GCCA--GTAT
TCTCCTATGGTACGCACA-AATACAGCCACACTGGATAGCAGCTTCAATAATACTGGAGT
TTTTTCTCATAGTCTTGCTTATTCCAGAACCAGAAAAGCAGAGAACACCCCAAGACAACC
AATTAACTTACGTTGTCATAGCCATCCTCACAGTAGTGGCTGCAACCATGGCAAACGAG-
ATGGGTTTCCTGGAAAAAACGAAGAAAGATTTCGG------ATT----GGGA--AGCATT
GCTACCCACCAACCCGAG---------------AGCAACATCC---------------TG
GACA---------------TAGATCTACGTCCTGCATCAGCATGGACTCTGTATGCCGTG
GCCACAACATTCATCACACCAATGTTGAGACATAGCAT----TGAAAATTCCTCAGTG--
--AATGTGTCCCTAACAGCCATTGCCAACCAAGCCACAGTGTTAATGGGTCTTG-GGAAA
GGATGGCCATTGTCAAAAATGGACATCGG------AGTTCCCCTTCTCGCCATTGGGTGC
TATTCACAAGTCAACC---CCATAACTCTCACAGCAGCCCTTCTTTTATTGGTAGCACAT
TATGCTATCATAGG--------GCCAGGACTCCAAGCGAAAGCAACCAGAGAAGCTCAGA
AAAGAGCAGCAGCGGGCATCATGAAAAACCCAACTGTAGATGGAATAACAGTGATTGAC-
--------CTAGATCCAAT--ACCCTATGATCCAAAGTTTGAAAAGCAGTTGGGACAAGT
AATGCTCCTAGTCCTCTGCGTGACTCAAGT--------ATTGATGA---TGAGGACTACA
TGG----GCTTTGTGTGAGGCTCTAACCCTAGCGACCGGGCCCATCTCCACATTGTGGGA
-AGGAAATCCAGGGAGATTTTGGAATACAACCATTGCAGTGTCAATGGC-----TAACAT
TTTTAGAGGGAGTTACTTGGCCGGAGCTGGACTCCTCTTCTCTATCATG-----------
-AAGAACACAGCCAA---------CACAAGAAGAGGAACTGG-CAACACAGGAGAGA--C
GCTTGGAGAGAAATGGAAAAACCGATTGAATGCATTGGGGAAGAGTGAATTCCAGATCTA
CAAGAAAAGTGGAATCCAGGAAGTGGATAGAACCTTAGCAAAA------------GAAGG
CATTAAAAGAGGAGAA----ACGGACCATCACGCTGTGTCGCGAGGCTCAGCAAAATTGA
GATGGTTCGTCGAGAGAAACCTGGTCACACCAGAGGGGAAGGTAGTGGACCTCGGTTGCG
GCAGAGGGGGCTGGTCATACTATTGTGGGGGACTAAAGAATGTAAGAGAAGTTAAAGGCC
TAACAAAAGGAGGACCAGGACACGAAGAACCCATTCCCATGTCAACATATGGGTGGAATC
TGGTGCGTCTTCAAAGTGGAGTTGATGTTTTTTTTACTCCGCCAGAAAAGTGTGACACAT
TGCTGTGTGATATAGGGGAGTCGTCACCAAATCCCACGGTTGAAGCAGGACGAACACTCA
GAGTCTTAAACTTAGTGGAAAATTGGCTGAACAACAACACCC---AATTTTGCATAAAGG
TTCTCAACCCATACATGCCCTCAGTCATAGAAAAAATGGAAGCGCTACAAAGGAAATATG
GAGGAGCTTTGGTGAGGAATCCACTCTCACGAAATTCCACACATGAGATGTACTGGGTAT
CCAATGCTTCCGGGAATATAGTGTCATCAGTGAACATGATTTCAAG---GATGTT-----
GATTAACAG-ATT-TACAATGAGACATAAGAAGGCCACA---TACGAGCCAGATGTTGAC
CTCGGAAGCGGAACCCGCAACATCGGAA-------TTGAAAGTGAGACAC-CAAATTTAG
ACATAATTGGAAAAAGAATAGAAAAAATAAAACAAGAGCATGAAACATCATGGCACTATG
ACCAAGACCACCCATACAAAACGTGGGCCTACCATGGCAGCTACGAAACAAAACAGACTG
GATCAGCATCATCCATGGTGAACGGAGTGGTTAGACTGCTGACAAAACCTTGGGACGTCA
TCCCTATGGTGACACAGATGGCAATGACAGACACGACTCCATTTGGACAACAGCGCGTTT
TCAAAGAGAAAGTGGACACGAGAACCCAAGAACCGAAAGAAGGCACGAAGAAACTAATGA
AAATCACGGCAGAATGGCTCTGGAAAGAACTAGGAAAGAAAAAGACACCTAGGATGTGCA
CCAGAGAAGAATTCACAAGAAAGGTGAGAAGCAATGCAGCCCTAGGTGCCATATTCACTG
ATGAGAACAAGTGGAAGTCGGCACGTGAGGCTGTTGAAGACAGTAGATTTTGGGAACTGG
TTGACAAGGAAAGGAATCTCCATCTTGAAGGAAAGTGTGAAACATGTGTGTACAACATGA
TGGGAAAGAGAGAGAAGAAGCTAGGGGAGTTCGGCAAAGCAAAAGGCAGCAGAGCCATAT
GGTACATGTGGCTTGGAGCACGCTTCTTAGAGTTTGAAGCCCTAGGATTCTTGAATGAAG
ATCACTGGTTTTCCAGAGAGAACTCCCTGAGTGGAGTGGAAGGAGAAGGGCTGCACAAGC
TAGGCTACATTTTAAGAGACGTGAGCAAGAAAG-AAGGAGGAGCAATGTACGCCGATGAC
ACCGCAGGATGGGACACAAGAATCACACTAGAGGACTTAAAAAATGAAGAAATGGTGACA
AACCACATGGAAGGAGAACACAAGAAA-CTTGCTG-AGGCCATTTTCAAATTAACGT-AC
CAAAACAAGGTGGTGCGTGTGCAAAGACCAACACCAAGAGGC---ACAGTAATGGATATT
ATATCGAGAAGAGACCAAAGAGGTAGTGGACAAGTTGGCACCTATGGCCTCAATACTTTC
ACCAATATGGAAGCCCAACTAATCAGACAGATGGAGGGAGAAGGAGTCTT-----CA-AA
AGCATCCAGCACCTG--ACAGTCAC--AGAAGAA-----ATTGCA-----GTGCAAAACT
GGCTA-GCAAGAGTGGGGCGTGAGAGGTTATCAA--GAATGGCCATCAGTGGAGATGATT
GTGTTGTGAAACCTTTAGATGACAGGTTTGCCAGCGCTTTAACAGCTCTAAATGATATGG
GAAAGGTTAGGAAAGACATACAACAATGGGAACCTTCAAGAGGATGGAACGACTGGACAC
AAGTGCCCTTTTGTTCACACCACTTCCATGAGTTAATCATGAAAGACGGTCGTGTACTCG
TAGTTCCATGTAGAAACCAAGATGAACTGATTGGTAGAGCCCGAATTTCCCAGGGAGCCG
GGTGGTCTTTGCGGGAGACGGCCTGTTTGGGGAAGTCTTACGCCCAAATGTGGAGCCTGA
TGTACTTCCACAGACGTGACCTCAGGCTGGCGGCAAATGCTATTTGCTCGGCAGTCCCAT
CACATTGGGTTCCAACAAGCCGAACAACTTGGTCCATACACGCCAGACATGAATGGATGA
CAACGGAAGACATGCTGACAGTCTGGAACAGGGTGTGGGTTCAAGAAAACCCATGGATGG
AAGACAAAACTCCAGTGGAATCATGGGAGGAAATCCCATACCTGGGGAAAAGAGAAGACC
AATGGTGCGGCTCATTGATTGGGCTAACAAGCAGGGCCACCTGGGCAAAGAACATCCAAA
CAGCAATAAATCAAGTTAGATCCCTAATAGGCAATGAGGAATACACAGACTACATGCCAT
C----------CATGAAAAGATTCAGAAGA-------GAAG------AGGAAGAGGC---
---------------AGGAGTCTTATG-----------GT-AGAAAGC-AAGACTA----
--------ACAT-----------------------GAGA-----CAAGGTTAGA------
AGTCAGGTCG---GATTAA----GCCATAGTACG--GAAAAAACTATGCTACCTGT-G--
-AGCCCCG--------------------------------------------TCCAAGGA
CG---------------------TTAAAAGAAG---------------------------
-----TCAGG-CCACCAC---AAGT-----------------------------------
---GCCATAGCTT-GAGTAAACTA---------T-GCAGCCTGT-A----G-CTCCACCT
G-A----------GAAGGT-GT-AAAAAATC-T---GGGAGGC-CACAAA--CCATG---
-------GAAGCTGTACG---CATGGCGTA--------GTGGA-CTA---GCGGTTAGAG
GAG------------------------ACCCCTCCCTTATAAATCGCAGC-AACAAT-GG
GGGC---------CCAAGGTGAGATGAAGCTG-TAGTCTCACTGGAAGGACT-AGA-GGT
T--A--GAGGAGA--CCCCCC-----C--------GAAAT------AAAAAACAG-CATA
TTGACGCT--GGGAAAGACCAGAGATCCTGCT-GTCTC-CTCAGCATCA--TTCCAGGCA
CAG-AACGCCAG-AAAATGG-AA---TGGTGCTGTTGAATCAACAGGTTCT---------
------------------------------------------------------------
------------------------------------------------------------
------------------------------------------------------------
------------------------------------------------------------
------------------

#D2|C|GQ398259
------------------------------------------------------------
------------------------------------------------------------
------------------------------------------------------------
------------------------------AGTWKTTAGTCTACGTGGACCGAC-AAAGA
-CAGATT-CTTTGAGGG----AGCT-A-A--GCTCAACGT-AGTTCTAACAG-TTTTTTA
-ATTAGAGAGC---AGATCTCTGATGAATAACCAACGGAAAAAG---GCGAGAAATACGC
CTTTCAATATGCTGAAACGCGAGAGAAACCGCGTGTCGACTGTGCAACAGCTG--ACAAA
GAGATTCTCACTTGGAATGCTGCAGGGACGAGGACCATTGAAATTGTTCATGGCCCTGGT
GGCATTCCTTCGTTTCCTAACAATCCCGCCAACAGCAGGGATACTAAAAAGATGGGGAAC
AATCAAAAAATCAAAGGCTATCA---ATGTCTTGAGAGGGTTCAGGAAAGAGATTGGAAG
GATGCTGAACATCTTGAACAGGAGACGCA---------------------GAACTGCAGG
CATGATTATCATGTTGA------TTCCAACAGTGATGGCGT------------TCCATTT
AACC-------ACACGCAACGGAGAACCACACATGATCGTCAGTA-GACAAGAGAAAG--
GGAAAAGTCTTCTGTTTAAAACAGAGGATGGTGTGAACATGTGTACCCTCATGGCCATGG
ACCTTGGTGAATTGTGTGAAGACACAATCACTTATAATTGTCCTCTCCT---CAGGCAGA
ATGAACCAGAAGACATAGACTGTTGGTGCAAC----------TCCACGTCCACATGGGTA
ACTTATGGGACATGCAC-------CGCCACAGGAGAACACAGAAGGGAAAAAAGATCAGT
GGCACTCGTTCCA--------------CATGTGGGAATGGGACTGGAGACACGAACTGAA
ACATGGATGT-CATCAGAAGGGGCCTGGAAACACGCCCAGAGAATTGAAACTTGGATCTT
GAGACATCCAGGCTTTACCATAATGGCAGCAATCTTGGCATACACCATAGGAA-CGACAT
ATTTTCAAAGAGTCCTGATTTTCATCTTGCTGACAGCTGTCGCTCC----TTCAATGACA
ATGCGTTGTATAGGAATATCAAATAGAGACTTTGTGGAAGGGGTTTCAGGAGGAAGCTGG
GTTGACATAGTCTTAGAACATGGAAGCTGTGTGACGACGATGGCAAAAAATAAACCAACA
TTGGATTTTGAACTGATAAAAACAGAAGCCAAACAACCC-GCCACTCTAAGGAAGTATTG
TATAGAGGCAAAGCTGACCAATACAACAACAGCATCTCGCTGCCCAAC-ACAAGGGGAAC
CCAGCCTAAATGAAGAGCAG---GACAAAAGGTTCGTTTGCAAACATTCCATGGTAGACA
GAGGATGGGGAAATGGATGCGGATTATTTGGAAAGGGAGGCATCGTGACCTGTGCTATGT
TCACATGCAAAAAGAACATGGAAGGAAAAGTCGTGCAACCAGAAAACTTGGAATACACCA
TTG-------------TGATAACACCTCAC---TCAGGGGAAGAGAATGCAGTT--GGAA
ATGACA-----CA----GGGA--AA-----------CACGGCAAGGAAA-TCAAAATAAC
ACCACAGAGTTCCATC-ACAGAAGC-AGAACTGACAGGCTATGGCACTGTCACGATGGAG
TGCTCTCCGAGAACGGGCCTCGACTTCAATGAG-ATGGTGTTGCTGCAAATGGAAAACAA
AGCTTGGCTGGTGCACAGACAATGGTTCCTAGACCTGCCGTTACCATGGCTGCCCGGAGC
GGACACACAAGGATCAAATTGGATACAGAAGGAGACATTGGTCACTTTCAAAAATCCTCA
TGCGAAGAAACAGGATGTTGTTGTTTTAGGATCCCAAGAAGGGGCTATGCATACAGCACT
TACAGGGGCCACGGAAATCCAGAT--GTCA---TCAGGAAACTT--ACTGTTCA------
--CAGGACATCTCAAGTGCAGGCTGAGAATGGACAAACTACAGCTCAAAGGAATGTCATA
TTCTATGTGTACAGGAAAGTTTAAAGTTGTGAAGGAAATAGCAGAAACACAACATGGAAC
AATAGTTATCAGAGTACAATATGAAGGGGACGGTTCTCCATGCAAGATCCC---TTTTGA
GATAATGGATCTGGAAAAAAGACATGTCT-TAGGTCGCCTGATTACAGTCAACCCAATAG
TTACAGAAAAAGACAGCCCAGTCAAC-------ATAGAAGCAGAACCTCCATTCGGAGAC
AGCTACATCATTA-TAGG-AGTAGAACCGGGACAACTGAAGCTCAACTGGTTTAAGAAAG
GAAGTTCTATCGGCCAAATGTTTGAGACAACAATGAGAGGAGCGAAGAGAATGGCCATTT
TAGGTGACACAGCCTGGGATTTTGGATCCCTGGGAGGAGTGTTCACATCTATAGGAAAGG
CTCTCCACCAAGTTTTTGGAGCAATTTATGGGGCTGCCTTCAGTGGGGTCTCATGGACTA
TGAAAATCCTCATAGGAGTTGTCATTACATGGATAGGAATGAATTCACGCAGCACCTCAC
TGTCTGTGTCACTAGTATTAGTGGGAGTCGTGACATTGTATCTAGGAGTTATGGTGCAGG
CCGATAGTGGTTGCGTTGTGAGTTGGAAAAACAAAGAACTGAAATGTGGCAGTGGGATTT
TTATCACAGACAACGTACACACATGGACAGAACAATACAAATTCCAACCAGAATCTCCTT
CAAAGCTGGCTTCAGCTATCCAGAAAGCTCATGAAGAAGGCATTTGTGGAATCCGCTCAG
TAACAAGACTGGAGAATCTAATGTGGAAACAAATAACACCAGAACTGAATCACATTCTAT
CAGAAAATGAGGTAAAGTTGACTATCATGACAGGAGACATTAAAGGAAT------CATGC
AGGCAGGAAAACGATCCTTGCGGCCTCAGCCCACT-------------GAG----CTGAA
GTATTCATGGAAAACATGGGGCAAAGCGAAAATGCTCT---CCACAGAGCTTCATAACCA
GACCTTTCTCATTGATGGCCCCGAAACAGCAGAATGTCCCAACACAAACAGAGCTTGGAA
CTCACTAGAAGTTGAAGACTATGGCTTTGGAGTATTCACCACCAACATATGGCTGAAA--
TTGAAAGAAAGGCAGGATGTATTTTGTGACTCAAAACTCATGTCAGCGGCCATAAAAGAC
AACAGAGCCGTCCATGCCGATATGGGTTATTGGATAGAAAGCGCACTTAATGACACATGG
AAGATAGAGAAAGCCTCTTTTATCGAAGTTAAAAGCTGCCACTGGCCAAAGTCACATACT
CTCTGGAGTAATGGAGTGCTAGAAAGCGAGATGATAATTCCAAAGAATTTTGCTGGACCA
GTGTCACAACACAACTACAGACCAGGCTATCATACACAAACGGCAGGACCCTGGCATCTA
GGTAAGCTTGAGATGGACTTTGATTTCTGCGAAGGAACCACAGTGGTGGTGACTGAGGAC
TGTGGGAATAGAGGACCCTCTTTAAGAACAACTACCGCCTCTGGAAAACTCATAACAGAA
TGGTGCTGCCGATCTTGCACATTACCACCGCTAAGATACAAAGGTGAGGATGGATGTTGG
TACGGGATGGAAATCAGACCATTGAAAGAGAAAGAAGAGAACTTGGTCAACTCTTTGGTC
ACAGC--------CGGACATGGACA---GATTGACAACTTCTCACTAGGAGTCTTGGGAA
TGGCA-TTGTTCCTGGAAGAAATGCTCAGGACCCGAGTAGGA--ACGAAA----------
-------CATGC-AATATTACTAGTTGCAGTTTCT-------TTCGTGACATTGATCACA
GGGAACATGTCCTTTCGAGACCTGGGGAGAGTGATGGTTATGGTGGGTGCCACTATGACG
GATG---ACATAGGCATGGGCGTGACTTATCTTGCCCTACTAGCAGCCTTCAAAGTTAGA
CCAACTTTT---GCAGCTGGACTACTCTT----GAGAAAGCTGACC--TCCAAGGAAT-T
GATGATGACCACCATAGGAATCGTACTCCTCTCTCAGAGCA---CCATACCA-------G
A----GACTATACT------TGAACTGACTGATGCGTTGG---------CTCTGGGGATG
ATGGTCCTCAAAATAGTGA-----------AAAATATGGAAAAATATCAATTAGCAGTGA
CTATCATGGCTATCTTATGCGTCCCAAATGCAGTGATATTACAAA--ACGCAT------G
GAAAGTGAGTTGCACA-----ATATTGGCAGTGGTGTCCGTTTCTCCACTGCTCTTAACA
TCCT---------------------CACAGCAGAAAGCGGATTGGATACCAT--------
TGGCATTGACG---ATCAAAGGCCTCAATCCAACAGCCATTTTC------TTAACAACCC
TTTCAAGA------ACTAGCAAGAAAAGGAGCTGGCCACTAAATGAGGCTATCATGGCAG
TCGGGATGGTGAGCATTTTAGCCAGTTCTCTCTTAAAGAATGATATT---CCCATGACAG
GACCACTAGTGGCTGGAGGGCTTCTCACTGTGTGTTACGTGCTCACTGGAAGATCGGCCG
ATTTGGAACTGGAGAGGGCCGCCGATGTAAGATGGGAAGATCAGGCAGAGATATCAGGAA
GCAGTCCAATTCTG-----TCAAT--AACAATATCGGAAGATGGTAGCATGTCGATAA--
--AAAATGA------------AGAGGAAGAAC-------AAACATTGACCATACTCATTA
GAACAGGACTGCTGGTGAT--------------ATCAGGACTTTTTCCCGTATCAATACC
AATCA-CAGCAGCAGCATGGTACCTG--TGGGAAGTGAAGAAACAACGGGCTGGAGTATT
GTGGGATGTCCCTTCACCCCCA------CC-CGTGGGAAAGGCCGAACTGGAAGATGGAG
CCTATAGAATCAAGCAGAAAGGGATTCTTGGATACTCCCAGATCGGAGCCGGAGTTTACA
AAGAAGGAACATTCCACACGATGTGGCACGTTACACGTGGTGCTGTTCTAATGCATAAAG
GGAAGAGAATTGA-ACCATCATGGGCGGACGTCAAGAAAGACCTAATATCGTATGGAGGA
GGCTGGAAGCTAGAAGGAGAATGGAAGGAAGGAGAAGAAGTCCAGGTCTTGGCATTAGAG
CCTGGAAAGAATCCAAGAGCCGTCCAAACAAAACCCGGTCTTTTCAAAACTAACAC-CGG
AACCATAGGCGCTGTATCTCTGGACTTTTCTCCTGGAACGTCAGGATCTCCAATCGTCGA
CAAAAAAGGAAAAGTTGTGGGTCTTTATGGCAATGGTGTCGTCACAAGGAGTGGAACATA
TGTGAGTGCCATAGCCCAGACTGAAAAAAGCATTGAAGA--CAAT-CCAGAGA---TTGA
AGA---TGACATCTTTCGAAAGAAAAGATTGACCATTATGGACCTCCACCCAGGAGCGGG
AAAGACGAA-GAGATACCTTCCAGCAATAGTCAGAGAGGCCATAAAACGAGGCTTGAGAA
CATTAATCCTGGCCCCCACTAGAGTTGTGGCAGCTGAAATGGAGGAAGCTCTTAGAGGAC
TTCCAATAAGATACCAAACCCCAGCCATCAGAGCTGAGCACACTGGGCGGGAGATTGTGG
ATCTAATGTGCCACGCCACATTTACCATGAGGCTGCTATCACCAGTTAGAGTGCCAAATT
ACAACCTGATCATCATGGATGAAGCCCATTTCACAGACCCAGCAAGCATAGCAGCTAGAG
GATACATTTCAACTCGAGTAGAGATGGGTGAAGCAGCTGGGATTTTCATGACAGCCACTC
CTCCGGGAAGCAGAGACCCATTTCCTCAGAGCAATGCACCAATCATGGATGAAGAAAGGG
AAATCCCTGAACGTTCGTGGAATTCTGGACATGAGTGGGTTACGGATTTTAAAGGGAAGA
CTGTTTGGTTTGTTCCAAGTATAAAAGCAGGAAATGATATAGCAGCTTGCCTGAGAAAAA
ATGGAAAGAAAGTGATACAACTCAGTAGGAAGACCTTTGATTCTGAATATATCAAGACTA
GGACCAATGATTGGGACTTCGTGGTCACGACTGACATTTCAGAAATGGGTGCTAACTTCA
AGGCTGAGAGGGTTATAGACCCCAGACGCTGCATGAAACCAGTCATACTAACAGACGGTG
AAGAGCGGGTGATTCTGGCAGGACCCATGCCAGTGACCCACTCTAGTGCAGCACAAAGAA
GAGGGAGAATAGGAAGAAATCCAA---AAAATGAAAATGACCAGTACATATACATGGGGG
AACCTCTG--GAAAATGATG-AAGACTGTGCACACTGGAAAGAAGCTAAGATGCTTCTAG
ATAACATCAACACGCCTGAAGGAATCATTCCCAGCATGTTCGAACCAGAGCGTGAAAAGG
TGGATGCCATTGACGGTGAATACCGCTTAAGAGGAGAAGCGAGGAAAACCTTTGTGGACT
TAATGAGAAGAGGAGACCTACCAGTCTGGCTGGCCTACAGAGTGGCAGCTGAAGGTATCA
ACTACGCAGACAGAAGGTGGTGTTTTGATGGAATCAAGAACAACCAAATCTTGGAAGAAA
ATGTGGAAGTGGAAATTTGGACAAAAGAAGGGGAAAGGAAGAAATTAAAACCCAGATGGT
TGGATGCTAGGATCTATTCTGACCCGCTGGCGCTCAAAGAATTCAAGGAATTCGCAGCTG
GAAGAAAGTCCCTGACCCTGAATCTAATCACAGAGATG------GGTAGGCTTCCAACTT
TCATGACCCAGAAAGCAAGGAACGCACTGGACAACTTA-GCAGTCCTGCATACGGCTGAA
GCAGGCGGAAGGGCGTACAATCATGCTCTTAGTGAACTGCCGGAGACCCTGGAGA-CATT
GCTTTTACTGACACTTTTGGCTACAGTCACGGGCGGAATCTTCCTATTCTTGATGAGCGG
AAAGGGTATAGGGAAGATGACCCTGGGAA-TGTGCTGCATAATCACG---GCCA--GTAT
TCTCCTATGGTACGCACA-AATACAGCCACACTGGATAGCAGCTTCAATAATACTGGAGT
TTTTTCTCATAGTCTTGCTTATTCCAGAACCAGAAAAGCAGAGAACACCCCAAGACAACC
AATTAACTTACGTTGTCATAGCCATCCTCACAGTAGTGGCTGCAACCATGGCAAACGAG-
ATGGGTTTCCTGGAAAAAACGAAGAAAGATTTCGG------ATT----GGGA--AGCATT
GCTACCCACCAACCCGAG---------------AGCAACATCC---------------TG
GACA---------------TAGATCTACGTCCTGCATCAGCATGGACTCTGTATGCCGTG
GCCACAACATTCATCACACCAATGTTGAGACATAGCAT----TGAAAATTCCTCAGTG--
--AATGTGTCCCTAACAGCCATTGCCAACCAAGCCACAGTGTTAATGGGTCTTG-GGAAA
GGATGGCCATTGTCAAAAATGGACATCGG------AGTTCCCCTTCTCGCCATTGGGTGC
TATTCACAAGTCAACC---CCATAACTCTCACAGCAGCCCTTCTTTTATTGGTAGCACAT
TATGCTATCATAGG--------GCCAGGACTCCAAGCGAAAGCAACCAGAGAAGCTCAGA
AAAGAGCAGCAGCGGGCATCATGAAAAACCCAACTGTAGATGGAATAACAGTGATTGAC-
--------CTAGATCCAAT--ACCCTATGATCCAAAGTTTGAAAAGCAGTTGGGACAAGT
AATGCTCCTAGTCCTCTGCGTGACTCAAGT--------ATTGATGA---TGAGGACTACA
TGG----GCTTTGTGTGAGGCTCTAACCCTAGCGACCGGGCCCATCTCCACATTGTGGGA
-AGGAAATCCAGGGAGATTTTGGAATACAACCATTGCAGTGTCAATGGC-----TAACAT
TTTTAGAGGGAGTTACTTGGCCGGAGCTGGACTCCTCTTCTCTATCATG-----------
-AAGAACACAGCCAA---------CACAAGAAGAGGAACTGG-CAACACAGGAGAGA--C
GCTTGGAGAGAAATGGAAAAACCGATTGAATGCATTGGGGAAGAGTGAATTCCAGATCTA
CAAGAAAAGTGGAATCCAGGAAGTGGATAGAACCTTAGCAAAA------------GAAGG
CATTAAAAGAGGAGAA----ACGGACCATCACGCTGTGTCGCGAGGCTCAGCAAAATTGA
GATGGTTCGTCGAGAGAAACCTGGTCACACCAGAGGGGAAGGTAGTGGACCTCGGTTGCG
GCAGAGGGGGCTGGTCATACTATTGTGGGGGACTAAAGAATGTAAGAGAAGTTAAAGGCC
TAACAAAAGGAGGACCAGGACACGAAGAACCCATTCCCATGTCAACATATGGGTGGAATC
TGGTGCGTCTTCAAAGTGGAGTTGATGTTTTTTTTACTCCGCCAGAAAAGTGTGACACAT
TGCTGTGTGATATAGGGGAGTCGTCACCAAATCCCACGGTTGAAGCAGGACGAACACTCA
GAGTCTTAAACTTAGTGGAAAATTGGCTGAACAACAACACCC---AATTTTGCATAAAGG
TTCTCAACCCATACATGCCCTCAGTCATAGAAAAAATGGAAGCGCTACAAAGGAAATATG
GAGGAGCTTTGGTGAGGAATCCACTCTCACGAAATTCCACACATGAGATGTACTGGGTAT
CCAATGCTTCCGGGAATATAGTGTCATCAGTGAACATGATTTCAAG---GATGTT-----
GATTAACAG-ATT-TACAATGAGACATAAGAAGGCCACA---TACGAGCCAGATGTTGAC
CTCGGAAGCGGAACCCGCAACATCGGAA-------TTGAAAGTGAGACAC-CAAATTTAG
ACATAATTGGAAAAAGAATAGAAAAAATAAAACAAGAGCATGAAACATCATGGCACTATG
ACCAAGACCACCCATACAAAACGTGGGCCTACCATGGCAGCTACGAAACAAAACAGACTG
GATCAGCATCATCCATGGTGAACGGAGTGGTTAGACTGCTGACAAAACCTTGGGACGTCA
TCCCTATGGTGACACAGATGGCAATGACAGACACGACTCCATTTGGACAACAGCGCGTTT
TCAAAGAGAAAGTGGACACGAGAACCCAAGAACCGAAAGAAGGCACGAAGAAACTAATGA
AAATCACGGCAGAATGGCTCTGGAAAGAACTAGGAAAGAAAAAGACACCTAGGATGTGCA
CCAGAGAAGAATTCACAAGAAAGGTGAGAAGCAATGCAGCCCTAGGTGCCATATTCACTG
ATGAGAACAAGTGGAAGTCGGCACGTGAGGCTGTTGAAGACAGCAGATTTTGGGAACTGG
TGGACAAGGAAAGGAATCTCCATCTTGAAGGAAAGTGTGAAACATGTGTGTACAACATGA
TGGGAAAGAGAGAGAAGAAGCTAGGGGAGTTCGGCAAAGCAAAAGGCAGCAGAGCCATAT
GGTACATGTGGCTTGGAGCACGCTTCTTAGAGTTTGAAGCCCTAGGATTCTTGAATGAAG
ATCACTGGTTTTCCAGAGAGAACTCCCTGAGTGGAGTGGAAGGAGAAGGGCTGCACAAGC
TAGGCTACATTTTAAGAGACGTGAGCAAGAAAG-AAGGAGGAGCAATGTACGCCGATGAC
ACCGCAGGATGGGACACAAGAATCACACTAGAGGACTTAAAAAATGAAGAAATGGTGACA
AACCACATGGAAGGAGAACACAAGAAA-CTTGCTG-AGGCCATTTTCAAATTAACGT-AC
CAAAACAAGGTGGTGCGTGTGCAAAGACCAACACCAAGAGGC---ACAGTAATGGATATT
ATATCGAGAAGAGACCAAAGAGGTAGTGGACAAGTTGGCACCTATGGCCTCAATACTTTC
ACCAATATGGAAGCCCAACTAATCAGACAGATGGAGGGAGAAGGAGTCTT-----CA-AA
AGCATCCAGCACCTG--ACAGTCAC--AGAAGAA-----ATTGCA-----GTGCAAAACT
GGCTA-GCAAGAGTGGGGCGTGAGAGGTTATCAA--GAATGGCCATCAGTGGAGATGATT
GTGTTGTGAAACCTTTAGATGACAGGTTTGCCAGCGCTTTAACAGCTCTAAATGATATGG
GAAAGGTTAGGAAAGACATACAACAATGGGAACCTTCAAGAGGATGGAACGACTGGACAC
AAGTGCCCTTTTGTTCACACCACTTCCATGAGTTAATCATGAAAGACGGTCGTGTACTCG
TAGTTCCATGTAGAAACCAAGATGAACTGATTGGTAGAGCCCGAATTTCCCAGGGAGCCG
GGTGGTCTTTGCGGGAGACGGCCTGTTTGGGGAAGTCTTACGCCCAAATGTGGAGCCTGA
TGTACTTCCACAGACGTGATCTCAGGCTGGCGGCAAATGCTATTTGCTCGGCAGTCCCAT
CACATTGGGTTCCAACAAGCCGAACAACTTGGTCCATACACGCCAGACATGAATGGATGA
CAACGGAAGACATGCTGACAGTCTGGAACAGGGTGTGGGTTCAAGAAAACCCATGGATGG
AAGACAAAACTCCAGTGGAATCATGGGAGGAAATCCCATACCTGGGGAAAAGAGAAGACC
AATGGTGCGGCTCATTAATTGGGCTAACAAGCAGGGCCACCTGGGCAAAGAACATCCAAA
CAGCAATAAATCAAGTTAGATCCCTAATAGGCAATGAGGAATACACAGACTACATGCCAT
C----------CATGAAAAGATTCAGAAGA-------GAAG------AGGAAGAGGC---
---------------AGGAGTCTTGTG-----------GT-AGAAAGC-AAGACTA----
--------ACAT-----------------------GAGA-----CAAGGTTAGA------
AGTCAGGTCG---GATTAA----GCCATAGTACG--GAAAGAACTATGCTACCTGT-G--
-AGCCCCG--------------------------------------------TCCAAGGA
CG---------------------TTAAAAGAAG---------------------------
-----TCAGG-CCACCAC---AAGT-----------------------------------
---GCCATAGCTT-GAGTAAACTA---------T-GCAGCCTGT-A----G-ATCCACCT
G-A----------GAAGGT-GT-AAAAAATC-T---GGGAGGC-CACAAA--CCATG---
-------GAAGCTGTACG---CATGGCGTA--------GTGGA-CTA---GCGGTTAGAG
GAG------------------------ACCCCTCCCTTATAAATCGCAGC-AACAAT-GG
GGGC---------CCAAGGTGAGATGAAGCTG-TAGTCTCACTGGAAGGACT-AGA-GGT
T--A--GAGGAGA--CCCCCC-----C--------GAAAT------AAAAAACAG-CATA
TTGACGCT--GGGAAAGACCAGAGATCCTGCT-GTCTC-CTCAGCATCA--TTCCAGGCA
CAG-AACGCCAG-AAAATGG-AA---TGGTGCTGTTGAATCAACAGGTTCT---------
------------------------------------------------------------
------------------------------------------------------------
------------------------------------------------------------
------------------------------------------------------------
------------------

#D2|C|GQ398262
------------------------------------------------------------
------------------------------------------------------------
------------------------------------------------------------
------------------------------AGTAGTTAGTCTACGTGGACCGAC-AAAGA
-CAGATT-CTTTGAGGG----AGCT-A-A--GCTTAACGT-AGTTCTAACAG-TTTTTTA
-ATTAGAGAGC---AGATCTCTGATGAATAACCAACGGAAAAAG---GCGAGAAATACGC
CTTTCAATATGCTGAAACGCGAGAGAAACCGCGTGTCGACTGTGCAACAGCTG--ACAAA
GAGATTCTCACTTGGAATGCTGCAGGGACGAGGACCATTGAAATTGTTCATGGCCCTGGT
GGCATTCCTTCGTTTCCTAACAATCCCGCCAACAGCAGGGATACTAAAAAGATGGGGAAC
AATCAAAAAATCAAAGGCTATCA---ATGTCTTGAGAGGGTTCAGGAAAGAGATTGGAAG
GATGCTAAATATCTTGAACAGGAGACGCA---------------------GAACTGCAGG
CATGATTATCATGTTGA------TTCCAACAGTGATGGCGT------------TCCATTT
GACC-------ACACGCAACGGAGAACCACACATGATCGTCAGTA-GACAAGAGAAAG--
GGAAAAGTCTTCTGTTTAAAACAGAGGATGGTGTGAACATGTGTACCCTCATGGCCATGG
ATCTTGGTGAATTGTGTGAAGACACAATCACTTATAATTGTCCTCTTCT---CAGGCAGA
ATGAACCAGAGGACATAGACTGTTGGTGCAAC----------TCCACGTCCACATGGGTA
ACTTATGGGACATGCAC-------CGCCACAGGAGAACACAGAAGGGAAAAAAGATCAGT
GGCACTCGTTCCA--------------CATGTGGGAATGGGACTGGAGACACGAACTGAA
ACATGGATGT-CATCAGAAGGGGCCTGGAAACACGCCCAGAGAATTGAAACTTGGATCTT
GAGACATCCAGGCTTTACCATAATGGCAGCAATCTTGGCATACACCATAGGAA-CGACAT
ACTTTCAAAGAGTCCTGATTTTCATCTTGCTGACAGCTGTCGCTCC----TTCAATGACA
ATGCGTTGTATAGGAATATCAAATAGAGACTTTGTGGAAGGGGTTTCAGGAGGAAGCTGG
GTTGACATAGTCTTAGAACATGGAAGCTGTGTGACGACGATGGCAAAAAATAAACCAACA
TTGGATTTTGAACTGATAAAAACAGAAGCCAAACAACCC-GCTACTCTAAGGAAGTACTG
TATAGAGGCAAAGCTGACCAACACAACAACAGCATCTCGCTGCCCAAC-ACAAGGGGAAC
CCAGCCTAAATGAAGAGCAG---GACAAAAGGTTCGTCTGCAAACATTCCATGGTAGACA
GAGGATGGGGAAATGGATGCGGATTATTTGGAAAGGGAGGCATCGTGACCTGTGCTATGT
TCACATGCAAAAAGAACATGGAAGGAAAAGTCGTGCAACCAGAAAACCTGGAATACACCA
TTG-------------TGATAACACCCCAC---TCAGGGGAAGAGAATGCAGTC--GGAA
ATGACA-----CA----GGAA--AA-----------CACGGCAAGGAAA-TCAAAATAAC
ACCACAGAGTTCCATC-ACAGAAGC-AGAACTGACAGGCTATGGCACTGTCACGATGGAG
TGCTCTCCGAGAACGGGCCTCGACTTTAATGAG-ATGGTGTTGCTGCAAATGGAAAACAA
AGCTTGGCTGGTGCACAGACAATGGTTCTTAGACCTGCCGTTACCATGGCTGCCCGGAGC
GGACACACAAGGATCAAATTGGATACAGAAGGAGACATTGGTCACTTTCAAAAATCCTCA
TGCGAAGAAACAGGATGTTGTTGTTTTAGGATCCCAAGAAGGGGCTATGCATACAGCACT
TACAGGGGCCACGGAAATTCAGAT--GTCA---TCAGGAAACTT--ACTGTTCA------
--CAGGACATCTCAAGTGCAGGCTGAGAATGGACAAATTACAGCTCAAAGGAATGTCATA
TTCTATGTGTACAGGAAAGTTTAAAGTTGTGAAGGAAATAGCAGAAACACAACATGGAAC
AATAGTTATCAGAGTACAATATGAAGGGGACGGTTCTCCATGCAAGATTCC---TTTTGA
GATAATGGATTTGGAAAAAAGACATGTCT-TAGGTCGCCTGATTACAGTCAACCCAATTG
TTACAGAAAAAGACAGCCCAGTCAAC-------ATAGAAGCAGAACCTCCATTCGGAGAC
AGCTACATCATTA-TAGG-AGTAGAACCGGGACAACTGAAGCTCAACTGGTTTAAGAAAG
GAAGTTCTATCGGTCAAATGTTTGAGACAACAATGAGAGGAGCGAAGAGAATGGCCATCT
TAGGTGACACAGCCTGGGATTTTGGATCCCTGGGAGGAGTGTTCACATCTATAGGAAAGG
CTCTCCACCAAGTCTTTGGAGCAATTTATGGGGCTGCCTTCAGTGGGGTCTCATGGACTA
TGAAAATCCTCATAGGAGTTGTCATTACATGGATAGGAATGAATTCACGCAGCACCTCAC
TGTCTGTGTCACTAGTATTAGTGGGAGTCGTGACATTGTATTTGGGAGTTATGGTGCAGG
CTGATAGTGGTTGCGTTGTGAGTTGGAAAAACAAAGAACTGAAATGTGGCAGTGGGATTT
TTATTACAGACAACGTACACACATGGACAGAACAATACAAATTCCAACCAGAATCTCCTT
CAAAGCTGGCTTCAGCTATCCAGAAAGCTCATGAAGAAGGCATTTGTGGAATCCGCTCAG
TAACAAGACTGGAGAATCTGATGTGGAAACAAATAACACCAGAACTGAATCACATTCTAT
CAGAAAATGAGGTAAGGTTGACTATCATGACAGGAGACATTAAAGGAAT------CATGC
AGGCAGGAAAACGATCCTTGCGGCCTCAGCCCACT-------------GAG----CTGAA
GTATTCATGGAAAACTTGGGGCAAAGCGAAAATGCTCT---CTACAGAGCTTCATAACCA
GACCTTTCTCATTGATGGCCCCGAAACGGCAGAATGTCCCAACACAAACAGAGCTTGGAA
CTCACTAGAAGTTGAAGACTATGGCTTTGGAGTATTCACCACCAACATATGGCTGAAA--
TTGAAAGAAAGGCAGGATGTATTTTGTGACTCAAAACTTATGTCAGCGGCCATAAAAGAC
AACAGAGCCGTCCATGCCGATATGGGTTATTGGATAGAAAGCGCACTTAATGACACATGG
AAGATAGAGAAAGCCTCTTTTATCGAAGTTAAAAGCTGCCACTGGCCAAAGTCACATACT
CTCTGGAGTAATGGAGTGCTAGAAAGCGAGATGATAATTCCAAAGAATTTTGCTGGACCA
GTGTCACAACACAACTACAGACCAGGCTATCACACACAAACGGCAGGACCCTGGCATCTA
GGTAAGCTTGAGATGGACTTCAATTTCTGCGAAGGAACTACAGTGGTGGTGACTGAGGAC
TGTGGGAATAGAGGACCCTCTTTAAGAACAACTACCGCCTCTGGAAAACTCATAACAGAA
TGGTGCTGCCGATCTTGCACATTACCACCGCTAAGATACAGAGGTGAGGATGGATGTTGG
TACGGGATGGAAATCAGACCATTGAAAGAGAAAGAAGAGAACTTGGTCAACTCTTTGGTC
ACAGC--------CGGACATGGACA---GATTGACAACTTCTCACTAGGAGTCTTGGGAA
TGGCA-TTGTTCCTGGAAGAAATGCTCAGGACCCGAGTAGGA--ACGAAA----------
-------CATGC-AATATTACTAGTTGCAGTTTCT-------TTCGTGACATTGATCACA
GGGAACATGTCCTTTCGAGACCTGGGGAGAGTGATGGTTATGGTGGGTGCCACTATGACG
GATG---ACATAGGCATGGGCGTGACTTATCTTGCCCTACTAGCAGCCTTCAAAGTTAGA
CCAACTTTT---GCAGCTGGACTACTCTT----GAGAAAGCTGACC--TCCAAGGAAT-T
GATGATGACCACCATAGGAATCGTACTCCTCTCTCAGAGCA---CCATACCA-------G
A----GACTATACT------TGAACTGACTGATGCGTTGG---------CTCTGGGGATG
ATGGTCCTCAAAATAGTGA-----------GAAATATGGAAAAGTATCAATTAGCAGTGA
CTATCATGGCTATCTTGTGCGTCCCAAATGCAGTGATACTACAAA--ACGCAT------G
GAAAGTGAGTTGCACA-----ATACTGGCAGTGGTGTCCGTCTCTCCACTGCTCTTAACA
TCCT---------------------CACAGCAGAAAGCGGATTGGATACCAT--------
TGGCATTGACG---ATCAAAGGCCTCAATCCAACAGCCATTTTC------TTAACAACCC
TTTCAAGA------ACTAGCAAGAAAAGGAGCTGGCCACTAAATGAGGCTATCATGGCAG
TCGGGATGGTGAGCATTTTAGCCAGTTCTCTCTTAAAGAATGATATT---CCCATGACAG
GACCACTAGTGGCTGGAGGGCTTCTCACTGTGTGTTACGTGCTCACTGGAAGATCGGCCG
ATTTGGAACTGGAGAGGGCCGCCGACGTGAGATGGGAAGATCAGGCAGAGATATCAGGAA
GCAGTCCAATTCTG-----TCAAT--AACAATATCGGAAGATGGTAGCATGTCGATAA--
--AAAATGA------------AGAGGAAGAAC-------AAACACTGACCATACTCATTA
GAACAGGACTGCTGGTGAT--------------ATCAGGACTTTTTCCCGTATCAATACC
AATCA-CGGCAGCAGCATGGTACCTG--TGGGAAGTGAAGAAACAACGGGCTGGAGTATT
GTGGGATGTCCCTTCACCCCCA------CC-CGTGGGAAAGGCCGAACTGGAAGATGGAG
CTTATAGAATCAAGCAGAAAGGGATTCTTGGATACTCCCAGATCGGAGCCGGAGTTTACA
AAGAAGGAACATTCCACACGATGTGGCACGTTACACGTGGTGCTGTTCTAATGCATAAAG
GGAAGAGAATTGA-ACCATCATGGGCGGACGTCAAGAAAGACCTAATATCGTATGGAGGA
GGCTGGAAGCTAGAAGGAGAATGGAAGGAAGGAGAAGAAGTCCAGGTCTTGGCATTAGAG
CCTGGAAAGAATCCAAGAGCCGTCCAAACAAAACCCGGTCTTTTCAAAACTAACAC-CGG
AACCATAGGCGCCGTGTCTCTGGACTTTTCTCCTGGAACGTCAGGATCTCCAATCGTCGA
CAAAAAAGGAAAAGTTGTGGGTCTTTATGGCAATGGTGTCGTCACAAGGAGTGGAACATA
TGTGAGTGCCATAGCCCAGACTGAAAAAAGCATTGAAGA--CAAT-CCAGAGA---TTGA
AGA---TGACATCTTTCGAAAGAAAAGATTGACCATTATGGACCTCCACCCAGGAGCGGG
AAAGACGAA-GAGATACCTTCCAGCAATAGTCAGAGAGGCTATAAAACGAGGCTTGAGAA
CATTAATCCTGGCCCCCACTAGAGTCGTGGCAGCTGAAATGGAGGAAGCTCTTAGAGGAC
TTCCAATAAGATACCAAACCCCAGCCATCAGAGCTGAGCATACTGGGCGGGAGATTGTGG
ATCTAATGTGCCACGCCACATTTACCATGAGGCTGCTATCACCAGTTAGAGTGCCAAATT
ACAACCTGATCATCATGGATGAAGCCCACTTCACAGACCCAGCAAGCATAGCAGCTAGAG
GATACATTTCAACTCGAGTAGAGATGGGTGAAGCAGCTGGGATTTTCATGACAGCCACTC
CTCCGGGAAGCAGAGACCCATTTCCTCAGAGCAATGCACCAATCATGGATGAAGAAAGGG
AAATCCCTGAACGTTCGTGGAATTCTGGACATGAGTGGGTTACGGACTTTAAAGGGAAGA
CTGTTTGGTTTGTTCCAAGTATAAAAGCAGGAAATGATATAGCAGCTTGCCTGAGAAAAA
ATGGAAAGAAAGTGATACAACTCAGTAGAAAGACCTTTGATTCTGAATATATCAAGACTA
GGACCAATGATTGGGACTTCGTGGTCACGACTGATATTTCAGAAATGGGTGCCAACTTCA
AGGCTGAGAGGGTTATAGACCCCAGACGCTGCATGAAACCAGTCATACTAACAGACGGTG
AAGAGCGGGTGATCCTGGCAGGACCCATGCCAGTGACCCACTCTAGTGCAGCACAAAGAA
GAGGGAGAATAGGAAGAAATCCAA---AAAATGAAAATGACCAGTACATATACATGGGGG
AACCTCTG--GAAAATGATG-AAGACTGTGCACACTGGAAAGAAGCTAAGATGCTTCTAG
ATAACATCAACACGCCTGAAGGAATTATTCCCAGCATGTTCGAACCAGAGCGTGAAAAGG
TGGATGCCATTGATGGTGAATACCGCTTAAGAGGAGAAGCGAGGAAAACCTTTGTGGACC
TAATGAGAAGAGGAGACCTACCAGTCTGGCTGGCCTACAGAGTGGCAGCTGAAGGTATCA
ACTACGCAGACAGAAGGTGGTGTTTTGATGGAATCAAGAACAACCAAATCTTGGAAGAAA
ATGTGGAAGTGGAAATTTGGACAAAAGAAGGGGAAAGGAAGAAATTAAAACCCAGATGGT
TGGATGCTAGGATCTATTCTGACCCGCTGGCGCTCAAAGAATTCAAGGAATTCGCAGCTG
GAAGAAAGTCCCTGACCCTGAATCTAATCACAGAGATG------GGTAGGCTTCCAACTT
TCATGACTCAGAAAGCAAGGAACGCACTGGACAACTTA-GCAGTCCTGCACACGGCTGAA
GCAGGCGGAAGGGCGTACAATCATGCTCTTAGTGAACTGCCGGAGACCTTGGAGA-CATT
GCTTCTACTGACACTTTTGGCTACAGTCACGGGCGGAATCTTTCTATTCTTGATGAGCGG
AAAGGGTATAGGGAAAATGACCCTGGGAA-TGTGCTGCATAATCACG---GCCA--GTAT
TCTTCTATGGTACGCACA-AATACAACCACACTGGATAGCAGCTTCAATAATACTGGAGT
TTTTTCTCATAGTCTTGCTTATTCCAGAACCAGAAAAGCAGAGAACACCCCAAGACAACC
AATTAACTTACGTTGTCATAGCCATCCTCACAGTGGTGGCTGCAACCATGGCAAACGAG-
ATGGGTTTCCTGGAAAAAACGAAGAAAGATTTCGG------ATT----GGGA--AGCATT
GCAACCCAGCAACCCGAG---------------AGCAACATCC---------------TG
GACA---------------TAGATCTACGTCCTGCATCAGCATGGACTCTGTATGCCGTG
GCCACAACATTCATCACACCAATGTTGAGACATAGCAT----TGAAAATTCCTCAGTG--
--AATGTGTCCCTAACAGCCATTGCCAACCAAGCCACAGTGTTAATGGGTCTTG-GGAAA
GGATGGCCATTGTCAAAAATGGACATCGG------AGTTCCCCTTCTCGCCATTGGGTGC
TATTCACAAGTCAACC---CCATAACTCTCACAGCAGCCCTTCTTTTATTAGTAGCACAT
TATGCTATCATAGG--------GCCAGGACTCCAAGCGAAAGCAACCAGAGAAGCTCAGA
AAAGAGCAGCAGCGGGCATCATGAAAAACCCAACTGTAGATGGAATAACAGTGATTGAC-
--------CTAGATCCAAT--ACCCTATGACCCAAAGTTTGAAAAGCAGTTGGGACAAGT
AATGCTCCTAGTCCTCTGCGTGACTCAAGT--------ATTGATGA---TGAGGACTACA
TGG----GCTTTGTGTGAGGCTCTAACCCTAGCGACCGGGCCCATCTCCACATTGTGGGA
-AGGAAATCCAGGGAGATTTTGGAATACAACTATTGCAGTGTCAATGGC-----TAACAT
TTTTAGAGGGAGTTACTTGGCCGGAGCTGGACTCCTCTTTTCTATCATG-----------
-AAGAACACAGCCAA---------CACAAGAAGGGGAACTGG-CAACACAGGAGAGA--C
GCTTGGAGAGAAATGGAAAAACCGATTGAATGCATTGGGGAAGAGTGAATTCCAGATCTA
TAAGAAAAGTGGAATCCAGGAAGTGGATAGAACCTTAGCAAAA------------GAAGG
CATTAAAAGAGGAGAA----ACGGACCATCACGCTGTGTCGCGAGGCTCAGCAAAACTGA
GATGGTTCGTCGAGAGAAACTTGGTCACACCAGAGGGGAAAGTAGTGGACCTCGGTTGCG
GCAGAGGGGGCTGGTCATACTATTGTGGGGGACTAAAGAATGTAAGAGAAGTCAAAGGCC
TAACAAAAGGAGGACCAGGACACGAAGAACCCATTCCCATGTCAACATATGGGTGGAATC
TGGTGCGTCTTCAAAGTGGAGTTGATGTTTTTTTTACTCCGCCAGAAAAGTGTGACACAT
TGCTGTGTGACATAGGGGAGTCGTCACCAAATCCCACGGTTGAAGCAGGACGAACACTCA
GAGTCTTAAACCTAGTGGAAAATTGGCTGAACAACAACACCC---AATTTTGCATAAAGG
TTCTCAACCCATACATGCCCTCAGTCATAGAAAAAATGGAAGCGCTACAAAGGAAATACG
GAGGAGCTTTGGTGAGGAATCCACTCTCACGAAATTCCACACATGAGATGTACTGGGTTT
CCAATGCTTCCGGGAACATAGTGTCATCAGTGAACATGATTTCAAG---GATGTT-----
GATTAACAG-ATT-TACAATGAGACATAAGAAGGCCACA---TACGAGCCAGATGTTGAC
CTCGGAAGCGGAACCCGCAACATCGGAA-------TTGAAAGTGAGACAC-CAAACTTAG
ACATAATTGGAAAAAGAATAGAAAAAATAAAACAAGAGCATGAAACATCATGGCACTATG
ACCAAGACCACCCATACAAAACGTGGGCCTACCATGGCAGCTACGAAACAAAACAGACTG
GATCAGCATCATCCATGGTGAACGGAGTGGTTAGACTGCTGACAAAACCTTGGGACGTCA
TCCCTATGGTGACACAGATGGCAATGACAGACACGACTCCATTTGGACAACAGCGCGTTT
TCAAAGAGAAAGTGGACACGAGAACCCAAGAACCGAAAGAAGGCACGAAGAAACTAATGA
AAATCACGGCAGAATGGCTCTGGAAAGAACTAGGAAAGAAAAAGACACCTAGGATGTGCA
CCAGAGAAGAATTCACAAGAAAGGTGAGAAGCAATGCAGCCCTAGGTGCCATATTCACTG
ATGAGAACAAGTGGAAGTCGGCACGTGAGGCTGTTGAAGACAGTAGATTTTGGGAACTGG
TTGACAAGGAAAGGAATCTCCATCTTGAAGGAAAGTGTGAAACATGTGTGTACAACATGA
TGGGAAAGAGAGAGAAGAAGCTAGGGGAGTTTGGCAAAGCAAAAGGCAGCAGAGCCATAT
GGTACATGTGGCTTGGAGCACGCTTCTTAGAGTTTGAAGCCCTAGGATTCTTGAATGAAG
ATCACTGGTTTTCCAGAGAGAACTCCCTGAGTGGAGTGGAAGGAGAAGGGCTGCACAAGC
TAGGCTACATTTTAAGAGATGTGAGCAAGAAAG-AAGGAGGAGCAATGTACGCCGATGAC
ACCGCAGGATGGGACACAAGAATCACACTAGAGGACTTAAAAAATGAAGAAATGGTGACA
AACCACATGGAAGGAGAACACAAGAAA-CTTGCTG-AGGCCATTTTCAAATTAACGT-AC
CAAAACAAGGTGGTGCGTGTGCAAAGACCAACACCAAGAGGC---ACGGTAATGGATATT
ATATCGAGAAGAGACCAAAGAGGTAGTGGACAAGTTGGCACCTATGGTCTCAATACTTTC
ACCAATATGGAAGCCCAACTAATCAGACAGATGGAGGGAGAAGGAGTCTT-----CA-AA
AGCATCCAGCACCTG--ACAGTCAC--AGAAGAA-----ATTGCA-----GTGCAAAACT
GGCTA-GCAAGAGTGGGGCGTGAGAGGTTATCAA--GAATGGCCATCAGTGGAGATGATT
GTGTTGTGAAACCTTTAGATGACAGGTTTGCAAGCGCTCTAACAGCTCTAAATGACATGG
GAAAGGTTAGGAAAGACATACAACAATGGGAACCTTCAAGAGGATGGAACGACTGGACAC
AAGTGCCTTTTTGTTCACACCACTTCCATGAGTTAATCATGAAAGACGGTCGTGTACTCG
TAGTTCCATGTAGAAACCAAGATGAACTGATTGGTAGAGCCCGAATTTCCCAGGGAGCCG
GGTGGTCTTTGCGGGAGACGGCCTGTTTGGGGAAGTCTTACGCCCAAATGTGGAGCCTGA
TGTACTTCCACAGACGTGACCTCAGGCTGGCGGCAAATGCTATTTGCTCGGCAGTCCCAT
CACATTGGGTTCCAACAAGTCGAACAACCTGGTCCATACACGCCAGACATGAATGGATGA
CAACGGAAGACATGCTGACAGTCTGGAACAGGGTGTGGATTCAAGAAAACCCATGGATGG
AAGACAAAACTCCAGTGGAATCATGGGAGGAAATCCCATACCTGGGGAAAAGAGAAGACC
AATGGTGCGGCTCATTGATTGGGCTAACAAGCAGGGCCACCTGGGCAAAGAACATCCAAA
CAGCAATAAATCAAGTTAGATCCCTAATAGGCAATGAGGAATATACAGACTACATGCCAT
C----------CATGAAAAGATTCAGAAGA-------GAAG------AGGAAGAGGC---
---------------AGGAGTCCTGTG-----------GT-AAAAAGC-AGGACTA----
--------ACAT-----------------------GAGA-----CAAGGTTAGA------
AGTCAGGTCG---GATTAA----GCCATAGTACG--GAAAAAACTATGCTACCTGT-G--
-AGCCCCG--------------------------------------------TCCAAGGA
CG---------------------TTAAAAGAAG---------------------------
-----TCAGG-CCACCAC---AAGT-----------------------------------
---GCCATAGCTT-GAGTAAACTA---------T-GCAGCCTGT-A----G-CTCCACCT
G-A----------GAAGGT-GT-AAAAAATC-T---GGGAGGC-CACAAA--CCATG---
-------GAAGCTGTACG---CATGGCGTA--------GTGGA-CTA---GCGGTTAGAG
GAG------------------------ACCCCTCCCTTATAAATCGCAGC-AACAAT-GG
GGGC---------CCAAGGTGAGATGAAGCTG-TAGTCTCACTGGAAGGACT-AGA-GGT
T--A--GAGGAGA--CCCCCC-----C--------GAAAT------AAAAAACAG-CATA
TTGACGCT--GGGAAAGACCAGAGATCCTGCT-GTCTC-CTCAGCATCA--TTCCAGGCA
CAG-AACGCCAG-AAAATGG-AA---TGGTGCTGTTGAATCAACAGGTTCT---------
------------------------------------------------------------
------------------------------------------------------------
------------------------------------------------------------
------------------------------------------------------------
------------------

#D2|C|GQ398260
------------------------------------------------------------
------------------------------------------------------------
------------------------------------------------------------
------------------------------AGTWGTTAGTCTACGTGGACCGAC-AAAGA
-CAGATT-CTTTGAGGR----AGCT-A-A--GCTTAACGT-AGTTCTAACAG-TTTTTTA
-ATTAGAGAGC---AGATCTCTGATGAATAACCAACGGAAAAAG---GCGAGAAATACGC
CTTTCAATATGCTGAAACGCGAGAGAAACCGCGTGTCGACTGTGCAACAGCTG--ACAAA
GAGATTCTCACTTGGAATGCTGCAGGGACGAGGACCATTGAAATTGTTCATGGCCCTGGT
GGCATTCCTTCGTTTCCTAACAATCCCGCCAACAGCAGGGATACTAAAAAGATGGGGAAC
AATCAAAAAATCAAAGGCTATCA---ATGTCTTGAGAGGGTTCAGGAAAGAGATTGGAAG
GATGCTAAATATCTTGAACAGGAGACGCA---------------------GAACTGCAGG
CATGATTATCATGTTGA------TTCCAACAGTGATGGCGT------------TCCATTT
GACC-------ACACGCAACGGAGAACCACACATGATCGTCAGTA-GACAAGAGAAAG--
GGAAAAGTCTTCTGTTTAAAACAGAGGATGGTGTGAACATGTGTACCCTCATGGCCATGG
ATCTTGGTGAATTGTGTGAAGACACAATCACTTATAATTGTCCTCTTCT---CAGGCAGA
ATGAACCAGAAGACATAGACTGTTGGTGCAAC----------TCCACGTCCACATGGGTA
ACTTATGGGACATGCAC-------CGCCACAGGAGAACACAGAAGGGAAAAAAGATCAGT
GGCACTCGTTCCA--------------CATGTGGGAATGGGACTGGAGACACGAACTGAA
ACATGGATGT-CATCAGAAGGGGCCTGGAAACACGCCCAGAGAATTGAAACTTGGATCTT
GAGACATCCAGGCTTTACCATAATGGCAGCAATCTTGGCATACACCATAGGAA-CGACAT
ATTTTCAAAGAGTCCTGATTTTCATCTTGCTGACAGCTGTCGCTCC----TTCAATGACA
ATGCGTTGTATAGGAATATCAAATAGAGACTTTGTGGAAGGGGTTTCAGGAGGAAGCTGG
GTTGACATAGTCTTAGAGCATGGAAGCTGTGTGACGACGATGGCAAAAAATAAACCGACA
TTGGATTTTGAACTGATAAAAACAGAAGCCAAACAACCC-GCTACTCTAAGGAAGTATTG
TATAGAGGCAAAGCTGACCAACACAACAACAGCATCTCGCTGCCCAAC-ACAAGGGGAAC
CCAGCCTAAATGAAGAGCAG---GACAAAAGGTTCGTCTGCAAACATTCCATGGTAGACA
GAGGATGGGGAAATGGATGCGGATTATTTGGAAAGGGAGGCATCGTGACCTGTGCTATGT
TCACATGCAAAAAGAACATGGAAGGAAAAGTCGTGCAACCAGAAAACTTGGAATACACCA
TTG-------------TGATAACACCTCAC---TCAGGGGAAGAGAATGCAGTC--GGAA
ATGACA-----CA----GGAA--AA-----------CACGGCAAGGAAA-TCAAAATAAC
ACCACAGAGTTCCATC-ACAGAAGC-AGAACTGATAGGCTATGGCACTGTCACGATGGAG
TGTTCTCCGAGAACGGGCCTCGACTTCAATGAG-ATGGTGTTGCTGCAAATGGAAAACAA
AGCTTGGCTGGTGCACAGACAATGGTTCTTAGACCTGCCGTTACCATGGCTGCCCGGAGC
GGACACACAAGGATCAAATTGGATACAAAAGGAGACATTGGTCACTTTCAAAAATCCTCA
TGCGAAGAAACAGGATGTTGTTGTCTTAGGATCCCAAGAAGGGGCTATGCATACAGCACT
TACAGGGGCCACGGAAATCCAGAT--GTCA---TCAGGAAACTT--ACTGTTCA------
--CAGGACACCTCAAGTGCAGGCTGAGAATGGACAAACTACAGCTCAAAGGAATGTCATA
TTCTATGTGTACAGGAAAGTTTAAAGTTGTGAAGGAAATAGCAGAAACACAACACGGAAC
AATAGTTATCAGAGTACAATATGAAGGGGACGGTTCTCCATGCAAGATCCC---TTTTGA
GATAATGGATTTGGAAAAAAGACATGTCT-TAGGTCGCTTGATTACAGTCAACCCAATTG
TTACAGAAAAAGACAGCCCAGTCAAC-------ATAGAAGCAGAACCTCCATTCGGAGAC
AGCTACATCATTA-TAGG-AGTAGAACCGGGACAACTGAAGCTCAACTGGTTCAAGAAAG
GAAGTTCTATCGGCCAAATGTTTGAGACAACAATGAGAGGAGCGAAGAGAATGGCCATTT
TAGGTGACACAGCCTGGGATTTCGGATCCCTGGGAGGAGTGTTCACATCTATAGGAAAGG
CTCTCCACCAAGTTTTTGGAGCAATTTATGGGGCTGCCTTCAGTGGGGTCTCATGGACTA
TGAAAATCCTCATAGGAGTTGTCATTACATGGATAGGAATGAATTCACGCAGCACCTCAC
TCTCTGTGTCACTAGTATTAGTGGGAGTCGTGACATTGTATTTGGGAGTTATGGTGCAGG
CCGATAGTGGTTGCGTTGTGAGTTGGAAAAACAAAGAACTGAAATGTGGCAGTGGGATTT
TTGTCACAGACAACGTACACACATGGACAGAACAATACAAATTCCAACCAGAATCTCCTT
CAAAGCTGGCTTCAGCTATCCAGAAAGCTCATGAAGAAGGCATTTGTGGAATCCGCTCAG
TAACAAGACTGGAGAATCTGATGTGGAAACAAATAACACCAGAACTGAATCACATTCTAT
CAGAAAATGAGGTAAAGTTGACTATCATGACAGGAGACATTAAAGGAAT------CATGC
AGGCAGGAAAACGATCCTTGCGGCCTCAGCCCACT-------------GAG----CTGAA
GTATTCATGGAAAACTTGGGGCAAAGCGAAAATGCTCT---CTACAGAGCTTCATAACCA
GACCTTTCTCATTGATGGCCCCGAAACAGCAGAATGTCCCAACACAAACAGAGCTTGGAA
CTCACTAGAAGTTGAAGACTATGGCTTTGGAGTATTCACCACCAACATATGGCTGAAA--
TTGAAAGAAAGGCAGGATGTATTTTGTGACTCAAAACTCATGTCAGCGGCCATAAAAGAC
AACAGAGCCGTCCATGCCGATATGGGTTATTGGATAGAAAGCGCACTCAATGACACATGG
AAGATAGAGAAAGCCTCTTTTATCGAAGTTAAAAGCTGCCACTGGCCGAAGTCACATACT
CTCTGGAGTAATGGAGTGCTAGAAAGCGAGATGATAATTCCAAAGAATTTTGCTGGACCA
GTGTCACAACACAACTACAGACCAGGCTATCACACACAAACGGCAGGACCCTGGCATCTA
GGTAAGCTTGAGATGGACTTTAATTTCTGCGAAGGAACTACAGTGGTGGTGACCGAGGAC
TGTGGGAATAGAGGACCCTCTTTAAGAACAACTACCGCCTCTGGAAAACTCATAACAGAA
TGGTGCTGCCGATCTTGCACATTACCACCGCTAAGATACAGAGGTGAGGATGGATGTTGG
TACGGGATGGAAATCAGACCATTGAAAGAGAAAGAAGAAAACTTGGTCAACTCTTTGGTC
ACAGC--------CGGACATGGACA---GATTGACAACTTCTCACTAGGAGTCTTGGGAA
TGGCA-TTGTTCCTGGAAGAAATGCTCAGGACCCGAGTAGGA--ACGAAA----------
-------CATGC-AATATTACTAGTTGCAGTTTCT-------TTTGTGACATTGATCACA
GGGAACATGTCCTTTCGAGACCTGGGGAGAGTGATGGTTATGGTGGGTGCCACTATGACG
GATG---ACATAGGCATGGGCGTGACTTATCTTGCCCTACTAGCAGCCTTCAAAGTTAGA
CCAACTTTT---GCAGCTGGACTACTCTT----GAGAAAGCTGACC--TCCAAGGAAT-T
GATGATGACCACCATAGGAATCGTACTCCTCTCTCAGAGCA---CCATACCA-------G
A----GACTATACT------TGAACTGACTGATGCGTTGG---------CTCTGGGGATG
ATGGTCCTCAAAATAGTGA-----------GAAATATGGAAAAGTATCAATTAGCAGTGA
CTATCATGGCTATCTTGTGCGTCCCAAATGCAGTGATATTACAAA--ACGCAT------G
GAAAGTGAGTTGCACA-----ATACTGGCAGTGGTGTCCGTCTCTCCACTGCTCTTAACA
TCCT---------------------CACAGCAGAAAGCGGATTGGATACCAT--------
TGGCATTGACG---ATCAAAGGCCTCAATCCAACAGCCATTTTC------TTAACAACCC
TTTCAAGA------ACTAGCAAGAAAAGGAGCTGGCCACTAAATGAGGCTATCATGGCAG
TCGGGATGGTGAGCATTTTAGCCAGTTCTCTCTTAAAGAATGATATC---CCCATGACAG
GACCACTAGTGGCTGGAGGGCTTCTCACCGTGTGTTACGTGCTCACTGGAAGATCGGCCG
ATTTGGAACTGGAGAGGGCCGCCGACGTGAGATGGGAAGATCAGGCAGAGATATCAGGAA
GCAGTCCAATTCTG-----TCAAT--AACAATATCGGAAGATGGTAGCATGTCGATAA--
--AAAATGA------------AGAGGAAGAAC-------AAACACTGACCATACTCATTA
GAACAGGACTGCTGGTGAT--------------ATCAGGACTTTTTCCCGTATCAATACC
AATCA-CGGCAGCAGCATGGTACCTG--TGGGAAGTGAAGAAACAACGGGCTGGAGTATT
GTGGGATGTCCCTTCACCCCCA------CC-CGTGGGAAAGGCCGAACTGGAAGATGGAG
CTTATAGAATCAAGCAGAAAGGGATTCTTGGATACTCCCAGATCGGAGCCGGAGTTTACA
AAGAAGGAACATTCCACACGATGTGGCACGTTACACGTGGTGCTGTTCTAATGCATAAAG
GAAAGAGAATTGA-ACCATCATGGGCGGACGTCAAGAAAGACCTAATATCGTATGGAGGA
GGCTGGAAGCTAGAAGGAGAATGGAAGGAAGGAGAAGAAGTCCAGGTCTTGGCATTAGAG
CCTGGAAAGAATCCAAGAGCCGTCCAAACAAAACCCGGTCTTTTCAAAACTAACAC-CGG
AACCATAGGCGCCGTGTCTCTGGACTTTTCTCCTGGAACGTCAGGATCTCCAATCGTCGA
CAAAAAAGGAAAAGTTGTGGGTCTTTATGGCAATGGTGTCGTCACAAGGAGTGGAACATA
TGTGAGTGCCATAGCCCAGACTGAAAAAAGCATTGAAGA--CAAT-CCAGAGA---TTGA
AGA---TGACATCTTTCGAAAGAAAAGATTGACCATTATGGACCTCCACCCAGGAGCGGG
AAAGACGAA-GAGATACCTTCCAGCAATAGTCAGAGAGGCTATAAAACGAGGCTTGAGAA
CATTAATCCTGGCCCCCACTAGAGTCGTGGCAGCCGAAATGGAGGAAGCTCTTAGAGGAC
TTCCAATAAGATACCAAACCCCAGCCATCAGAGCTGAGCACACTGGGCGGGAGATTGTGG
ATCTAATGTGCCACGCCACATTTACCATGAGGCTGCTATCACCAGTTAGAGTGCCAAATT
ACAACCTGATCATCATGGATGAAGCCCATTTCACAGACCCAGCAAGCATAGCAGCTAGAG
GATACATTTCAACTCGAGTAGAGATGGGTGAAGCAGCTGGGATTTTCATGACAGCCACTC
CTCCGGGAAGCAGAGACCCATTTCCTCAGAGCAATGCACCAATCATGGATGAAGAAAGGG
AAATCCCTGAACGTTCGTGGAATTCTGGACATGAGTGGGTTACGGACTTTAAAGGGAAGA
CTGTTTGGTTTGTTCCAAGTATAAAAGCAGGAAATGATATAGCAGCTTGCCTGAGAAAAA
ATGGAAAGAAAGTGATACAACTCAGTAGAAAGACCTTTGATTCTGAATATATCAAGACTA
GGACCAATGATTGGGACTTCGTGGTCACGACTGACATTTCAGAAATGGGTGCTAACTTCA
AGGCTGAGAGGGTTATAGACCCCAGACGCTGCATGAAACCAGTCATACTAACAGACGGTG
AAGAGCGGGTGATCCTGGCAGGACCCATGCCAGTGACCCACTCTAGTGCAGCACAAAGAA
GAGGGAGAATAGGAAGAAATCCAA---AAAATGAAAATGACCAGTACATATACATGGGGG
AACCTCTG--GAAAATGATG-AAGACTGTGCACATTGGAAAGAAGCTAAGATGCTTCTAG
ATAACATCAACACGCCTGAAGGAATCATTCCCAGCATGTTCGAACCAGAGCGTGAAAAGG
TGGATGCCATTGATGGTGAATACCGCTTAAGAGGAGAAGCGAGGAAAACCTTTGTGGACC
TAATGAGAAGAGGAGACCTACCAGTCTGGCTGGCCTACAGAGTGGCAGCTGAAGGTATCA
ACTACGCAGACAGAAGGTGGTGTTTTGATGGAATCAAGAACAACCAAATCTTGGAAGAAA
ATGTGGAAGTGGAAATTTGGACAAAAGAAGGGGAAAGGAAGAAATTAAAACCCAGATGGT
TGGATGCTAGGATCTATTCTGACCCGCTGGCGCTCAAAGAATTCAAGGAATTCGCAGCTG
GAAGAAAGTCCCTGACCCTGAATCTAATCACAGAGATA------GGTAGGCTTCCAACTT
TCATGACTCAGAAAGCAAGGAACGCACTGGACAACTTA-GCAGTCCTGCATACAGCTGAA
GCAGGCGGAAGGGCATACAATCATGCTCTTAGTGAACTGCCGGAGACCCTGGAGA-CATT
GCTTTTACTGACACTTTTGGCTACAGTCACGGGCGGAATCTTTCTATTCTTGATGAGCGG
AAAGGGTATAGGGAAAATGACCCTGGGAA-TGTGCTGCATAATCACG---GCCA--GTAT
TCTCCTATGGTACGCACA-AATACAACCACACTGGATAGCAGCTTCAATAATACTGGAGT
TTTTTCTCATAGTCTTGCTTATTCCAGAACCAGAAAAGCAGAGAACACCCCAAGACAACC
AATTAACTTACGTTGTCATAGCCATCCTCACAGTGGTAGCTGCAACCATGGCAAACGAG-
ATGGGTTTCCTGGAAAAAACGAAGAAAGATTTCGG------ATT----GGGA--AGCATT
GCAACCCAGCAACCCGAG---------------AGCAACATCC---------------TG
GACA---------------TAGATCTACGTCCTGCATCAGCATGGACTCTGTATGCCGTG
GCCACAACATTCATCACACCAATGTTGAGACATAGCAT----TGAAAATTCCTCAGTG--
--AATGTTTCCCTAACAGCTATTGCCAACCAAGCCACAGTGTTAATGGGTCTTG-GGAAA
GGATGGCCATTGTCAAAAATGGACATCGG------AGTTCCCCTTCTCGCCATTGGGTGC
TATTCACAAGTCAACC---CCATAACTCTCACAGCAGCCCTTCTTTTATTGGTAGCACAT
TATGCTATCATAGG--------GCCAGGACTCCAAGCGAAAGCAACCAGAGAAGCTCAGA
AAAGAGCAGCAGCGGGCATCATGAAAAACCCAACTGTAGATGGAATAACAGTGATTGAC-
--------CTAGATCCAAT--ACCCTATGATCCAAAGTTTGAGAAGCAGTTGGGACAAGT
AATGCTCCTAGTCCTCTGCGTGACTCAAGT--------ATTGATGA---TGAGGACTACA
TGG----GCTTTGTGTGAGGCTCTAACCCTAGCGACCGGGCCCATCTCCACATTGTGGGA
-AGGAAACCCAGGGAGATTTTGGAATACAACTATTGCAGTGTCAATGGC-----TAACAT
TTTTAGAGGGAGTTACTTGGCCGGAGCTGGACTCCTCTTTTCTATCATG-----------
-AAGAATACAGCCAA---------CACAAGAAGGGGAACTGG-CAACACAGGAGAGA--C
GCTAGGAGAGAAATGGAAAAACCGATTGAATGCATTGGGGAAGAGTGAATTCCAGATCTA
CAAGAAAAGTGGAATTCAGGAAGTGGATAGAACCTTAGCAAAA------------GAAGG
CATTAAAAGAGGAGAA----ACGGACCATCACGCTGTGTCGCGAGGCTCAGCAAAACTGA
GATGGTTCGTCGAGAGAAACCTGGTCACACCAGAGGGGAAAGTAGTGGACCTCGGTTGCG
GCAGAGGGGGCTGGTCATACTATTGTGGGGGACTAAAGAATGTAAGAGAAGTCAAAGGCC
TAACAAAAGGAGGACCAGGACACGAAGAACCCATTCCCATGTCAACATATGGGTGGAATC
TGGTGCGTCTTCAAAGTGGAGTTGATGTTTTTTTTACTCCGCCAGAAAAGTGTGACACAT
TGCTGTGTGACATAGGGGAGTCGTCACCAAATCCCACGATTGAAGCAGGACGAACACTCA
GAGTCTTAAACTTAGTGGAAAATTGGCTGAACAACAACACCC---AATTTTGTATAAAGG
TTCTCAACCCATACATGCCCTCAGTCATAGAAAAAATGGAAGCGCTACAAAGGAAATACG
GAGGAGCTTTGGTGAGGAATCCACTCTCACGAAATTCCACACATGAGATGTACTGGGTTT
CCAATGCTTCCGGGAACATAGTGTCATCAGTGAACATGATTTCAAG---GATGTT-----
GATTAACAG-ATT-TACAATGAGACATAAGAAGGCCACA---TACGAGCCAGATGTTGAC
CTCGGAAGCGGAACCCGCAACATCGGAA-------TTGAAAGTGAGACAC-CAAACTTAG
ACATAATTGGAAAAAGAATAGAAAAAATAAAACAAGAGCATGAAACATCATGGCACTATG
ACCAAGACCACCCATACAAAACGTGGGCCTACCATGGCAGCTACGAAACAAAACAGACCG
GATCAGCATCATCCATGGTGAACGGAGTAGTTAGATTGCTGACAAAACCTTGGGACGTCA
TCCCTACGGTGACACAGATGGCAATGACAGACACGACTCCATTTGGACAACAGCGCGTTT
TCAAAGAGAAAGTGGACACGAGAACCCAAGAACCGAAAGAAGGCACGAAGAAACTAATGA
AAATCACGGCAGAATGGCTCTGGAAAGAACTAGGAAAGAAAAAGACACCTAGGATGTGCA
CCAGAGAAGAATTCACAAGAAAGGTGAGAAGCAATGCAGCCCTAGGTGCCATATTCACTG
ATGAGAACAAGTGGAAGTCGGCACGTGAGGCTGTTGAAGACAGTAGATTTTGGGAACTGG
TTGACAAGGAAAGGAATCTCCATCTTGAAGGAAAGTGTGAAACATGTGTGTACAACATGA
TGGGAAAGAGAGAGAAGAAGCTAGGGGAGTTTGGCAAAGCAAAAGGCAGCAGAGCCATAT
GGTACATGTGGCTTGGAGCACGCTTCTTAGAGTTTGAAGCCCTAGGATTCTTGAATGAAG
ATCACTGGTTTTCCAGAGAGAACTCCCTGAGTGGAGTGGAAGGAGAAGGGCTGCACAAGC
TAGGCTACATTTTAAGAGATGTGAGCAAGAAAG-AAGGAGGAGCAATGTACGCCGATGAC
ACCGCAGGATGGGACACAAGAATCACACTAGAGGACTTAAAAAATGAAGAAATGGTGACA
AACCACATGGAAGGAGAACACAAGAAA-CTTGCTG-AGGCCATTTTCAAATTAACGT-AC
CAAAACAAGGTGGTGCGTGTGCAAAGACCAACACCAAGAGGC---ACGGTAATGGATATT
ATATCGAGAAGAGACCAAAGAGGTAGTGGACAAGTTGGCACCTATGGTCTCAATACTTTC
ACCAATATGGAAGCCCAACTAATCAGACAGATGGAGGGAGAAGGAGTCTT-----CA-AA
AGCATCCAGCACCTG--ACAGTCAC--AGAAGAA-----ATTGCA-----GTGCAAAACT
GGCTA-GCAAGAGTGGGGCGTGAGAGGTTATCAA--GAATGGCCATCAGTGGAGATGATT
GTGTTGTGAAACCTTTAGATGACAGGTTTGCAAGCGCTCTAACAGCTCTAAATGACATGG
GAAAGGTTAGGAAAGACATACAACAATGGGAACCTTCAAGAGGATGGAACGACTGGACAC
AAGTGCCTTTTTGTTCACACCACTTCCATGAGTTAATCATGAAAGACGGTCGTGTACTCG
TAGTTCCATGTAGAAACCAAGATGAACTGATTGGTAGAGCCCGAATTTCACAGGGAGCCG
GGTGGTCTTTGCGGGAGACGGCCTGTTTGGGGAAGTCTTACGCCCAAATGTGGAGCCTGA
TGTACTTCCACAGACGTGACCTCAGGCTGGCGGCAAATGCTATTTGCTCGGCAGTCCCAT
CACATTGGGTTCCAACAAGTCGAACAACCTGGTCCATACACGCCAGACATGAATGGATGA
CAACGGAAGACATGCTGACAGTCTGGAACAGGGTGTGGATTCAAGAAAACCCATGGATGG
AAGACAAAACTCCAGTGGAATCATGGGAGGAAATCCCATACCTGGGGAAAAGAGAAGACC
AATGGTGCGGCTCATTGATTGGGCTAACAAGCAGGGCCACCTGGGCAAAGAACATCCAAA
CAGCAATAAATCAAGTTAGATCCCTAATAGGCAATGAGGAATACACAGACTACATGCCAT
C----------CATGAAAAGATTCAGAAGA-------GAAG------AGGAAGAGGC---
---------------AGGAGTCTTGTG-----------GT-AGAAAGC-AGGACTA----
--------ACAT-----------------------GAGA-----CAAGGTTAGA------
AGTCAGGTCG---GATTAA----GCCATAGTACG--GAAAAAACTATGCTACCTGT-G--
-AGCCCCG--------------------------------------------TCCAAGGA
CG---------------------TTAAAAGAAG---------------------------
-----TCAGG-CCACCAC---ACGT-----------------------------------
---GCCATAGCTT-GAGTAAACTA---------T-GCAGCCTGT-A----G-CTCCACCT
G-A----------GAAGGT-GT-AAAAAATC-T---GGGAGGC-CACAAA--CCATG---
-------GAAGCTGTACG---CATGGCGTA--------GTGGA-CTA---GCGGTTAGAG
GAG------------------------ACCCCTCCCTTACAAATCGCAGC-AACAAT-GG
GGGC---------CCAAGGTGAGATGAAGCTG-TAGTCTCACTGGAAGGACT-AGA-GGT
T--A--GAGGAGA--CCCCCC-----C--------GAAAT------AAAAAACAG-CATA
TTGACGCT--GGGAAAGACCAGAGATCCTGCT-GTCTC-CTCAGCATCA--TTCCAGGCA
CAG-AACGCCAG-AAAATGG-AA---TGGTGCTGTTGAATCAACAGGTTCT---------
------------------------------------------------------------
------------------------------------------------------------
------------------------------------------------------------
------------------------------------------------------------
------------------

#D2|C|GQ398261
------------------------------------------------------------
------------------------------------------------------------
------------------------------------------------------------
------------------------------AGTWGTTAGTCTACGTGGACCGAC-AAAGA
-CAGATT-CTTTGAGGG----AGCT-A-A--GCTTAACGT-AGTTCTAACAG-TTTTTTA
-ATTAGAGAGC---AGATCTCTGATGAATAACCAACGGAAAAAG---GCGAGAAATACGC
CTTTCAATATGCTGAAACGCGAGAGAAACCGCGTGTCGACTGTGCAACAGCTG--ACAAA
GAGATTCTCACTTGGAATGCTGCAGGGACGAGGACCATTGAAATTGTTCATGGCCCTGGT
GGCATTCCTTCGTTTCCTAACAATCCCGCCAACAGCAGGGATACTAAAAAGATGGGGAAC
AATCAAAAAATCAAAGGCTATCA---ATGTCTTGAGAGGGTTCAGGAAAGAGATTGGAAG
GATGCTAAATATCTTGAACAGGAGACGCA---------------------GAACTGCAGG
CATGATTATCATGTTGA------TTCCAACAGTGATGGCGT------------TCCATTT
GACC-------ACACGCAACGGAGAACCACACATGATCGTCAGTA-GACAAGAGAAAG--
GGAAAAGTCTTCTGTTTAAAACAGAGGATGGTGTGAACATGTGTACCCTCATGGCCATGG
ATCTTGGTGAATTGTGTGAAGACACAATCACTTATAATTGTCCTCTTCT---CAGGCAGA
ATGAACCAGAAGACATAGACTGTTGGTGCAAC----------TCCACGTCCACATGGATA
ACTTATGGGACATGCAC-------CGCCACAGGAGAACACAGAAGGGAAAAAAGATCAGT
GGCACTCGTTCCA--------------CATGTGGGAATGGGACTGGAGACACGAACTGAA
ACATGGATGT-CATCAGAAGGGGCCTGGAAACACGCCCAGAGAATTGAAACTTGGATCTT
GAGACATCCAGGCTTTACCATAATGGCAGCAATCTTGGCATACACCATAGGAA-CGACAT
ATTTTCAAAGAGTCCTGATTTTCATCTTGCTGACAGCTGTCGCTCC----TTCAATGACA
ATGCGTTGTATAGGAATATCAAATAGAGACTTTGTGGAAGGGGTTTCAGGAGGAAGCTGG
GTTGACATAGTCTTAGAGCATGGAAGCTGTGTGACGACGATGGCAAAAAATAAACCGACA
TTGGATTTTGAACTGATAAAAACAGAAGCCAAACAACCC-GCTACTCTAAGGAAGTATTG
TATAGAGGCAAAGCTGACCAACACAACAACAGCATCTCGCTGCCCAAC-ACAAGGGGAAC
CCAGCCTAAATGAAGAGCAG---GACAAAAGGTTCGTCTGCAAACATTCCATGGTAGACA
GAGGATGGGGAAATGGATGCGGATTATTTGGAAAGGGAGGCATCGTGACCTGTGCTATGT
TCACATGCAAAAAGAACATGGAAGGAAAAGTCGTGCAACCAGAAAACTTGGAATACACCA
TTG-------------TGATAACACCTCAC---TCAGGGGAAGAGAATGCAGTC--GGAA
ATGACA-----CA----GGAA--AA-----------CACGGCAAGGAAA-TCAAAATAAC
ACCACAGAGTTCCATC-ACAGAAGC-AGAACTGACAGGCTATGGCACTGTCACGATGGAG
TGCTCTCCGAGAACGGGCCTCGACTTCAATGAG-ATGGTGTTGCTGCAAATGGAAAACAA
AGCTTGGCTGGTGCACAGACAATGGTTCTTAGACCTGCCGTTACCATGGCTGCCCGGAGC
GGACACACAAGGATCAAATTGGATACAAAAGGAGACATTGGTCACTTTCAAAAATCCTCA
TGCGAAGAAACAGGATGTTGTTGTCTTAGGATCCCAAGAAGGGGCTATGCATACAGCACT
TACAGGGGCCACGGAAATCCAGAT--GTCA---TCAGGAAACTT--ACTGTTCA------
--CAGGACACCTCAAGTGCAGGCTGAGAATGGACAAACTACAGCTCAAAGGAATGTCATA
TTCTATGTGTACAGGAAAGTTTAAAGTTGTGAAGGAAATAGCAGAAACACAACATGGAAC
AATAGTTGTCAGAGTACAATATGAAGGGGACGGTTCTCCATGCAAGATCCC---TTTTGA
GATAATGGATTTGGAAAAAAGACATGTCT-TAGGTCGCTTGATTACAGTCAACCCAATTG
TTACAGAAAAAGACAGCCCAGTCAAC-------ATAGAAGCAGAACCTCCATTTGGAGAC
AGCTACATCATTA-TAGG-AGTAGAACCGGGACAACTGAAGCTCAACTGGTTCAAGAAAG
GAAGTTCTATCGGCCAAATGTTTGAGACAACAATGAGAGGAGCGAAGAGAATGGCCATTT
TAGGTGACACAGCCTGGGATTTCGGATCCCTGGGAGGAGTGTTCACATCTATAGGAAAGG
CTCTCCACCAAGTTTTTGGAGCAATTTATGGGGCTGCCTTCAGTGGGGTCTCATGGACTA
TGAAAATCCTCATAGGAGTTGTCATTACATGGATAGGAATGAATTCACGCAGCACCTCAC
TGTCTGTGTCACTAGTATTAGTGGGAGTCGTGACATTGTATTTGGGAGTTATGGTGCAGG
CCGATAGTGGTTGCGTTGTGAGTTGGAAAAACAAAGAACTGAAATGTGGCAGTGGGATTT
TTGTCACAGACAACGTACACACATGGACAGAACAATACAAATTCCAACCAGAATCTCCTT
CAAAGCTGGCTTCAGCTATCCAGAAAGCTCATGAAGAAGGCATTTGTGGAATCCGCTCAG
TAACAAGACTGGAGAATCTGATGTGGAAACAAATAACACCAGAACTGAATCACATTCTAT
CAGAAAATGAGGTAAAGTTGACTATCATGACAGGAGACATTAAAGGAAT------CATGC
AGGCAGGAAAACGATCCTTGCGGCCTCAGCCCACT-------------GAG----CTGAA
GTATTCATGGAAAACTTGGGGCAAAGCGAAAATGCTCT---CTACAGAGCTTCATAACCA
GACCTTTCTCATTGATGGCCCCGAAACAGCAGAATGTCCCAACACAAACAGAGCTTGGAA
CTCACTAGAAGTTGAAGACTATGGCTTTGGAGTATTCACCACCAACATATGGCTGAAA--
TTGAAAGAAAGGCAGGATGTATTTTGTGACTCAAAACTCATGTCAGCGGCCATAAAAGAC
AACAGAGCCGTCCATGCCGATATGGGTTATTGGATAGAAAGCGCACTCAATGACACATGG
AAGATAGAGAAAGCCTCTTTTATCGAAGTTAAAAGCTGCCACTGGCCGAAGTCACATACT
CTCTGGAGTAATGGAGTGCTAGAAAGCGAGATGATAATTCCAAAGAATTTTGCTGGACCA
GTGTCACAACACAACTACAGACCAGGCTATCACACACAAACGGCAGGACCCTGGCATCTA
GGTAAGCTTGAGATGGACTTTAATTTCTGCGAAGGAACTACAGTGGTGGTGACCGGGGAC
TGTGGGAATAGAGGACCCGCTTTAAGAACAACTACCGCCTCTGGAAAACTCATAACAGAA
TGGTGCTGCCGATCTTGCACATTACCACCGCTAAGATACAGAGGTGAGGATGGATGTTGG
TACGGGATGGAAATCAGACCATTGAAAGAGAAAGAAGAGAACTTGGTCAACTCTTTGGTC
ACAGC--------CGGACATGGACA---GATTGACAACTTCTCACTAGGAGTCTTGGGAA
TGGCA-TTGTTCCTGGAAGAAATGCTCAGGACCCGAGTAGGA--ACGAAA----------
-------CATGC-AATATTACTAGTTGCAGTTTCT-------TTTGTGACATTGATCACA
GGGAACATGTCCTTTCGAGACCTGGGGAGAGTGATGGTTATGGTGGGTGCCACTATGACG
GATG---ACATAGGCATGGGCGTGACTTATCTTGCCCTACTAGCAGCCTTCAAAGTTAGA
CCAACTTTT---GCAGCTGGACTACTCTT----GAGAAAGCTGACC--TCCAAGGAAT-T
GATGATGACCACCATAGGAATCGTACTCCTCTCTCAGAGCA---CCATACCA-------G
A----GACTATACT------TGAACTGACTGATGCGTTGG---------CTCTGGGGATG
ATGGTCCTCAAAATAGTGA-----------GAAATATGGAAAAGTATCAATTAGCAGTGA
CTATCATGGCTATCTTGTGCGTCCCAAATGCAGTGATATTACAAA--ACGCAT------G
GAAAGTGAGTTGCACA-----ATACTGGCAGTGGTGTCCGTCTCTCCACTGCTCTTAACA
TCCT---------------------CACAGCAGAAAGCGGATTGGATACCAT--------
TGGCATTGACG---ATCAAAGGCCTCAATCCAACAGCCATTTTC------TTAACAACCC
TTTCAAGA------ACTAGCAAGAAAAGGAGCTGGCCACTAAATGAGGCTATCATGGCAG
TCGGGATGGTGAGCATTTTAGCCAGTTCTCTCTTAAAGAATGATATC---CCCATGACAG
GACCACTAGTGGCTGGAGGGCTCCTCACCGTGTGTTACGTGCTCACTGGAAGATCGGCCG
ATTTGGAACTGGAGAGGGCCGCCGACGTGAGATGGGAAGATCAGGCAGAGATATCAGGAA
GCAGTCCAATTCTG-----TCAAT--AACAATATCGGAAGATGGTAGCATGTCGATAA--
--AAAATGA------------AGAGGAAGAAC-------AAACACTGACCATACTCATTA
GAACAGGACTGCTGGTGAT--------------ATCAGGACTTTTTCCCGTATCAATACC
AATCA-CGGCAGCAGCATGGTACCTG--TGGGAAGTGAAGAAACAACGGGCTGGAGTATT
GTGGGATGTCCCTTCACCCCCA------CC-CGTGGGAAAGGCCGAACTGGAAGATGGAG
CTTATAGAATCAAGCAGAAAGGGATTCTTGGATACTCCCAGATCGGAGCCGGAGTTTACA
AAGAAGGAACATTCCACACGATGTGGCACGTTACACGTGGTGCTGTTCTAATGCATAAAG
GGAAGAGAATTGA-ACCATCATGGGCGGACGTCAAGAAAGACCTAATATCGTATGGAGGA
GGCTGGAAGCTAGAAGGAGAATGGAAGGAAGGAGAAGAAGTCCAGGTCTTGGCATTAGAG
CCTGGAAAGAATCCAAGAGCCGTCCAAACAAAACCCGGTCTTTTCAAAACTAACAC-CGG
AACCATAGGCGCCGTGTCTCTGGACTTTTCTCCTGGAACGTCAGGATCTCCAATCGTCGA
CAAAAAAGGAAAAGTCGTGGGCCTTTATGGCAATGGTGTCGTCACAAGGAGTGGAACATA
TGTGAGTGCCATAGCCCAGACTGAAAAAAGCATTGAAGA--CAAT-CCAGAGA---TTGA
AGA---TGACATCTTTCGAAAGAAAAGATTGACCATTATGGACCTCCACCCAGGAGCGGG
AAAGACGAA-GAGATACCTTCCAGCAATAGTCAGAGAGGCTATAAAACGAGGCTTGAGAA
CATTAATCCTGGCCCCCACTAGAGTCGTGGCAGCTGAAATGGAGGAAGCTCTTAGAGGAC
TTCCAATAAGATACCAAACCCCAGCCATCAGAGCTGAGCACACTGGGCGGGAGATTGTGG
ATCTAATGTGCCACGCCACTTTTACCATGAGGCTGCTATCACCAGTTAGAGTGCCAAATT
ACAACCTGATCATCATGGATGAAGCCCATTTCACAGACCCAGCAAGCATAGCAGCTAGAG
GATACATTTCAACTCGAGTAGAGATGGGTGAAGCAGCTGGGATTTTCATGACAGCCACTC
CTCCGGGAAGCAGAGACCCATTTCCTCAGAGCAATGCACCAATCATGGATGAAGAAAGGG
AAATCCCTGAACGTTCGTGGAATTCTGGACATGAGTGGGTTACGGACTTTAAAGGGAAGA
CTGTTTGGTTTGTTCCAAGTATAAAAGCAGGAAATGATATAGCAGCTTGCCTGAGAAAAA
ATGGAAAGAAAGTGATACAACTCAGTAGAAAGACCTTTGATTCTGAATATATCAAGACTA
GGACCAATGATTGGGACTTCGTGGTCACGACTGACATTTCAGAAATGGGTGCTAACTTCA
AGGCTGAGAGGGTTATAGACCCCAGACGCTGCATGAAACCAGTCATACTAACAGACGGTG
AAGAGCGGGTGATCCTGGCAGGACCCATGCCAGTGACCCACTCTAGTGCAGCACAAAGAA
GAGGGAGAATAGGAAGAAATCCAA---AAAATGAAAATGACCAGTACATATACATGGGGG
AACCTCTG--GAAAATGATG-AAGACTGTGCACATTGGAAAGAAGCTAAGATGCTTCTAG
ATAACATCAACACGCCTGAAGGAATCATTCCCAGCATGTTCGAACCAGAGCGTGAAAAGG
TGGATGCCATTGATGGTGAATACCGCTTAAGAGGAGAAGCGAGGAAAACCTTTGTGGACC
TAATGAGAAGAGGAGACCTACCAGTCTGGCTGGCCTACAGAGTGGCAGCTGAAGGTATCA
ACTACGCAGACAGAAGGTGGTGTTTTGATGGAATCAAGAACAACCAAATCTTGGAAGAAA
ATGTGGAAGTGGAAATTTGGACAAAAGAAGGGGAAAGGAAGAAATTAAAACCCAGATGGT
TGGATGCTAGGATCTATTCTGACCCGCTGGCGCTCAAAGAATTCAAGGAATTCGCAGCTG
GAAGAAAGTCCCTGACCCTGAATCTAATCACAGAGATA------GGTAGGCTTCCAACTT
TCATGACTCAGAAAGCAAGGAACGCACTGGACAACTTA-GCAGTCCTGCATACGGCTGAA
GCAGGCGGAAGGGCATACAATCATGCTCTTAGTGAATTGCCGGAGACCCTGGAGA-CATT
GCTTTTACTGACACTTTTGGCTACAGTCACGGGCGGAATCTTTCTATTCTTGATGAGCGG
AAAGGGTATAGGGAAAATGACCCTGGGAA-TGTGCTGCATAATCACG---GCCA--GTAT
TCTCCTATGGTACGCACA-AATACAACCACACTGGATAGCAGCTTCAATAATACTGGAGT
TTTTTCTCATAGTCTTGCTTATTCCAGAACCAGAAAAGCAGAGAACACCCCAAGACAACC
AATTAACTTACGTTGTCATAGCCATCCTCACAGTGGTAGCTGCAACCATGGCAAACGAG-
ATGGGTTTCCTGGAAAAAACGAAGAAAGATTTCGG------ATT----GGGA--AGCATT
GCAACCCAGCAACCCGAG---------------AGCAACATCC---------------TG
GACA---------------TAGATCTACGTCCTGCATCAGCATGGACTCTGTATGCCGTG
GCCACAACATTCATCACACCAATGTTGAGACATAGCAT----TGAAAATTCTTCAGTG--
--AATGTTTCCCTAACAGCTATTGCCAACCAAGCCACAGTGTTAATGGGTCTTG-GGAAA
GGATGGCCATTGTCAAAAATGGACATCGG------AGTTCCCCTTCTCGCCATCGGGTGC
TATTCACAAGTCAACC---CCATAACTCTCACAGCAGCCCTTCTTTTATTGGTAGCACAT
TATGCTATCATAGG--------GCCAGGACTCCAAGCGAAAGCAACCAGAGAAGCTCAGA
AAAGAGCAGCAGCGGGCATCATGAAAAACCCAACTGTAGATGGAATAACAGTGATTGAC-
--------CTAGATCCAAT--ACCCTATGATCCAAAGTTTGAGAAGCAGTTGGGACAAGT
AATGCTCCTAGTCCTCTGCGTGACTCAAGT--------ATTGATGA---TGAGGACTACA
TGG----GCTTTGTGTGAGGCTCTAACCCTAGCGACCGGGCCCATCTCCACATTGTGGGA
-AGGAAATCCAGGGAGATTTTGGAATACAACTATTGCAGTGTCAATGGC-----TAACAT
TTTTAGAGGGAGTTACTTGGCCGGAGCTGGACTCCTCTTTTCTATCATG-----------
-AAGAATACAGCCAA---------CACAAGAAGGGGAACTGG-CAACACAGGAGAGA--C
GCTTGGAGAGAAATGGAAAAACCGATTGAATGCATTGGGGAAGAGTGAATTCCAGATCTA
TAAGAAAAGTGGAATTCAGGAAGTGGATAGAACCTTAGCAAAA------------GAAGG
CATTAAAAGAGGAGAA----ACGGACCATCACGCTGTGTCGCGAGGCTCAGCAAAACTGA
GATGGTTCGTCGAGAGAAACCTGGTCACACCAGAGGGGAAAGTAGTGGACCTCGGTTGCG
GCAGAGGGGGCTGGTCATACTATTGTGGGGGACTAAAGAATGTAAGAGAAGTCAAAGGCC
TAACAAAAGGAGGACCAGGACACGAAGAACCCATTCCCATGTCAACATATGGGTGGAATC
TGGTGCGTCTTCAAAGTGGAGTTGATGTTTTTTTTACTCCGCCAGAAAAGTGTGACACAT
TGCTGTGTGACATAGGGGAGTCGTCACCAAATCCCACGATTGAAGCAGGACGAACACTCA
GAGTCTTAAACTTAGTGGAAAATTGGCTGAACAACAACACCC---AATTTTGTATAAAGG
TTCTCAACCCATACATGCCCTCAGTCATAGAAAAAATGGAAGCGCTACAAAGGAAATACG
GAGGAGCTTTGGTGAGGAATCCACTCTCACGAAATTCCACACATGAGATGTACTGGGTTT
CCAATGCTTCCGGGAACATAGTGTCATCAGTGAACATGATTTCAAG---GATGTT-----
GATTAACAG-ATT-TACAATGAGACATAAGAAGGCCACA---TACGAGCCAGATGTTGAC
CTCGGAAGCGGAACCCGCAACATCGGAA-------TTGAAAGTGAGACAC-CAAACTTAG
ACATAATTGGAAAAAGAATAGAAAAAATAAAACAAGAGCATGAAACATCATGGCACTATG
ACCAAGACCACCCATACAAAACGTGGGCCTACCATGGCAGCTACGAAACAAAACAGACCG
GATCAGCATCATCCATGGTGAACGGAGTAGTCAGATTGCTGACAAAACCTTGGGACGTCA
TCCCTACGGTAACACAGATGGCAATGACAGACACGACTCCATTTGGACAACAGCGCGTTT
TCAAAGAGAAAGTGGACACGAGAACCCAAGAACCGAAAGAAGGCACGAAGAAACTAATGA
AAATCACGGCAGAATGGCTCTGGAAAGAACTAGGAAAGAAAAAGACACCTAGGATGTGCA
CCAGAGAAGAATTCACAAGAAAGGTGAGAAGCAATGCAGCCCTAGGTGCCATATTCACTG
ATGAGAACAAGTGGAAGTCGGCACGTGAGGCTGTTGAAGACAGTAGATTTTGGGAACTGG
TTGACAAGGAAAGGAATCTCCATCTTGAAGGAAAGTGTGAAACATGTGTGTACAACATGA
TGGGAAAGAGAGAGAAGAAGCTAGGGGAGTTTGGCAAAGCAAAAGGCAGCAGAGCCATAT
GGTACATGTGGCTTGGAGCACGCTTCTTAGAGTTTGAAGCCCTAGGATTCTTGAATGAAG
ATCACTGGTTTTCCAGAGAGAACTCCCTGAGTGGAGTGGAAGGAGAAGGGCTGCACAAGC
TAGGCTACATTTTAAGAGATGTGAGCAAGAAAG-AAGGAGGAGCAATGTACGCCGATGAC
ACCGCAGGATGGGACACAAGAATCACACTAGAGGACTTAAAAAATGAAGAAATGGTGACA
AACCACATGGAAGGAGAACACAAGAAA-CTTGCTG-AGGCCATTTTCAAATTAACGT-AC
CAAAACAAGGTGGTGCGTGTGCAAAGACCAACACCAAGAGGC---ACGGTAATGGATATT
ATATCGAGAAGAGACCAAAGAGGTAGTGGACAAGTTGGCACCTATGGTCTCAATACTTTC
ACCAATATGGAAGCCCAACTAATCAGACAGATGGAGGGAGAAGGAGTCTT-----CA-AA
AGCATCCAGCACCTG--ACAGTCAC--AGAAGAA-----ATTGCA-----GTGCAAAACT
GGCTA-GCAAGAGTGGGGCGTGAGAGGTTATCAA--GAATGGCCATCAGTGGAGATGATT
GTGTTGTGAAACCTTTAGATGACAGGTTTGCAAGCGCTCTAACAGCTCTAAATGACATGG
GAAAGGTTAGGAAAGACATACAACAATGGGAACCTTCAAGAGGATGGAACGACTGGACAC
AAGTGCCTTTTTGTTCACACCACTTCCATGAGTTAATCATGAAAGACGGTCGTGTACTCG
TAGTTCCATGTAGAAACCAAGATGAACTGATTGGTAGAGCCCGAATTTCACAGGGAGCCG
GGTGGTCTTTGCGGGAGACGGCCTGTTTGGGGAAGTCTTACGCCCAAATGTGGAGCCTGA
TGTACTTCCACAGACGTGACCTCAGGCTGGCGGCAAATGCTATTTGCTCGGCAGTCCCAT
CACATTGGGTTCCAACAAGTCGAACAACCTGGTCCATACACGCCAGACATGAATGGATGA
CAACGGAAGACATGCTGACAGTCTGGAACAGGGTGTGGATTCAAGAAAACCCATGGATGG
AAGACAAAACTCCAGTGGAATCATGGGAGGAAATCCCATACCTGGGGAAAAGAGAAGACC
AATGGTGCGGCTCATTGATTGGGCTAACAAGCAGGGCCACCTGGGCAAAGAACATCCAAA
CAGCAATAAATCAAGTTAGATCCCTAATAGGCAATGAGGAATACACAGACTACATGCCAT
C----------CATGAAAAGATTCAGAAGA-------GAAG------AGGAAGAGGC---
---------------AGGAGTCTTGTG-----------GT-AGAAAGC-AGGACTA----
--------ACAT-----------------------GAGA-----CAAGGTTAGA------
AGTCAGGTCG---GATTAA----GCCATAGTACG--GAAAAAACTATGCTACCTGT-G--
-AGCCCCG--------------------------------------------TCCAAGGA
CG---------------------TTAAAAGAAG---------------------------
-----TCAGG-CCACCAC---ACGT-----------------------------------
---GCCATAGCTT-GAGTAAACTA---------T-GCAGCCTGT-A----G-CTCCACCT
G-A----------GAAGGT-GT-AAAAAATC-T---GGGAGGC-CACAAA--CCATG---
-------GAAGCTGTACG---CATGGCGTA--------GTGGA-CTA---GCGGTTAGAG
GAG------------------------ACCCCTCCCTTACAAATCGCAGC-AACAAT-GG
GGGC---------CCAAGGTGAGATGAAGCTG-TAGTCTCACTGGAAGGACT-AGA-GGT
T--A--GAGGAGA--CCCCCC-----C--------GAAAT------AAAAAACAG-CATA
TTGACGCT--GGGAAAGACCAGAGATCCTGCT-GTCTC-CTCAGCATCA--TTCCAGGCA
CAG-AACGCCAG-AAAATGG-AA---TGGTGCTGTTGAATCAACAGGTTCT---------
------------------------------------------------------------
------------------------------------------------------------
------------------------------------------------------------
------------------------------------------------------------
------------------

#D2|C|EU056810
------------------------------------------------------------
------------------------------------------------------------
------------------------------------------------------------
------------------------------AGTTGTTAGTCTACGTGGACCGAC-AAAGA
-CAGATT-CTTTGAGGG----AGCT-A-A--GCTTAACGT-AGTTCTAACAG-TTTTTTA
-ATTAGAGAGC---AGATCTCTGATGAATAACCAACGGAAAAAG---GCGAGAAATACGC
CTTTCAATATGCTGAAACGCGAGAGAAACCGCGTGTCGACTGTGCAACAGCTG--ACAAA
GAGATTCTCACTTGGAATGCTGCAGGGACGAGGACCATTGAAATTGTTCATGGCCCTGGT
GGCATTCCTTCGTTTCCTAACAATCCCGCCAACAGCAGGGATACTAAAAAGATGGGGAAC
AATCAAAAAATCAAAGGCTATCA---ATGTCCTGAGAGGGTTCAGGAAAGAGATTGGAAG
GATGCTGAATATCTTGAACAGGAGACGCA---------------------GAACTGCAGG
CATAATTATCATGTTGA------TTCCAACAGTGATGGCGT------------TCCATTT
GACC-------ACACGCAACGGAGAACCACACATGATCGTCAGTA-GACAAGAGAAAG--
GGAAAAGTCTTCTGTTTAAAACAGAGGATGGTGTGAACATGTGTACCCTCATGGCCATGG
ATCTTGGTGAATTGTGTGAAGACACAATCACTTATAATTGTCCTCTTCT---TAGGCAGA
ATGAACCAGAAGATATAGACTGTTGGTGCAAC----------TCCACGTCCACATGGGTA
ACTTATGGGACATGCAC-------CGCCACAGGAGAACACAGAAGGGAAAAAAGATCAGT
GGCACTCGTTCCA--------------CATGTGGGAATGGGACTGGAGACACGAACTGAA
ACATGGATGT-CATCAGAAGGGGCCTGGAAACACGCCCAGAGAATTGAAACTTGGATCTT
GAGACATCCAGGCTTTACCATAATGGCAGCAATCTTGGCATACACCATAGGAA-CGACAT
ATTTTCAAAGAGTCCTGATTTTCATCTTGCTGACAGCTGTCGCTCC----TTCAATGACA
ATGCGTTGTATAGGAATATCAAATAGAGACTTTGTGGAAGGGGTTTCAGGAGGAAGCTGG
GTTGACATAGTCTTAGAGCATGGAAGCTGTGTGACGACGATGGCAAAAAATAAACCGACA
TTGGATTTTGAACTGATAAAAACAGAAGCCAAACAACCC-GCTACTCTAAGGAAGTATTG
TATAGAGGCAAAGCTGACCAACACAACAACAGCATCTCGCTGCCCAAC-ACAAGGGGAAC
CCAGCCTAAATGAAGAGCAG---GACAAAAGGTTCGTCTGCAAACATTCCATGGTAGACA
GAGGATGGGGAAATGGATGCGGATTATTTGGAAAGGGAGGCATCGTGACTTGTGCTATGT
TCACATGCAAAAAGAACATGGAAGGAAAAGTCGTGCAACCAGAAAACTTGGAATACACCA
TTG-------------TGATAACACCTCAC---TCAGGGGAAGAGAATGCAGTC--GGAA
ATGACA-----CA----GGAA--AA-----------CACGGCAAGGAAA-TCAAAATAAC
ACCACAGAGTTCCATC-ACAGAAGC-AGAACTGACAGGCTATGGCACTGTCACGATGGAG
TGCTCTCCTAGAACGGGCCTCGACTTCAATGAG-ATGGTGTTGCTGCAAATGGAAAACAA
AGCTTGGCTGGTGCACAGACAATGGTTCTTAGACCTGCCGTTACCATGGCTGCCCGGAGC
GGACACACAAGGATCAAATTGGATACAAAAGGAGACATTGGTCACTTTCAAAAATCCTCA
TGCGAAGAAACAGGATGTTGTTGTCTTAGGATCCCAAGAAGGGGCTATGCATACAGCACT
TACAGGGGCCACGGAAATCCAGAT--GTCA---TCAGGAAACTT--ACTGTTCA------
--CAGGACACCTCAAGTGCAGGCTGAGAATGGACAAACTACAGCTCAAAGGAATGTCATA
TTCTATGTGTACAGGAAAGTTTAAAGTTGTGAAGGAAATAGCAGAAACACAACATGGAAC
AATAGTTGTCAGAGTACAATATGAAGGGGACGGTTCTCCATGCAAGATTCC---CTTTGA
GATAATGGATTTGGAAAAAAGACATGTCT-TAGGTCGCTTGATTACAGTCAACCCAATTG
TTACAGAAAAAGACAGCCCAGTCAAC-------ATAGAAGCAGAACCTCCATTCGGAGAC
AGCTACATCATTA-TAGG-AGTAGAACCGGGACAACTGAAGCTCAACTGGTTCAAGAAAG
GAAGTTCTATCGGCCAAATGTTTGAGACAACAATGAGAGGAGCGAAGAGAATGGCCATTT
TAGGTGACACAGCCTGGGATTTCGGATCCCTGGGAGGAGTGTTCACATCTATAGGAAAGG
CTCTCCACCAAGTTTTTGGAGCAATTTATGGGGCTGCCTTCAGTGGGGTCTCATGGACTA
TGAAAATCCTCATAGGAGTTGTCATTACATGGATAGGAATGAATTCACGCAGCACCTCAC
TGTCTGTGTCACTAGTATTAGTGGGAGTCGTGACATTGTATTTGGGAGTTATGGTGCAGG
CCGATAGTGGTTGCGTTGTGAGTTGGAAAAACAAAGAACTGAAATGTGGCAGTGGGATTT
TTGTCACAGACAACGTACACACATGGACAGAACAATACAAATTCCAACCAGAATCTCCTT
CAAAGCTGGCTTCAGCTATCCAGAAAGCTCATGAAGAAGGCATCTGTGGAATCCGCTCAG
TAACAAGACTGGAGAATCTGATGTGGAAACAAATAACACCAGAACTGAATCACATTTTAT
CAGAAAATGAGGTAAAGTTGACTATCATGACAGGAGACATTAAAGGAAT------CATGC
AGGCAGGAAAACGATCCTTGCGGCCTCAGCCCACT-------------GAG----CTGAA
GTATTCATGGAAAACTTGGGGCAAAGCGAAAATGCTCT---CTACAGAGCTTCATAACCA
GACCTTTCTCATTGATGGCCCCGAAACAGCAGAATGTCCCAACACAAACAGAGCTTGGAA
CTCACTAGAAGTTGAAGACTATGGCTTTGGAGTATTCACCACCAACATATGGCTAAAA--
TTGAAAGAAAGGCAGGATGTATTTTGTGACTCAAAACTCATGTCAGCGGCCATAAAAGAC
AACAGAGCCGTCCATGCCGATATGGGTTATTGGATAGAAAGCGCACTCAATGACACATGG
AAGATAGAGAAAGCCTCTTTTATCGAAGTTAAAAGCTGCCACTGGCCGAAGTCACATACT
CTCTGGAGTAATGGAGTGCTAGAAAGCGAGATGATAATTCCAAAGAATTTTGCTGGACCA
GTGTCACAACACAACTACAGACCAGGCTATCACACACAAACGGCAGGACCCTGGCATCTA
GGTAAGCTTGAGGTGGACTTTAATTTCTGCGAAGGGACTACAGTGGTGGTGACCGGGGAC
TGTGGGAATAGAGGACCCTCTTTAAGAACAACTACCGCCTCTGGAAAACTCATAACAGAA
TGGTGCTGCCGATCTTGCACATTACCACCGCTAAGATACAGAGGTGAGGATGGATGTTGG
TACGGGATGGAAATCAGACCATTGAAAGAGAAAGAAGAGAACTTGGTCAACTCTTTGGTC
ACAGC--------CGGACATGGACA---GATTGATAACTTCTCACTAGGAGTCTTAGGAA
TGGCA-TTGTTCCTGGAAGAAATGCTCAGGACCCGAGTAGGA--ACAAAA----------
-------CATGC-AATATTACTAGTTGCAGTTTCT-------TTTGTGACATTGATCACA
GGGAACATGTCCTTTCGAGACCTGGGGAGAGTGATGGTTATGGTGGGTGCCACTATGACG
GATG---ATATAGGCATGGGCGTGACTTATCTTGCCCTACTAGCAGCCTTCAAAGTTAGA
CCAACTTTT---GCAGCTGGACTACTCTT----GAGAAAGCTGACC--TCCAAGGAAT-T
GATGATGACCACCATAGGAATCGTACTCCTCTCTCAGAGCA---CCATACCA-------G
A----GACTGTACT------TGAACTGACTGATGCACTGG---------CTCTGGGGATG
ATGGTCCTCAAAATAGTGA-----------GAAATATGGAAAAGTATCAATTAGCAGTGA
CTATCATGGCTATCTTGTGCGTCCCAAATGCAGTGATATTACAAA--ACGCAT------G
GAAAGTGAGTTGCACA-----ATACTGGCAGTGGTGTCCGTCTCACCACTGCTCTTAACA
TCCT---------------------CACAGCAGAAAGCGGATTGGATACCAT--------
TGGCATTGACG---ATCAAAGGCCTCAATCCAACAGCCATTTTC------TTAACAACCC
TTTCAAGA------ACTAGCAAGAAAAGGAGCTGGCCACTAAATGAGGCTATCATGGCAG
TCGGGATGGTGAGCATTTTAGCTAGTTCTCTCTTAAAGAATGACATC---CCCATGACAG
GACCACTAGTGGCTGGAGGGCTTCTCACAGTGTGTTACGTGCTCACTGGAAGATCGGCCG
ATTTGGAACTGGAGAGGGCCGCTGACGTGAGATGGGAAGATCAGGCAGAGATATCAGGAA
GCAGTCCAATTCTG-----TCAAT--AACAATATCGGAAGATGGTAGCATGTCGATAA--
--AAAATGA------------AGAGGAAGAAC-------AAACACTGACCATACTCATTA
GAACAGGACTGTTGGTGAT--------------ATCAGGACTTTTTCCCGTATCAATACC
AATCA-CGGCAGCAGCATGGTACCTG--TGGGAAGTGAAGAAACAACGGGCTGGAGTATT
GTGGGATGTCCCTTCACCCCCA------CC-CGTGGGAAAGGCCGAACTGGAAGATGGAG
CTTATAGAATCAAGCAGAAAGGGATTCTTGGATACTCCCAGATCGGAGCCGGAGTTTACA
AAGAAGGAACATTCCACACGATGTGGCACGTTACACGTGGTGCTGTTCTAATGCATAAAG
GGAAGAGAATTGA-ACCATCATGGGCGGACGTCAAGAAAGACCTAATATCGTATGGAGGA
GGCTGGAAGCTAGAAGGAGAATGGAAGGAAGGAGAAGAAGTCCAGGTCTTGGCATTAGAG
CCTGGAAAGAATCCAAGAGCCGTCCAAACAAAACCCGGCCTTTTCAAAACTAACAC-CGG
AACCATAGGCGCCGTGTCTCTGGACTTTTCTCCTGGAACGTCAGGATCTCCAATCGTCGA
CAAAAAAGGAAAAGTCGTGGGTCTTTATGGCAATGGTGTCGTCACAAGGAGTGGAACATA
TGTGAGTGCTATAGCCCAGACTGAAAAAAGCATTGAAGA--CAAT-CCAGAGA---TTGA
AGA---TGACATCTTTCGAAAGAAAAGATTGACCATTATGGACCTCCACCCAGGAGCGGG
AAAGACGAA-GAGATACCTTCCAGCAATAGTCAGAGAGGCTATAAAACGAGGCTTGAGAA
CATTAATCCTGGCCCCCACTAGAGTCGTGGCAGCTGAAATGGAGGAAGCTCTTAGAGGAC
TTCCAATAAGATACCAAACCCCAGCCATCAGAGCTGAGCACACTGGGCGGGAGATTGTGG
ATCTAATGTGCCACGCCACATTTACCATGAGGCTGCTATCACCAGTTAGAGTGCCAAATT
ACAACCTGATCATCATGGACGAAGCCCATTTTACAGACCCAGCAAGCATAGCAGCTAGAG
GATACATTTCAACTCGAGTAGAGATGGGTGAAGCAGCTGGGATTTTCATGACAGCCACTC
CTCCGGGAAGCAGAGACCCATTTCCTCAGAGCAATGCACCAATTATGGATGAAGAAAGGG
AAATCCCTGAACGCTCGTGGAATTCTGGACATGAGTGGGTCACGGACTTTAAAGGGAAGA
CTGTTTGGTTTGTTCCAAGTATCAAAGCAGGAAATGATATAGCAGCTTGCCTGAGAAAAA
ATGGAAAGAAAGTGATACAACTCAGTAGAAAGACCTTTGATTCTGAATATATCAAGACTA
GGACCAATGATTGGGACTTCGTGGTCACGACTGACATTTCAGAAATGGGTGCCAACTTCA
AGGCTGAGAGGGTTATAGACCCCAGACGCTGCATGAAACCAGTCATACTAACAGACGGCG
AAGAGCGGGTGATCCTGGCAGGACCCATGCCAGTGACCCACTCTAGTGCAGCACAAAGAA
GAGGGAGAATAGGAAGAAATCCAA---AAAATGAAAATGACCAGTACATATACATGGGGG
AACCTCTG--GAAAATGATG-AAGACTGTGCACATTGGAAAGAAGCTAAGATGCTTCTAG
ATAACATCAACACGCCTGAAGGAATCATTCCCAGCATGTTCGAACCAGAGCGTGAAAAGG
TGGATGCCATTGATGGTGAATACCGCTTAAGAGGAGAAGCGAGGAAAACCTTTGTGGACC
TAATGAGAAGAGGAGACCTACCAGTCTGGCTGGCCTACAGAGTGGCAGCTGAAGGTATCA
ACTACGCAGACAGAAGGTGGTGTTTTGATGGAATCAAGAACAACCAAATCTTAGAAGAAA
ATGTGGAAGTGGAAATTTGGACAAAAGAAGGGGAAAGGAAGAAATTAAAACCCAGATGGT
TGGATGCTAGGATCTATTCTGACCCGCTGGCACTCAAAGAATTCAAGGAATTCGCAGCTG
GAAGAAAGTCCCTGACCCTGAATCTAATCACAGAGATG------GGTAGGCTTCCAACTT
TCATGACTCAGAAAGCAAGGAACGCACTGGACAACTTA-GCAGTCCTGCATACGGCTGAA
GCAGGCGGAAGGGCATACAATCATGCTCTTAGTGAACTGCCGGAGACCCTGGAGA-CATT
GCTTTTACTGACACTTTTGGCTACAGTCACGGGCGGAATCTTTCTATTCTTGATGAGCGG
AAAAGGTATAGGGAAAATGACCCTGGGAA-TGTGCTGCATAATCACG---GCCA--GTAT
TCTCCTATGGTACGCACA-AATACAACCACACTGGATAGCAGCTTCAATAATACTGGAGT
TTTTTCTCATAGTCTTGCTTATTCCAGAACCAGAAAAGCAGAGAACACCCCAAGACAACC
AATTAACTTACGTTGTTATAGCCATCCTCACGGTGGTAGCTGCAACCATGGCAAACGAG-
ATGGGTTTCCTGGAAAAAACGAAGAAAGATTTCGG------ATT----GGGA--AGCATT
GCAACCCAGCAACCCGAG---------------AGCAACATCC---------------TG
GACA---------------TAGATCTACGTCCTGCATCAGCGTGGACTCTGTATGCCGTG
GCCACAACATTCATCACACCAATGTTGAGACATAGCAT----TGAAAATTCTTCAGTG--
--AATGTTTCCCTAACAGCTATTGCCAACCAAGCCACAGTGTTAATGGGTCTTG-GGAAA
GGATGGCCATTGTCAAAAATGGACATCGG------AGTTCCCCTTCTCGCCATTGGGTGC
TATTCACAAGTCAACC---CCATAACTCTCACAGCAGCCCTTCTTTTATTGGTAGCACAT
TATGCTATCATAGG--------GCCAGGACTCCAAGCGAAAGCAACCAGAGAAGCTCAGA
AAAGAGCAGCAGCGGGCATCATGAAAAACCCAACTGTAGATGGAATAACAGTGATTGAC-
--------CTAGATCCAAT--ACCCTATGATCCAAAGTTTGAGAAGCAGTTGGGACAAGT
AATGCTCCTAGTCCTCTGCGTGACTCAAGT--------ATTGATGA---TGAGGACTACA
TGG----GCTTTGTGTGAGGCTCTAACCCTAGCGACCGGGCCCATCTCCACATTGTGGGA
-AGGAAATCCAGGGAGATTTTGGAATACAACTATTGCAGTGTCAATGGC-----TAACAT
TTTTAGAGGGAGTTACTTGGCCGGAGCTGGACTCCTCTTTTCTATCATG-----------
-AAGAATACAGCCAA---------CACAAGAAGGGGAACTGG-CAACACAGGAGAGA--C
GCTTGGAGAGAAATGGAAAAACCGATTGAATGCATTGGGGAAGAGTGAATTCCAGATCTA
TAAGAAAAGTGGAATTCAGGAAGTGGACAGAACCTTAGCAAAA------------GAAGG
CATTAAAAGAGGAGAA----ACGGACCATCACGCTGTGTCGCGAGGCTCAGCAAAACTGA
GATGGTTCGTCGAGAGAAACCTGGTCACACCAGAGGGGAAAGTAGTGGACCTCGGTTGCG
GCAGAGGGGGTTGGTCATACTATTGTGGGGGACTAAAGAATGTAAGAGAAGTCAAAGGCC
TAACAAAAGGAGGACCAGGACACGAAGAACCCATTCCCATGTCAACATATGGGTGGAATC
TGGTGCGTCTTCAGAGTGGAGTCGATGTTTTTTTTACTCCGCCAGAAAAGTGTGACACAT
TGCTGTGTGACATAGGGGAATCGTCACCAAATCCCACGATTGAAGCAGGACGAACACTCA
GAGTCTTAAACTTAGTGGAAAATTGGCTGAACAACAACACCC---AATTTTGTATAAAGG
TTCTCAACCCATACATGCCCTCAGTTATAGAAAAAATGGAAGCGCTACAAAGGAAATACG
GAGGAGCTTTGGTAAGGAATCCACTCTCACGAAATTCCACACATGAGATGTACTGGGTTT
CCAATGCTTCCGGGAACATAGTGTCATCAGTGAACATGATTTCAAG---GATGTT-----
GATTAACAG-ATT-TACAATGAGACATAAGAAGGCCACA---TACGAGCCAGATGTTGAC
CTCGGAAGCGGAACCCGCAACATCGGAA-------TTGAAAGTGAGACAC-CAAACTTAG
ACATAATTGGAAAAAGAATAGAAAAAATAAAACAAGAGCATGAAACATCATGGCACTATG
ACCAAGACCACCCATACAAAACGTGGGCCTACCATGGCAGCTACGAAACAAAACAGACCG
GATCAGCATCATCCATGGTGAACGGAGTAGTTAGATTGCTGACAAAACCTTGGGACGTCA
TCCCTACGGTGACACAGATGGCAATGACAGACACGACTCCATTTGGACAACAGCGCGTTT
TCAAAGAGAAAGTGGACACGAGAACCCAAGAACCGAAAGAAGGCACGAAGAAACTAATGA
AAATCACGGCAGAATGGCTCTGGAAAGAACTGGGAAAGAAAAAGACACCTAGGATGTGCA
CCAGAGAAGAATTCACAAGAAAGGTGAGAAGCAATGCAGCCCTAGGTGCCATATTCACTG
ATGAGAACAAGTGGAAGTCGGCACGTGAGGCTGTTGAAGACAGTAGATTTTGGGAACTGG
TTGACAAGGAAAGGAATCTCCATCTTGAAGGAAAGTGTGAAACATGTGTGTACAACATGA
TGGGAAAGAGAGAGAAGAAGCTAGGGGAGTTTGGCAAAGCAAAAGGCAGCAGAGCCATAT
GGTACATGTGGCTTGGAGCACGCTTCTTAGAGTTTGAAGCCCTAGGATTCTTGAATGAAG
ATCACTGGTTTTCCAGAGAGAACTCCCTGAGTGGAGTGGAAGGAGAAGGGCTGCACAAGC
TAGGCTACATTTTAAGAGATGTGAGCAAGAAAG-AAGGAGGAGCAATGTACGCCGATGAC
ACCGCAGGATGGGACACAAGAATCACACTAGAGGACTTAAAAAATGAAGAAATGGTGACA
AACCACATGGAAGGAGAACACAAGAAA-CTTGCTG-AGGCCATTTTCAAATTAACGT-AC
CAAAACAAGGTGGTGCGTGTGCAAAGACCAACACCAAGAGGC---ACAGTAATGGATATT
ATATCGAGAAGAGACCAAAGAGGTAGTGGACAAGTTGGCACCTATGGTCTCAACACTTTC
ACCAATATGGAAGCCCAACTAATCAGGCAGATGGAGGGAGAAGGAGTCTT-----CA-AA
AGCATCCAGCACTTG--ACAGTCAC--AGAAGAA-----ATTACA-----GTGAAAAACT
GGCTA-GCAAGAGTGGGGCGTGAGAGGTTATCAA--GAATGGCCATCAGTGGAGATGATT
GTGTTGTGAAACCTTTAGATGACAGGTTTGCAAGCGCTCTAACAGCTCTAAATGACATGG
GAAAGGTTAGGAAAGACATACAACAATGGGAACCTTCAAGAGGATGGAACGACTGGACAC
AAGTGCCTTTTTGTTCACACCACTTCCATGAGTTAATCATGAAAGACGGTCGTGTACTCG
TAGTTCCATGTAGAAACCAAGATGAACTGATTGGTAGAGCCCGAATTTCACAGGGAGCCG
GGTGGTCTTTGCGGGAGACGGCCTGTTTGGGGAAGTCTTACGCCCAAATGTGGAGCCTGA
TGTACTTCCACAGACGTGACCTCAGGCTGGCGGCAAATGCTATTTGCTCGGCAGTCCCAT
CACATTGGGTTCCAACAAGTCGAACAACCTGGTCCATACACGCCAGACATGAGTGGATGA
CAACGGAAGACATGCTGACAGTCTGGAACAGGGTGTGGATTCAAGAAAACCCATGGATGG
AAGACAAAACTCCAGTGGAATCATGGGAGGAAATCCCATACCTGGGGAAAAGAGAAGACC
AATGGTGCGGCTCATTGATTGGGCTAACAAGCAGGGCCACCTGGGCAAAGAACATCCAAA
CAGCAATAAATCAGGTTAGATCCCTAATAGGCAATGAGGAATACACAGACTACATGCCAT
C----------CATGAAAAGATTCAGAAGA-------GAAG------AGGAAGAGGC---
---------------AGGAGTCTTGTG-----------GT-AGAAAGC-AGGACTA----
--------ATAT-----------------------GAGA-----CAAGGTTAGA------
AGTCAGGTCG---GATTAA----GCCATAGTACG--GAAAAAACTATGCTACCTGT-G--
-AGCCCCG--------------------------------------------TCCAAGGA
CG---------------------TTAAAAGAAG---------------------------
-----TCAGG-CCACCAC---ACAT-----------------------------------
---GCCATAGCTT-GAGTAAACTA---------T-GCAGCCTGT-A----G-CTCCACCT
G-A----------GAAGGT-GT-AAAAAATC-T---GGGAGGC-CACAAA--CCATG---
-------GAAGCTGTACG---CATGGCGTA--------GTGGA-CTA---GCGGTTAGAG
GAG------------------------ACCCCTCCCTTACAAATCGCAGC-AACAAT-GG
GGGC---------CCAAGGTGAGATGAAGCTG-TAGTCTCACTGGAAGGACT-AGA-GGT
T--A--GAGGAGA--CCCCCC-----C--------GAAAT------AAAAAACAG-CATA
TTGACGCT--GGGAAAGACCAGAGATCCTGCT-GTCTC-CTCAGCATCA--TTCCAGGCA
CAG-AACGCCAG-AAAATGG-AA---TGGTGCTGTTGAATCAACAGGTTCT---------
------------------------------------------------------------
------------------------------------------------------------
------------------------------------------------------------
------------------------------------------------------------
------------------

#D2|C|GU131843
------------------------------------------------------------
------------------------------------------------------------
------------------------------------------------------------
------------------------------------------------------------
----------------G----AGGC-A-T--GCCT-GCGT-AGTTCTAACAG-TTTTTTA
-ATTAGAGAGC---AGATCTCTGATGAATAACCAACGGAAAAAG---GCGAGAAATACGC
CTTTCAATATGCTGAAACGCGAGAGAAACCGCGTGTCGACTGTGCAACAGCTG--ACAAA
GAGATTCTCACTTGGAATGCTGCAGGGACGAGGACCATTGAAATTGTTCATGGCCCTGGT
GGCATTCCTTCGTTTCCTAACAGTCCCGCCAACAGCAGGGATACTAAAAAGATGGGGAAC
AATCAAAAAATCAAAGGCTATCA---ATGTCCTGAGAGGGTTCAGGAAAGAGATTGGAAG
GATGCTGAATATCTTGAACAGGAGACGCA---------------------GAACTGCAGG
CATAATTATCATGTTGA------TTCCAACAGTGATGACGT------------TCCATTT
GACC-------ACACGCAACGGAGAACCACACATGATCGTCAGTA-GACAAGAGAAAG--
GGAAAAGTCTTCTGTTTAAAACAGAGGATGGTGTGAACATGTGTACCCTCATGGCCATGG
ATCTTGGTGAATTGTGTGAAGACACAATCACTTATAATTGTCCTCTTCT---TAGGCAGA
ATGAACCAGAAGATATAGACTGTTGGTGCAAC----------TCCACGTCCACATGGGTA
ACTTATGGGACATGCAC-------CGCCACAGGAGAACACAGAAGGGAAAAAAGATCAGT
GGCACTCGTTCCA--------------CATGTGGGAATGGGACTGGAGACACGAACTGAA
ACATGGATGT-CATCAGAAGGGGCCTGGAAACACGCCCAGAGAATTGAAACTTGGATTTT
GAGACATCCAGGCTTTACCATAATGGCAGCAATCTTGGCATACACCATAGGAA-CGACAT
ATTTTCAAAGAGTCCTGATTTTCACCTTGCTGACAGCTGTCGCTCC----TTCAATGACA
ATGCGTTGTATAGGAATATCAAATAGAGACTTTGTGGAAGGGGTTTCAGGAGGAAGCTGG
GTTGACATAGTCTTAGAGCATGGAAGCTGTGTGACGACGATGGCAAAAAATAAACCGACA
TTGGATTTTGAATTGATAAAAACAGAAGCCAAACAACCC-GCTACTCTAAGGAAGTATTG
TATAGAGGCAAAGCTGACCAACACAACAACAGCATCTCGCTGCCCAAC-ACAAGGGGAAC
CCAGCCTAAATGAAGAGCAG---GACAAAAGGTTCGTCTGCAAACATTCCATGGTAGACA
GAGGATGGGGAAATGGATGCGGATTATTTGGAAAGGGAGGCATCGTGACTTGTGCTATGT
TCACATGCAAAAAGAACATGAAAGGAAAAGTCGTGCAACCAGAAAACTTGGAATACACCA
TTG-------------TGATAACACCTCAC---TCAGGGGAAGAGAATGCAGTC--GGAA
ATGACA-----CA----GGAA--AA-----------CACGGCAAGGAAA-TCAAAATAAC
ACCACAGAGTTCCATC-ACAGAAGC-AGAACTGACAGGCTATGGCATTGTCACGATGGAG
TGCTCTCCTAGAACGGGCCTCGACTTCAATGAG-ATGGTGTTGCTGCAAATGGAAAACAA
AGCTTGGCTGGTGCATAGACAATGGTTCTTAGACCTGCCGTTACCATGGCTGCCCGGAGC
GGACACACAAGGATCAAATTGGATACAAAAGGAGACATTGGTCACTTTCAAAAATCCTCA
TGCGAAGAAACAGGATGTTGTTGTCTTAGGATCCCAAGAAGGGGCTATGCATACAGCACT
TACAGGGGCCACGGAAATCCAGAT--GTCA---TCAGGAAACTT--ACTGTTCA------
--CAGGACACCTCAAGTGCAGGCTGAGAATGGACAAACTACAGCTCAAAGGAATGTCATA
TTCTATGTGTACAGGAAAGTTTAAAGTTGTGAAGGAAATAGCAGAAACACAACATGGAAC
AATAGTAGTCAGAGTACAATATGAAGGGGACGGTTCTCCATGCAAGATCCC---CTTTGA
GATAATGGATTTGGAAAAAAGACATGTCT-TAGGTCGCTTGATCACAGTCAACCCAATTG
TCACAGAAAAAGACAGCCCAGTCAAC-------ATAGAAGCAGAACCTCCATTCGGAGAC
AGCTACATCATTA-TAGG-AGTAGAACCGGGACAACTGAAGCTCAACTGGTTCAAGAAAG
GAAGTTCTATCGGCCAAATGTTTGAGACAACAATGAGAGGAGCGAAGAGAATGGCCATTT
TAGGTGACACAGCCTGGGATTTCGGATCCCTGGGAGGAGTGTTCACATCTATAGGAAAGG
CTCTCCACCAAGTTTTTGGAGCAATTTATGGGGCTGCCTTCAGTGGGGTCTCATGGACTA
TGAAAATCCTCATAGGAGTTGTCATTACATGGATAGGAATGAATTCACGCAGCACTTCAC
TGTCTGTGTCACTAGTATTAGTGGGAGTCGTGACATTGTATTTGGGAGTTATGGTGCAGG
CCGATAGTGGTTGCGTTGTGAGTTGGAAAAACAAAGAACTGAAATGTGGCAGTGGGATTT
TTGTCACAGACAACGTACACACATGGACAGAACAATACAAATTCCAACCAGAATCTCCTT
CAAAGCTGGCTTCAGCTATCCAGAAAGCTCATGAAGAAGGCATTTGTGGAATCCGCTCAG
TAACAAGACTGGAGAATCTGATGTGGAAACAAATAACACCAGAACTGAATCACATTTTAT
CAGAAAATGAGGTAAAGTTGACTATCATGACAGGAGACATTAAAGGAAT------CATGC
AGGCAGGAAAACGATCCTTGCGGCCTCAGCCCACT-------------GAG----CTGAA
GTATTCATGGAAAACTTGGGGCAAAGCGAAAATGCTCT---CTACAGAGCTTCATAACCA
GACCTTTCTCATTGATGGCCCCGAAACAGCAGAATGTCCCAACACAAACAGAGCTTGGAA
CTCACTAGAAGTTGAAGACTATGGCTTTGGAGTATTCACCACCAACATATGGCTAAAA--
TTGAAAGAAAGGCAGGATGTATTTTGTGACTCAAAACTCATGTCAGCGGCCATAAAAGAC
AACAGAGCCGTCCATGCCGATATGGGTTATTGGATAGAAAGCGCACTCAATGACACATGG
AAGATAGAGAAAGCCTCTTTTATCGAAATTAAAAGCTGCCACTGGCCGAAGTCACATACT
CTCTGGAGTAATGGAGTGCTAGAAAGCGAGATGATAATTCCAAAGAATTTTGCTGGACCA
GTATCACAACACAACTACAGACCAGGCTATCACACACAAACGGCAGGACCCTGGCATCTA
GGTAAGCTCGAGGTGGACTTTAACTTCTGCGAAGGGACTACAGTGGTGGTGACCGAGGAC
TGTGGGAATAGAGGACCCTCTTTAAGAACAACTACCGCCTCTGGAAAACTCATAACAGAA
TGGTGCTGCCGATCTTGCACATTACCACCGCTAAGATACAGAGGTGAGGATGGATGTTGG
TACGGGATGGAAATCAGACCATTGAAAGAGAAAGAAGAGAACTTGGTCAACTCTTTGGTC
ACAGC--------CGGATATGGGCA---GATTGATAACTTCTCACTAGGAGTCTTAGGAA
TGGCA-TTGTTCCTGGAAGAAATGCTCAGGACCCGAGTAGGA--ACAAAA----------
-------CATGC-AATACTACTAGTTACAGTTTCT-------TTTGTGACATTGATCACG
GGGAACATGTCTTTTCGAGACCTGGGGAGAGTGATGGTTATGGTGGGTGCCACTATGACG
GATG---ATATAGGCATGGGCGTGACTTATCTTGCCCTACTAGCAGCCTTCAAAGTTAGA
CCAACTTTT---GCAGCTGGACTACTCTT----GAGAAAGCTGACC--TCCAAGGAAT-T
GATGATGACCACCATAGGAATCGTACTCCTCTCTCAGAGCA---CCATACCA-------G
A----GACTATACT------TGAACTGACTGATGCACTGG---------CTCTGGGGATG
ATGGTCCTCAAAATAGTGA-----------GAAATATGGAAAAGTATCAATTAGCAGTGA
CTATCATGGCTATCTTGTGCGTCCCAAATGCAGTGATATTACAAA--ACGCAT------G
GAAAGTGAGTTGCACA-----GTACTGGCAGTGGTGTCCGTCTCACCACTGCTCTTAACA
TCCT---------------------CACAGCAGAAAGCGGATTGGATACCAT--------
TGGCACTGACG---ATCAAAGGCCTCAATCCAACAGCCATTTTC------TTAACAACCC
TTTCAAGA------ACTAGCAAGAAAAGGAGCTGGCCACTAAACGAGGCTATCATGGCAG
TCGGGATGGTGAGCATTTTAGCTAGTTCTCTCTTAAAGAATGACATC---CCCATGACAG
GACCACTAGTGGCTGGAGGGCTTCTCACAGTGTGTTACGTGCTCACTGGAAGATCGGCCG
ATTTGGAACTGGAGAGGGCCGCTGACGTGAGATGGGAAGATCAGGCAGAGATATCAGGAA
GCAGTCCAATTCTG-----TCAAT--AACAATATCGGAAGATGGTAGCATGTCGATAA--
--AAAATGA------------AGAGGAAGAAC-------AAACACTGACCATACTCATTA
GAACAGGACTGTTGGTGAT--------------ATCAGGACTTTTTCCCGTATCAATACC
AATCA-CGGCAGCAGCATGGTACCTG--TGGGAAGTGAAGAAACAACGGGCTGGAGTATT
GTGGGATGTCCCTTCACCCCCA------CC-CGTGGGAAAGGCCGAACTGGAAGATGGAG
CTTATAGAATCAAGCAGAAAGGGATTCTTGGATACTCCCAGATCGGAGCCGGAGTTTACA
AAGAAGGAACATTCCACACGATGTGGCACGTTACACGTGGTGCTGTTCTAATGCATAAAG
GGAAGAGAATTGA-ACCATCATGGGCGGACGTCAAGAAAGACCTAATATCGTATGGAGGA
GGCTGGAAGCTAGAAGGAGAATGGAAGGAAGGAGAAGAAGTCCAGGTTTTGGCATTAGAG
CCTGGAAAGAATCCAAGAGCCGTCCAAACAAAACCCGGCCTTTTCAAAACTAACAC-TGG
AACCATAGGCGCCGTGTCTCTGGACTTTTCTCCTGGAACGTCAGGATCTCCAATCGTCGA
CAAAAAAGGAAAAGTCGTGGGTCTTTATGGCAATGGTGTCGTCACAAGGAGTGGAACATA
TGTGAGTGCTATAGCCCAGACTGAAAAAAGCATTGAAGA--CAAT-CCAGAGA---TTGA
AGA---TGACATCTTTCGAAAGAAAAGATTGACCATTATGGACCTCCACCCAGGAGCGGG
AAAGACGAA-GAGATACCTTCCAGCAATAGTCAGAGAGGCTATAAAACGAGGCTTGAGAA
CATTAATCCTGGCCCCCACTAGAGTCGTGGCAGCTGAAATGGAGGAAGCTCTTCGAGGAC
TTCCAATAAGATACCAAACCCCAGCCATCAGAGCTGAGCACACTGGGCGGGAGATTGTGG
ATCTAATGTGCCACGCCACATTTACCATGAGGCTGCTATCACCAGTTAGAGTGCCAAATT
ACAACCTGATCATCATGGACGAAGCCCATTTTACAGACCCAGCAAGCATAGCAGCTAGAG
GATACATTTCAACTCGAGTAGAGATGGGTGAAGCAGCTGGGATTTTCATGACAGCCACTC
CTCCGGGAAGCAGAGACCCATTTCCTCAGAGCAATGCACCAATCATGGATGAAGAAAGGG
AAATCCCTGAACGCTCGTGGAATTCTGGACATGAGTGGGTCACGGACTTTAAAGGGAAGA
CTGTTTGGTTTGTTCCAAGTATCAAAGCAGGAAATGATATAGCAGCTTGCCTGAGAAAAA
ATGGAAAGAAAGTGATACAACTCAGTAGAAAGACCTTTGATTCTGAATATATCAAGACTA
GGACCAATGATTGGGACTTCGTGGTCACGACTGACATTTCAGAAATGGGTGCCAACTTCA
AGGCTGAGAGGGTTATAGACCCCAGACGCTGCATGAAACCAGTCATACTAACAGACGGCG
AAGAGCGGGTGATCCTGGCAGGACCCATGCCAGTGACCCACTCTAGTGCAGCACAAAGAA
GAGGGAGAATAGGAAGAAATCCAA---AAAATGAAAATGACCAGTACATATACATGGGGG
AACCTCTG--GAAAATGATG-AAGACTGTGCACATTGGAAAGAAGCTAAGATGCTTCTAG
ATAACATCAACACGCCTGAAGGAATCATTCCCAGCATGTTCGAACCAGAGCGTGAAAAGG
TGGATGCCATTGACGGTGAATACCGCTTAAGAGGAGAAGCGAGGAAAACCTTTGTGGACC
TAATGAGAAGAGGAGACCTACCAGTCTGGCTGGCCTACAGAGTGGCAGCTGAAGGTATCA
ACTACGCAGACAGAAGGTGGTGTTTTGATGGAATCAAGAACAACCAAATCTTAGAAGAAA
ATGTGGAAGTGGAAATTTGGACAAAAGAAGGGGAAAGGAAGAAATTAAAACCCAGATGGT
TGGATGCTAGGATCTATTCTGACCCGCTGGCACTCAAAGAATTTAAGGAATTCGCAGCTG
GAAGAAAGTCCCTGACCCTGAATCTAATCACAGAGATG------GGTAGGCTTCCAACTT
TCATGACTCAGAAAGCAAGGAACGCACTGGACAACTTA-GCAGTCCTGCATACGGCTGAA
GCAGGCGGAAGGGCATACAATCATGCTCTTAGTGAACTGCCGGAGACCCTGGAGA-CATT
GCTTTTACTGACACTTTTGGCTACAGTCACGGGCGGAATCTTTCTATTCTTGATGAGCGG
AAAAGGTATAGGGAAAATGACCCTGGGAA-TGTGCTGCATAATCACG---GCCA--GTAT
TCTCCTATGGTACGCACA-AATACAACCACACTGGATAGCAGCTTCAATAATACTGGAGT
TTTTTCTCATAGTCTTGCTCATTCCAGAACCAGAAAAGCAGAGAACACCCCAAGACAACC
AATTAACTTACGTTGTCATAGCCATCCTCACGGTGGTAGCTGCAACCATGGCAAACGAG-
ATGGGTTTCCTGGAAAAAACGAAGAAAGATTTCGG------ATT----GGGA--AGCATT
GCAACCCAGCAACCCGAG---------------AGTAACATCC---------------TG
GATA---------------TAGATCTACGTCCTGCATCAGCGTGGACTCTGTATGCCGTG
GCTACAACATTCATCACACCAATGTTGAGACATAGCAT----TGAAAATTCTTCAGTG--
--AATGTTTCCCTAACAGCTATTGCCAACCAAGCCACAGTGTTAATGGGTCTTG-GGAAA
GGATGGCCATTGTCAAAAATGGACATTGG------AGTTCCCCTTCTCGCCATTGGGTGC
TATTCACAAGTCAACC---CCATAACTCTCACAGCAGCCCTTTTTTTATTGGTAGCACAT
TATGCTATCATAGG--------GCCAGGACTCCAAGCGAAAGCAACCAGAGAAGCTCAGA
AAAGAGCAGCAGCGGGCATCATGAAAAACCCAACTGTAGATGGAATAACAGTGATTGAC-
--------CTAGATCCAAT--ACCCTATGATCCAAAGTTTGAGAAGCAGTTGGGACAAGT
AATGCTCCTAGTCCTCTGCGTGACTCAAGT--------ATTGATGA---TGAGGACTACA
TGG----GCTTTGTGTGAGGCTCTAACCCTAGCGACCGGGCCCATCTCCACATTGTGGGA
-AGGAAATCCAGGGAGATTTTGGAATACAACTATTGCAGTGTCAATGGC-----CAACAT
TTTTAGAGGGAGTTACTTGGCCGGAGCTGGACTCCTCTTTTCTATCATG-----------
-AAGAATACAGCCAA---------CACAAGAAGGGGAACTGG-CAACACAGGAGAGA--C
GCTTGGAGAGAAATGGAAAAACCGATTGAATGCATTGGGGAAGAGTGAATTCCAGATCTA
TAAGAAAAGTGGAATTCAGGAAGTGGATAGAACCTTAGCTAAA------------GAAGG
CATTAAAAGAGGAGAA----ACGGACCATCACGCTGTGTCGCGAGGCTCAGCAAAACTGA
GATGGTTCGTCGAGAGAAACCTGGTCACACCAGAGGGGAAAGTAGTGGACCTCGGTTGCG
GCAGAGGGGGTTGGTCATACTATTGTGGGGGACTAAAGAATGTAAGAGAAGTCAAAGGCC
TAACAAAAGGAGGACCAGGACACGAAGAACCCATTCCCATGTCAACATATGGGTGGAATC
TGGTGCGTCTTCAGAGTGGAGTCGATGTTTTTTTTACTCCGCCAGAAAAGTGTGACACAT
TGCTGTGTGACATAGGGGAATCGTCACCAAATCCCACGATTGAAGCAGGACGAACACTCA
GAGTCTTAAACTTAGTGGAAAATTGGCTGAACAACAACACCC---AATTTTGTATAAAGG
TTCTCAATCCATACATGCCCTCAGTTATAGAAAAAATGGAAGCGCTACAAAGGAAATACG
GAGGAGCTTTGGTAAGAAATCCACTCTCACGAAATTCCACACATGAGATGTACTGGGTTT
CCAATGCTTCCGGGAACATAGTGTCATCAGTGAACATGATTTCAAG---GATGTT-----
GATTAACAG-ATT-TACAATGAGACATAAGAAGGCCACA---TACGAGCCAGATGTTGAC
CTCGGAAGCGGAACCCGCAACATCGGAA-------TTGAAAGTGAGACAC-CAAACTTAG
ACATAATTGGAAAAAGAATAGAAAAAATAAAACAAGAGCATGAAACATCATGGCACTATG
ACCAAGACCACCCATACAAAACGTGGGCCTACCATGGCAGCTACGAAACAAAACAGACCG
GATCAGCATCATCCATGGTGAACGGAGTAGTTAGATTGCTGACAAAACCTTGGGACGTCA
TCCCTACGGTGACACAGATGGCAATGACAGACACGACTCCATTTGGACAACAGCGCGTTT
TCAAAGAGAAAGTGGACACGAGAACCCAAGAACCGAAAGAAGGCACGAAGAAACTAATGA
AAATCACGGCAGAATGGCTCTGGAAAGAACTAGGAAAGAAAAAGACACCTAGGATGTGCA
CCAGAGAAGAATTCACAAGAAAGGTGAGAAGCAATGCAGCCCTAGGTGCCATATTCACTG
ATGAGAACAAGTGGAAGTCGGCACGTGAGGCTGTTGAAGACAATAGATTTTGGGAACTGG
TTGACAAGGAAAGGAATCTCCATCTTGAAGGAAAGTGTGAAACATGTGTGTACAACATGA
TGGGAAAGAGAGAGAAGAAGCTAGGGGAGTTTGGCAAAGCAAAAGGCAGCAGAGCCATAT
GGTACATGTGGCTTGGAGCACGCTTCTTAGAGTTTGAAGCCCTAGGATTCTTGAATGAAG
ATCACTGGTTTTCCAGAGAGAACTCCCTGAGTGGAGTGGAAGGAGAAGGGCTGCACAAGC
TAGGCTACATTTTAAGAGATGTGAGCAAGAAAG-AAGGAGGAGCAATGTACGCCGATGAC
ACCGCAGGATGGGACACAAGAATCACACTAGAGGACTTAAAAAATGAAGAAATGGTGACA
AACCACATGGAAGGAGAACACAAGAAA-CTTGCTG-AGGCCATTTTCAAATTAACGT-AC
CAAAACAAGGTGGTGCGTGTGCAAAGACCAACACCAAGAGGC---ACAGTAATGGATATT
ATATCGAGAAGAGACCAAAGAGGTAGTGGACAAGTTGGCACCTATGGTCTCAACACTTTC
ACCAATATGGAAGCCCAACTAATCAGGCAGATGGAGGGAGAAGGAGTCTT-----TA-AA
AGCATCCAGCACTTG--ACAGTCAC--AGAAGAA-----ATTACA-----GTGCAAAACT
GGCTA-GCAAGAGTGGGGCGTGAGAGGTTATCAA--GAATGGCCATCAGTGGAGATGATT
GTGTTGTGAAACCTTTAGATGACAGGTTTGCAAGCGCTCTAACAGCTCTAAATGACATGG
GAAAGGTTAGGAAAGACATACAACAATGGGAACCTTCAAGAGGATGGAACGACTGGACAC
AAGTGCCTTTTTGTTCACACCACTTCCATGAGTTAATCATGAAAGACGGTCGTGTACTCG
TAGTTCCATGTAGAAACCAAGATGAACTGATTGGTAGAGCCCGAATTTCACAGGGAGCCG
GGTGGTCTTTGCGGGAGACGGCCTGTTTGGGGAAGTCTTACGCCCAAATGTGGAGCCTGA
TGTACTTCCACAGACGTGACCTCAGGCTGGCGGCAAATGCTATTTGCTCGGCAGTCCCAT
CACATTGGGTTCCAACAAGTCGAACAACCTGGTCCATACACGCCAGACATGAGTGGATGA
CAACGGAAGACATGCTGACAGTCTGGAACAGGGTGTGGATTCAAGAAAATCCATGGATGG
AAGACAAAACTCCAGTGGAATCATGGGAGGAAATCCCATACCTGGGGAAAAGAGAAGACC
AATGGTGCGGCTCATTGATTGGGCTAACAAGCAGGGCCACCTGGGCAAAGAACATCCAAA
CAGCAATAAATCAAGTTAGATCCCTAATAGGCAATGAGGAATACACAGACTACATGCCAT
C----------CATGAAAAGATTCAGAAGA-------GAAG------AGGAAGAGGC---
---------------AGGAGTCTTGTG-----------GT-AGAAAGC-AGGACTA----
--------ACAT-----------------------GAGA-----CAAGGTTAGA------
AGTCAGGTCG---GATTAA----GCCATAGTACG--GAAAAAACTATGCTACCTGT-G--
-AGCCCCGT-------------------------------------------TCCAAGGA
CG---------------------TTAAAAGAAG---------------------------
-----TCAGG-CCACCAC---ACAT-----------------------------------
---GCCATAGCTT-GAGTAAACTA---------T-GCAGCCTGT-A----G-CTCCACCT
G-A----------GAAGGT-GT-AAAAAATC-T---GGGAGGC-CACAAA--CCATG---
-------GAAGCTGTACG---CATGGCGTA--------GTGGA-CTA---GCGGTTAGAG
GAG------------------------ACCCCTCCCTTACAAATCGCAGC-AACAAT-GG
GGGC---------CCAAGGTGAGATGAAGCTG-TAGTCTCACTGGAAGGACT-AGA-GGT
T--A--GAGGAGA--CCCCCC-----C--------GAAAT------AAAAAACAG-CATA
TTGACGCT--GGGAAAGACCAGAGATCCTGCT-GTCTC-CTCAGCATCA--TTCCAGGCA
CAG-AACGCCAG-AAAATGG-AA---TG--------------------------------
------------------------------------------------------------
------------------------------------------------------------
------------------------------------------------------------
------------------------------------------------------------
------------------

#D2|C|EU179859
------------------------------------------------------------
------------------------------------------------------------
------------------------------------------------------------
------------------------------AGTTGTTAGTCTACGTGCACCGAC-AAAGA
-CAGATT-CTTCGAGGA----AGCT-A-A--GCTTAACGT-AGTTCTAACAG-TTTTTTA
-ATTAGAGAGC---AGATCTCTGATGAATAACCAACGGAAAAAG---GCGAGAAATACGC
CTTTCAATATGCTGAAACGCGAGAGAAACCGCGTGTCAACTGTGCAGCAGCTG--ACAAA
GAGATTCTCACTTGGAATGTTACAGGGACGCGGACCATTGAAACTGTTCATGGCCCTGGT
GGCATTCCTTCGTTTCCTAACAATCCCGCCAACAGCAGGGATATTAAAAAGATGGGGAAC
AATCAAAAAATCAAAGGCTATCA---ATGTCTTGAGAGGGTTCAGGAAAGAGATTGGAAG
GATGCTGAACATCTTGAACAGGAGACGTA---------------------GAACTGCAGG
TATAATTATTATGATGA------TTCCAACAGTGATGGCGT------------TCCATTT
AACC-------ACACGCAACGGAGAACCACACATGATCGTCAGTA-GACAAGAGAAAG--
GGAAAAGTCTTCTGTTTAAAACAGAGAACGGTGTGAACATGTGTACCCTCATGGCCATGG
ACCTTGGTGAACTGTGTGAAGACACAATCACTTATAATTGTCCTCTTCT---CAGGCAGA
ATGAACCAGAAGACATAGACTGTTGGTGCAAC----------TCCACGTCTACATGGGTA
ACTTACGGGACATGCAC-------CGCCACAGGAGAACACAGAAGGGAAAAAAGATCAGT
GGCACTAGTTCCA--------------CATGTGGGAATGGGACTGGAGACACGAACTGAA
ACATGGATGT-CATCAGAAGGGGCCTGGAAACATGCCCAGAGAATTGAAACTTGGGTCTT
GAGACATCCAGGCTTCACCATAATGGCAGCAATCCTGGCTTACACCATAGGAA-CGACAT
ATTTCCAAAGAGTCCTGATCTTTATCTTACTGACAACTGTCGCTCC----TTCAATGACA
ATGCGTTGTATAGGAATATCAAATAGAGACTTTGTGGAAGGGGTATCAGGAGGAAGCTGG
GTTGACATAGTCTTGGAACATGGAAGCTGTGTGACGACGATGGCAAAAAATAAACCAACA
TTGGATTTTGAACTGATAAAAACAGAAGCCAAACACCCC-GCCACTCTAAGGAAGTATTG
TATAGAGGCAAAGCTGACCAACACAACAACAGCATCTCGCTGCCCAAC-ACAAGGAGAAC
CTAGCCTAAATGAAGAACAG---GACAAAAGATTTGTCTGCAAACACTCCATGGTAGACA
GAGGATGGGGAAATGGATGCGGATTATTTGGAAAGGGAGGTATCGTGACCTGTGCAATGT
TCACATGCAAAAAGAACATGGAAGGAAAAATCGTGCAACCAGAAAACTTGGAGTACACCA
TTG-------------TGATAACACCTCAC---TCAGGGGAAGAGAATGCAGTC--GGAA
ATGACA-----CA----GGAA--AA-----------CACGGCAAGGAAA-TTAAAGTAAC
ACCACAGAGTTCCATC-ACAGAAGC-AGAACTAACAGGCTATGGCACTGTTACGATGGAA
TGCTCTCCGAGAACGGGCCTCGACTTCAATGAG-ATGGTGTTGCTGCAAATGGAAAACAA
GGCTTGGCTGGTGCACAGGCAATGGTTCTTAGACCTGCCATTACCATGGCTGCCCGGAGC
AGACACACAAGGATCAAATTGGATACAGAAGAAGACATTGGTCACTTTCAAAAATCCCCA
TGCAAAGAAACAGGATGTTGTCGTTTTAGGATCCCAAGAAGGGGCCATGCACACAGCACT
CACAGGGGCCACGGAAATCCAGAT--GTCA---TCAGGAAACTT--ACTGTTCA------
--CAGGACATCTTAAGTGCAGGCTGAGAATGGACAAACTACAGCTCAAAGGAATGTCATA
TTCCATGTGCACAGGAAAGTTTAAAGTTGTGAAGGAAATAGCAGAAACACAACATGGAAC
AATAGTTATCAGAGTACAATATGAAGGGGACGGTTCTCCGTGCAAGATCCC---TTTTGA
AATAATGGATTTGGAAAAAAGACATGTCT-TAGGTCGCTTGATTACAGTCAACCCAATTG
TCACAGAAAAAGACAGCCCAGTTAAC-------ATAGAAGCAGAACCTCCATTCGGGGAC
AGCTACATCATTA-TAGG-AGTAGAACCAGGACAACTGAAGCTCAGCTGGTTTAAGAAAG
GAAGTTCTATTGGCCAAATGTTTGAGACAACAATGAGAGGAGCGAAGAGAATGGCCATTT
TAGGTGACACAGTTTGGGATTTTGGATCCTTGGGAGGGGTGTTCACATCCATAGGAAAGG
CCCTCCACCAAGTCTTTGGAGCAATCTATGGGGCTGCCTTCAGTGGGGTTTCATGGACCA
TGAAAATCCTCATAGGAGTCGTCATCACATGGATAGGAATGAATTCACGCAGCACCTCAC
TGTCTGTGTCACTAGTGTTAGTGGGGGTCGTGACATTGTATTTGGGAGTTATGGTGCAGG
CCGATAGTGGTTGCGTTGTGAGTTGGAAAAACAAAGAACTGAAATGTGGCAGTGGGATTT
TTATCACAGACAACGTACACACATGGACAGAACAATACAAATTCCAACCAGAATCCCCTT
CAAAGCTGGCTTCAGCTATCCAGAAGGCTCATGAAGAAGGCATTTGTGGAATCCGCTCAG
TAACAAGACTGGAGAATCTGATGTGGAGACAAATAACACCAGAATTGAATCATATTCTAT
CAGAAAATGAGGTAAAGTTGACTATCATGACAGGAGACATTAAAGGAAT------CATGC
AGGCAGGAAAACGATCCCTGCGGCCTCAACCCACT-------------GAG----CTGAA
GTACTCTTGGAAAGCATGGGGCAAAGCGAAAATGCTTT---CCACAGAGCTTCACAACCA
CACCTTTCTCATTGATGGCCCCGAAACAGCAGAATGTCCCAACACAAACAGAGCTTGGAA
CTCACTAGAAGTTGAAGACTATGGCTTTGGAGTATTTACCACCAACATATGGCTGAAA--
TTGAAAGAAAGGCAGGATGTATTTTGTGACTCAAAACTCATGTCAGCAGCCATAAAAGAC
AGCAGAGCCGTCCACGCCGATATGGGTTACTGGATTGAGAGCACGTTAAATGACACATGG
AAAATAGAAAAAGCATCTTTCATTGAAGTCAAAAGCTGCCACTGGCCAAGGTCACATACT
CTTTGGAGCAACGGAGTTCTGGAAAGTGAAATGATAATCCCAAAAAATATAGCAGGACCA
GTGTCACAACACAATTACAGACCAGGCTATCATACACAAACGGCAGGACCCTGGCATCTA
GGCAGGCTTGAGATGGACTTCGATTTCTGCGAAGGAACCACAGTGGTGGTGACTGAGGAC
TGTGGAAATAGAGGACCCTCTTTAAGAACGACTACTGCTTCTGGAAAACTCATAACAGAG
TGGTGTTGCCGATCTTGCACATTACCACCGCTAAGGTACAGAGGTGAGGATGGATGCTGG
TATGGAATGGAAATTAGACCATTGAAAGAGAAAGAAGAGAACTTGGTCAACTCTTTGGTC
ACAGC--------CGGACATGGACA---GATTGATAACTTTTCACTAGGAATTTTAGGAA
TGGCA-CTGTTTCTGGAAGAAATGCTTAGAACTAGGATAGGA--GCAAAG----------
-------CACAC-AATACTATTGACAGCAATTACC-------TTCGTGACACTGATCACC
GGGAATCTTTCTTACAAAGACCTAGGGAGGGTGATAATAATGGTGGGAGCTGCCATGACA
GATG---AAATGGGCATGGGTGTGACATATCTTGCCCTACTGGCAGCTTTCAAGGTTAGA
CCAACCTTT---GCAGTGGGACTCGTGTT----GCGGAAACTCACT--TCAAAAGAGC-T
GATGATGGCCACTATAGGAATAGTCCTACTCTCCCAGAGCG---CACTACCC-------A
A----TGACGTCCT------AGCTCTGACGGACGCATTGG---------CTTTAGGGATA
ATGATTCTGAAATTAGTAC-----------GGAAGATGGAGAAATATCAATTGGCAGCAA
CTGTGATGGCTTTGCTGTGCGTGCCTAACATTATGATAATTCAGA--ATGCCT------G
GAAAGTGAGCTGCACA-----ACACTGGCAGTGGTGTCCGTTTCCCCACTGCTTTTAACA
TCCT---------------------CACGGCAGAAAGCGGATTGGATACCAC--------
TGGCGTTGACG---ATCAAAGGCCTCAATCCAACAGCCATTTTC------TTAACAACCC
TCTCAAGA------ACTAGCAAGAAAAGGAGCTGGCCACTAAATGAGGCTATTATGGCAG
TCGGGATGGTGAGCATTTTAGCCAGTTCTCTCTTAAAGAATGATATT---CCCATGACAG
GACCATTAGTGGCTGGAGGGCTTCTCACTGTGTGTTACGTGCTCACTGGAAGATCGGCTG
ATTTGGAACTGGAGAGAGCTGCTGACGTAAGATGGGAAGAACAGGCAGAGATATCAGGAA
GCAGTCCAATTCTG-----TCGAT--AACAATATCGGAAGATGGTAGCATGTCGATAA--
--AAAATGA------------AGAAGAAGAAC-------AAACACTGACCATACTCATCA
GAACAGGACTGTTGGTGAT--------------ATCAGGACTTTTTCCCGTGTCAATACC
AATCA-CGGCAGCTGCATGGTACCTG--TGGGAAGTGAAAAAACAACGAGCAGGAGTATT
GTGGGATGTCCCTTCACCCCCA------CC-TGTGGGAAAGGCCGAACTGGAAGATGGAG
CCTATAGAATCAAGCAGAAAGGGATTCTAGGATACTCGCAGATCGGAGCTGGAGTTTACA
AAGAAGGAACATTTCACACAATGTGGCATGTCACACGTGGTGCTGTCCTAATGCATAAAG
GGAAGAGAATTGA-ACCATCATGGGCGGACGTCAAGAAAGATCTAATATCGTATGGAGGA
GGCTGGAAGCTAGAAGGAGAATGGAAGGAAGGAGAAGAAGTCCAGGTCCTGGCATTAGAG
CCTGGAAAGAATCCAAGAGCCGTCCAAACAAAACCCGGCCTTTTTAAAACTAACAC-TGG
AACCATAGGCGCCGTGTCTCTGGACTTTTCTCCTGGAACGTCAGGATCTCCAATCGTCGA
CAAAAAAGGAAAAGTTGTGGGCCTTTATGGCAACGGTGTCGTTACAAGGAGTGGAACATA
TGTGAGTGCTATAGCCCAGACTGAAAAAAGCATTGAAGA--CAAT-CCAGAGA---TTGA
AGA---TGACATCTTTCGAAAGAAAAGATTGACCATCATGGACCTCCACCCAGGAGCAGG
AAAAACAAA-GAGATACCTTCCAGCAATAGTCAGGGAAGCCATAAAGCGAGGCTTAAGAA
CACTAATCCTGGCCCCCACTAGAGTTGTGGCGGCTGAAATGGAAGAAGCTCTCAGAGGAC
TTCCAATAAGATACCAAACCCCAGCTATCAGAGCTGAGCACACTGGGCGGGAGATTGTGG
ATCTAATGTGTCACGCCACATTTACCATGAGGCTACTGTCACCAATTAGAGTGCCAAATT
ACAACCTGATTATCATGGATGAAGCCCATTTCACAGACCCAGCAAGCATAGCAGCTAGAG
GATACATTTCAACTCGAGTAGAGATGGGTGAAGCAGCTGGGATTTTCATGACAGCCACCC
CTCCTGGAAGCAGAGACCCATTTCCTCAGAGCAATGCACCAATCATGGATGAAGAAAGGG
AAATCCCTGAGCGTTCGTGGAACTCTGGACATGAGTGGGTTACGGATTTTAAAGGGAAGA
CTGTTTGGTTTGTTCCAAGTATAAAAGCAGGGAATGACATAGCAGCTTGCCTGAGAAAGA
ATGGAAAGAAAGTGATACAACTCAGCAGGAAGACTTTTGATTCTGAATATATTAAGACTA
GGACCAATGATTGGGACTTTGTGGTCACGACAGACATTTCAGAAATGGGTGCAAACTTCA
AGGCTGAGAGGGTTATAGACCCCAGACGCTGTATGAAACCAGTCATACTAACAGACGGTG
AAGAGCGGGTGATCTTGGCAGGACCCATGCCAGTGACCCACTCTAGTGCAGCACAAAGAA
GAGGGAGAGTAGGAAGAAATCCAA---AAAATGAGAATGACCAGTACATATACATGGGGG
AACCTCTG--GAAAATGATG-AAGACTGTGCACACTGGAAAGAAGCTAAAATGCTTCTAG
ACAACATCAACACGCCTGAAGGAATCATTCCCAGCATGTTCGAACCAGAGCGTGAAAAGG
TGGATGCCATTGATGGTGAATACCGCTTGAGAGGAGAAGCGAGGAAAACTTTCGTGGACC
TAATGAGAAGAGGAGACCTACCAGTCTGGTTAGCCTACAGAGTGGCAGCTGAAGGTATCA
ATTACGCAGACAGAAGATGGTGCTTTGATGGAGTCAAGAACAACCAAATCTTGGAAGAAA
ATGTGGAAGTGGAAATCTGGACAAAAGAAGGAGAAAGGAAGAAACTAAAACCCAGATGGT
TGGATGCCAGGATCTACTCTGACCCACTGGCGCTCAAAGAATTCAAGGAATTCGCAGCTG
GAAGAAAGTCCCTGACCCTGAATCTAATCACAGAGATG------GGTAGGCTCCCAACCT
TCATGACCCACAAAGCAATAAATGCACTGGATAACTTA-GCAGTCTTGCATACAGCTGAA
GCAGGCGGAAGGGCGTATAATCATGCTCTTAGTGAACTGCCGGAGACTCTGGAGA-CATT
GCTTTTACTGACACTCTTGGCCACAGTCACGGGCGGAATCTTCCTGTTCTTGATGAGCGG
AAAAGGTATAGGGAAGATGACCCTGGGAA-TGTGCTGCATAATCACG---GCCA--GTAT
TCTCCTATGGTATGCACA-AATACAGCCACACTGGATAGCAGCTTCAATAATACTGGAGT
TTTTTCTCATAGTCTTGCTCATTCCAGAACCAGAAAAACAGAGAACACCCCAAGATAATC
AATTAACTTATGTTGTCATAGCCATCCTTACAGTGGTGGCCGCAACCATGGCAAACGAG-
ATGGGTTTCCTGGAAAAAACAAAGAAAGATTTCGG------ATT----GGGA--AGCATT
ACAACCCAGCAACCTGAG---------------AGCAACATCC---------------TG
GACA---------------TAGATCTACGTCCTGCATCAGCTTGGACTCTATATGCCGTG
GCAACAACTTTCATCACACCAATGTTGAGACATAGCAT----TGAAAATTCCTCGGTG--
--AATGTGTCATTAACGGCCATTGCCAACCAGGCTACCGTTTTAATGGGGCTTG-GGAAA
GGATGGCCGTTGTCAAAAATGGACATGGG------AGTTCCTCTATTAGCAATTGGATGT
TACTCACAAGTAAACC---CCATAACTCTCACAGCAGCCCTTCTCCTATTGGTAGCACAT
TATGCTATCATAGG--------GCCAGGACTCCAAGCGAAAGCAACTAGAGAGGCTCAAA
AAAGAGCAGCAGCGGGCATCATGAAAAACCCAACTGTGGATGGAATAACAGTGATTGAC-
--------CTAGATCCAAT--ACCCTATGATCCAAAGTTTGAAAAGCAGTTGGGACAAGT
AATGCTCTTAGTCCTCTGTGTGACTCAAGT--------ATTGATGA---TGAGGACTACA
TGG----GCCTTATGTGAAGCTCTAACCTTAGCAACCGGGCCCATCTCTACACTGTGGGA
-AGGAAATCCAGGAAGATTCTGGAATACAACTATTGCAGTGTCAATGGC-----TAACAT
TTTTAGAGGGAGTTACCTGGCCGGAGCCGGACTTCTCTTTTCTATCATG-----------
-AAGAACACGGCCAA---------CACAAGAAGGGGAACTGG-CAACACAGGAGAGA--C
GCTTGGAGAGAAATGGAAAAACCGGTTAAATGCATTGGGGAAGAGTGAATTCCAGATCTA
TAAGAAAAGTGGAATCCAGGAAGTGGATAGAACCTTAGCAAAA------------GAAGG
CATCAAAAGAGGAGAA----ACGGACCATCACGCTGTGTCGCGAGGCTCGGCGAAACTGA
GATGGTTCGTCGAGAGAAACCTGGTCACACCAGAAGGGAAAGTAGTGGACCTTGGTTGTG
GCAGGGGGGGCTGGTCATACTATTGTGGGGGACTAAAGAATGTAAAAGAAGTCAAAGGCC
TAACAAAAGGAGGACCAGGACACGAAGAACCCATTCCCATGTCAACATATGGTTGGAATC
TGGTGCGTCTTCAAAGTGGAGTTGATGTTTTTTTTACTCCGCCAGAAAAGTGTGACACAT
TGCTGTGTGACATAGGGGAGTCGTCACCAAACCCCACGGTTGAAGCAGGACGAACACTCA
GAGTTTTAAACTTAGTGGAAAATTGGCTGAACAATAACACCC---AATTTTGCATAAAGG
TTCTCAACCCATATATGCCCTCAGTTATAGAAAAAATGGAAGCGCTACAAAGGAAATACG
GAGGAGCTTTGGTGAGGAATCCACTCTCACGAAATTCCACACACGAGATGTACTGGGTGT
CCAATGCTTCCGGGAACATAGTGTCATCAGTGAATATGATTTCAAG---AATGTT-----
GATTAACAG-ATT-CACAATGAGACACAAGAAGGCCACA---TACGAGCCAGATGTTGAC
CTCGGAAGTGGAACCCGCAACATCGGAA-------TTGAAAGTGAGACAC-CAGATTTAG
ACATAATTGGGAAAAGAATAGAAAAAATAAAACAAGAGCATGAAACATCATGGCACTATG
ACCAAGACCACCCATACAAAACGTGGGCCTACCATGGCAGCTACGAAACAAAACAGACTG
GATCAGCATCATCCATGGTGAACGGAGTGGTTAGGCTGCTAACAAAACCTTGGGACGTTA
TCCCTATGGTGACACAGATGGCAATGACAGACACGACTCCATTTGGACAACAGCGTGTTT
TCAAAGAGAAAGTGGACACGAGAACCCAAGAACCGAAAGAAGGCACGAAAAAACTAATGA
AAATCACGGCAGAATGGCTCTGGAAAGAACTAGGAAAGAAAAAGACACCTAGGATGTGCA
CCAGAGAAGAATTCACAAGAAAGGTGAGAAGCAATGCAGCCTTAGGCGCCATATTCACTG
ATGAGAACAAGTGGAAGTCGGCACGTGAGGCTGTTGAAGACAGTGGATTTTGGGAATTGG
TTGACAAGGAAAGGAATCTCCATCTTGAAGGAAAGTGTGAGACATGTGTATATAACATGA
TGGGAAAGAGAGAGAAGAAGCTAGGGGAGTTCGGCAAAGCGAAAGGCAGCAGAGCCATAT
GGTACATGTGGCTTGGAGCACGCTTCTTAGAGTTTGAAGCCCTAGGATTCTTGAATGAAG
ATCACTGGTTTTCCAGAGAGAACTCCCTGAGTGGAGTGGAAGGAGAAGGGCTGCACAAAT
TAGGCTACATTTTAAGAGACGTGAGTAAGAAAG-AAGGAGGAGCAATGTACGCCGATGAC
ACCGCAGGATGGGACACAAGAATCACACTAGAGGACTTAAAAAATGAAGAAATGGTGACA
AACCACATGGAAGGAGAACACAAGAAA-CTTGCTG-AAGCCATCTTCAAATTAACGT-AC
CAAAACAAGGTGGTGCGCGTGCAAAGACCAACACCAAGAGGC---ACAGTAATGGACATT
ATATCGAGAAGAGACCAAAGAGGTAGTGGACAAGTTGTCACCTACGGCCTCAATACTTTC
ACCAACATGGAAGCCCAACTGATCAGACAGATGGAGGGAGAAGGAGTCTT-----CA-AA
AGCATCCAGCAACTG--ACAGTCAC--AGAAGAA-----ATTGCA-----GTGAAAAACT
GGTTA-GCAAGAGTGGGGCGTGAGAGGTTATCAA--GAATGGCCATCAGTGGAGATGATT
GTGTTGTGAAACCCTTAGATGACAGGTTTGCAAGCGCTCTAACAGCTCTAAATGACATGG
GAAAGGTTAGGAAAGACATACAACAATGGGAACCTTCAAGAGGATGGAACGATTGGACAC
AAGTGCCTTTTTGTTCACACCATTTCCATGAGTTAATCATGAAGGACGGTCGTGTACTCG
TAGTTCCATGCAGAAATCAAGATGAACTGATTGGTAGGGCCCGAATTTCCCAGGGAGCCG
GGTGGTCCATGCGGGAAACAGCCTGTTTGGGGAAGTCTTACGCCCAAATGTGGAGCCTGA
TGTACTTCCACAGACGTGACCTTAGGCTGGCGGCAAATGCCATTTGCTCGGCAGTCCCAT
CACATTGGGTTCCAACAAGTCGAACAACCTGGTCCATACACGCCACACATGAGTGGATGA
CAACAGAAGACATGCTGACAGTCTGGAACAGGGTGTGGATTCAAGAAAACCCATGGATGG
AAGACAAAACTCCAGTAGAATCATGGGAGGAAATCCCATATTTGGGGAAAAGAGAAGACC
AATGGTGCGGCTCATTGATTGGGCTAACAAGCAGGGCCACCTGGGCAAAGAACATCCAAA
CAGCAATAAATCAAGTTAGATCCCTAATAGGCAATGAGGAATACACAGACTACATGCCAT
C----------CATGAAAAGATTTAGAAGA-------GAAG------AGGAAGAGGC---
---------------AGGAGTCTTTTG-----------GT-AGAAAGC-AGGAACA----
--------TCAT-----------------------GAGA-----CAAAGCCAGA------
AGTCAGGTCG---GATTAA----GCCATAGTACG--GAAAAAACTATGCTACCTGT-G--
-AGCCCCG--------------------------------------------TCCAAGGA
CG---------------------TTAAAAGAAG---------------------------
-----TCAGG-CCACTAT---AAGT-----------------------------------
---GCCATAGCTT-GAGTAAACTA---------T-GCAGCCTGT-A----G-CTCCACCT
G-A----------GAAGGT-GT-AAAAAATC-T---GGGAGGC-CACAAA--CCATG---
-------GAAGCTGTACG---CATGGCGTA--------GTGGA-CTA---GCGGTTAGAG
GAG------------------------ACCCCTCCCTTACAAATCGCAGC-AACAAT-GG
GGGC---------CCAAGGTGAGATGAAGCTG-TAGTCTCACTGAAAGGACT-AGA-GGT
T--A--GTGGAGA--CCCCCC-----C--------GAAAT------AAAAAACAG-CATA
TTGACGCT--GGGAAAGACCAGAGATCCTGCT-GTCTC-CTCAGCATCA--TTCCAGGCA
CAG-AACGCCAG-AAAATGG-AA---TGGTGCTAAGG-----------------------
------------------------------------------------------------
------------------------------------------------------------
------------------------------------------------------------
------------------------------------------------------------
------------------

#D2|C|GU370051
------------------------------------------------------------
------------------------------------------------------------
------------------------------------------------------------
------------------------------------------------------------
------------------------------------------------------------
-----------------------ATGAATAACCAACGGAAAAAG---GCGAGAAATACGC
CTTTCAATATGCTGAAACGCGAGAGAAACCGCGTGTCAACTGTGCAACAGCTG--ACAAA
GAGATTCTCACTTGGAATGCTACAGGGACGAGGACCATTAAAACTGTTCATGGCCCTAGT
GGCTTTCCTTCGTTTCCTAACAATCCCGCCAACAGCAGGGATATTAAAAAGATGGGGAAC
AATCAAAAAATCAAAGGCTATCA---ATGTCTTGAGAGGGTTCAGGAAAGAGATTGGAAG
GATGCTGAACATCTTGAACAGAAGACGCA---------------------GAACTGCAGG
TATAATTATTATGATGA------TCCCAACAGTGATGGCGT------------TCCATTT
AACC-------ACACGCAACGGAGAACCACACATGATCGTTAGTA-GACAAGAGAAGG--
GGAAAAGTCTCCTGTTTAAAACAGAGAACGGTGTGAACATGTGTACCCTCATGGCCATGG
ACCTTGGTGAACTGTGTGAAGACACAATCACTTATAACTGTCCTCTTCT---CAGGCAGA
ATGAACCAGAAGACATAGACTGTTGGTGCAAC----------TCTACGTCTACATGGGTA
ACTTATGGGACATGCAC-------CGCCACAGGAGAACACAGAAGGGAAAAAAGATCAGT
GGCACTCGTTCCA--------------CATGTGGGAATGGGACTGGAGACACGAACTGAA
ACATGGATGT-CATCAGAAGGGGCCTGGAAACATGCCCAGAGAATTGAAACTTGGATCTT
GAGACATCCAGGCTTCACCATAATGGCAGCAATCCTGGCATACACCATAGGAA-CAACAT
ATTTCCAAAGAGTCCTGATTTTCATTTTACTGACAGCTGTCACTCC----TTCAATGGCA
ATGCGTTGTATAGGAATATCAAATAGAGACTTTGTGGAAGGGGTTTCAGGAGGAAGCTGG
GTTGATATAGTCTTGGAACATGGAAGCTGTGTGACGACGATGGCGAAAAATAAACCAACA
TTGGATTTTGAACTGATAAAAACAGAAGCCAAACATCCC-GCCACTCTAAGGAAGTATTG
TGTAGAGGCAAAGCTGACCAACACAACAACAGCATCTCGCTGCCCAAC-ACAAGGAGAAC
CTAGCCTAAATGAAGAACAG---GACAAAAGATTCGTCTGCAAACACTCCATGGTAGACA
GAGGATGGGGAAATGGATGCGGATTATTTGGAAAGGGAGGCATCGTGACCTGTGCAATGT
TCACATGCAAAAAGAACATGGAAGGAAAAGTCGTGCAACCAGAAAACTTGGAGTACACCA
TCG-------------TGATAACACCTCAC---TCAGGGGAAGAGAATGCAGTC--GGAA
ATGACA-----CA----GGAA--AA-----------CATGGCAAGGAAA-TTAAAGTAAC
ACCACAGAGTTCCATC-ACAGAAGC-AGAACTAACAGGCTATGGCACTGTCACGATGGAA
TGCTCTCCGAGAACGGGCCTCGACTTCAATGAG-ATGGTGTTGCTGCAAATGGAAAACAA
GGCTTGGCTGGTGCACAGGCAATGGTTCTTAGACCTGCCGTTACCATGGCTGCCCGGAGC
AGACACACAAGGATCAAATTGGATACAGAAGGAGACACTGGTCACTTTCAAAAATCCCCA
TGCAAAGAAACAGGATGTTGTTGTTTTAGGATCCCAAGAAGGGGCCATGCACACGGCACT
CACAGGGGCCACGGAAATCCAGAT--GTCA---TCAGGAAACTT--ACTGTTCA------
--CAGGACATCTTAAGTGCAGGCTGAGAATGGACAAACTACAGCTCAAAGGAATGTCATA
TTCCATGTGTACAGGAAAGTTCAAAGTTGTGAAGGAAATAGCAGAAACACAACATGGAAC
AATAGTTATTAGAGTACAATATGAAGGGGACGGTTCTCCGTGCAAGATCCC---TTTTGA
AATAATGGACTTGGAAAAAAGGCATGTCT-TAGGTCGCTTGATTACAGTCAACCCAATTG
TCACAGAAAAAGACAGCCCAGTCAAC-------ATAGAAGCAGAACCTCCATTTGGAGAC
AGCTACATCATTA-TAGG-AGTAGAACCGGGACAACTGAAGCTCAGCTGGTTTAAGAAAG
GAAGTTCTATTGGCCAAATGTTTGAGACAACAATGAGAGGAGCGAAGAGAATGGCCATTT
TAGGTGACACAGCTTGGGATTTTGGATCCCTGGGAGGAGTGTTCACATCTATAGGAAAGG
CCCTCCACCAAGTCTTTGGAGCTATCTATGGGGCTGCCTTCAGTGGGGTTTCATGGACTA
TGAAAATCCTCATAGGAGTCGTCATCACATGGATAGGAATGAATTCACGCAGCACCTCAC
TGTCTGTGTCACTAGTATTAGTGGGGGTCGTGACATTGTATTTGGGAGTTATGGTGCAGG
CCGATAGTGGTTGCGTTGTGAGTTGGAAAAACAAAGAACTGAAATGTGGTAGTGGGATTT
TTATCACAGACAACGTGCACACATGGACAGAACAATACAAATTCCAACCAGAATCCCCTT
CAAAGCTGGCTTCAGCTATCCAGAAGGCTCATGAAGAAGGCATTTGTGGAATCCGCTCAG
TAACAAGACTGGAGAATCTGATGTGGAAACAAATAACACCAGAATTGAATCACATTCTAA
CAGAAAATGAAGTAAAGTTGACTATCATGACAGGAGACATCAAAGGAAT------CATGC
AGGCAGGAAAACGATCCCTGCGGCCTCAACCCACT-------------GAG----CTGAA
GTACTCCTGGAAAGCATGGGGCAAAGCGAAAATGCTTT---CCACAGAGCTTCATAACCA
CACCTTTCTCATTGATGGCCCCGAAACAGCAGAATGTCCCAACACAAACAGAGCTTGGAA
CTCACTAGAAGTTGAAGACTATGGCTTTGGAGTATTCACCACTAACATATGGCTGAAA--
TTGAAAGAAAGGCAGGATGTGTTTTGTGACTCGAAACTCATGTCAGCAGCCATAAAGGAC
AATAGAGCCGTCCACGCCGATATGGGTTATTGGATAGAAAGCGCACTCAATGACACATGG
AAGATTGAGAAAGCCTCTTTTATTGAAGTTAAAAGCTGCCACTGGCCAAAGTCACACACT
CTCTGGAGTAATGGAGTGCTGGAAAGTGAGATGATAATTCCAAAGAATTTTGCAGGACCA
GTGTCACAACACAATTACAGACCAGGCTACCACACACAAACGGCAGGACCCTGGCATCTA
GGTAGGCTTGAGATGGACTTTGATTTCTGCGAAGGAACCACAGTGGTGGTGACTGAGGAC
TGTGGAAATAGAGGACCCTCCTTAAGAACAACTACTGCTTCTGGAAAACTCATAACAGAG
TGGTGCTGCCGATCTTGCACATTACCACCGCTAAGGTACAGAGGTGAGGATGGATGCTGG
TATGGTATGGAAATCAGGCCATTGAAAGAGAAAGAAGAGAACTTGGTCAACTCTTTGGTC
ACAGC--------CGGACATGGACA---GATTGACAACTTCTCACTAGGAGTCTTGGGAA
TGGCA-TTGTTCCTGGAAGAGATGCTCAGGACTCGAGTAGGA--ACGAAA----------
-------CATGC-AATATTACTAGTTGCAGTCTCT-------TTCGTGACATTGATCACA
GGGAATATGTCCTTTCGAGATTTGGGGAGAGTGATGGTCATGGTGGGCGCTACTATGACG
GATG---ACATAGGCATGGGCGTGACTTATCTTGCCCTATTAGCAGCCTTCAAAGTCAGA
CCAACTTTT---GCGGCTGGACTACTCTT----AAGAAAGCTGACC--TCCAAGGAAT-T
GATGATGACCACCATAGGAATCGTACTCCTCTCTCAGAGTA---CCATACCA-------G
A----GAGCATACT------TGAACTGACTGACGCGTTGG---------CTTTGGGGATG
ATGGTTCTCAAAATAGTGA-----------GAAACATGGAAAAGTATCAGCTAGCAGTGA
CTATCATGGCCATCTTGTGCGTCCCAAATGCAGTGATATTGGAAA--ACGCAT------G
GAAAGTGAGCTGCACA-----ACACTGGCAGTGGTGTCCGTTTCCCCACTGCTTTTAACA
TCCT---------------------CACAGCAGAAAGCGGATTGGATACCAC--------
TGGCGTTGACG---ATCAAAGGCCTCAATCCAACAGCCATTTTC------TTAACAACTC
TCTCAAGA------ACTAGCAAGAAAAGGAGCTGGCCACTAAATGAGGCTATTATGGCAG
TCGGGATGGTGAGCATTCTAGCCAGTTCTCTCTTAAAGAATGATATT---CCCATGACAG
GACCATTAGTGGCTGGAGGGCTTCTCACTGTGTGTTACGTGCTCACTGGAAGATCGGCTG
ATTTGGAACTGGAAAGAGCTGCTGACGTAAGATGGGAAGAACAGGCAGAGATATCAGGAA
GTAGTCCAATTCTG-----TCGAT--AACAATATCGGAAGATGGTAGCATGTCGATAA--
--AGAATGA------------AGAAGAAGAAC-------AGACACTGACCATACTCATTA
GAACAGGACTACTGGTGAT--------------ATCAGGACTTTTTCCTGTGTCAATACC
AATCA-CGGCAGCTGCATGGTACCTT--TGGGAAGTGAAAAAACAACGAGCAGGAGTATT
GTGGGATGTCCCTTCACCCCCA------CC-TGTGGGAAAGGCCGAACTGGAAGATGGAG
CCTATAGAATCAAGCAGAAAGGGATCCTAGGATACTCACAGATTGGAGCCGGAGTTTACA
AAGAAGGAACATTCCACACAATGTGGCATGTCACACGTGGTGCTGTCCTAATGCATAAAG
GGAAGAGAATTGA-ACCATCATGGGCGGACGTCAAGAAAGACCTAATATCGTATGGAGGA
GGCTGGAAGCTGGAAGGAGAGTGGAAGGAAGGAGAAGAAGTCCAGGTCCTGGCATTAGAG
CCTGGAAAGAATCCAAGAGCCGTCCAAACAAAACCCGGTCTTTTTAAAACCAACAC-TGG
AACCATAGGCGCCGTGTCTCTGGACTTTTCTCCTGGAACGTCAGGATCTCCAATCGTCGA
TAAAAAAGGAAAAGTTGTGGGCCTTTATGGCAACGGTGTCGTCACAAGGAGTGGAACATA
TGTGAGTGCCATAGCCCAGACTGAAAAAAGCATTGAAGA--CAAT-CCAGACA---TTGA
AGA---TGACATCTTTAGAAAGAAAAGATTGACCATCATGGACCTCCACCCAGGAGCAGG
GAAAACAAA-GAGATACCTTCCAGCAATAGTCAGAGAAGCTATAAAACGAGGCTTGAGAA
CACTAATCCTGGCCCCCACTAGAGTTGTGGCGGCTGAAATGGAAGAAGCTCTCAGAGGAC
TTCCAATAAGATACCAAACCCCAGCTATCAGAGCTGAGCACACTGGGCGGGAGATTGTGG
ATCTAATGTGTCACGCCACATTTACCATGAGGCTATTATCACCAATTAGAGTGCCAAATT
ACAACCTGATCATCATGGATGAAGCCCATTTCACAGACCCAGCAAGCATAGCAGCTAGAG
GATACATTTCAACTCGAGTAGAGATGGGTGAAGCAGCTGGGATTTTCATGACAGCTACCC
CTCCTGGAAGCAGAGACCCATTTCCCCAGAGCAATGCACCAATCATGGATGAAGAAAGAG
AAATCCCTGAGCGTTCGTGGAACTCTGGACATGAGTGGGTTACGGATTTTAAAGGGAAGA
CTGTTTGGTTTGTTCCAAGTATAAAAGCAGGGAATGATATAGCAGCTTGCCTGAGAAAGA
ATGGAAAGAAAGTGATACAACTCAGCAGGAAGACTTTTGATTCTGAATATATCAAGACTA
GGACCAATGATTGGGACTTTGTGGTCACGACAGACATTTCAGAAATGGGTGCTAACTTCA
AGGCTGAGAGGGTTATAGACCCCAGACGCTGCATGAAACCAGTCATATTAACGGACGGTG
AAGAGCGGGTGATCTTGGCAGGACCCATGCCAGTGACCCATTCTAGTGCAGCACAAAGAA
GAGGGAGAGTAGGAAGAAATCCAA---AAAATGATAATGACCAGTACATATACATGGGGG
AACCTTTG--GAAAATGATG-AAGACTGTGCACATTGGAAAGAAGCTAAGATGCTCTTGG
ATAACATCAACACGCCTGAAGGAATCATTCCCAGCATGTTCGAACCAGAGCGTGAAAAGG
TGGATGCCATTGATGGTGAATACCGCTTGAGAGGAGAAGCGAGGAAAACTTTTGTGGACC
TAATGAGAAGAGGAGATTTACCAGTCTGGCTAGCCTACAGAGTGGCGGCTGAAGGCATCA
ACTACGCAGACAGAAGATGGTGCTTTGATGGAGTCAAGAACAACCAAATCTTGGAAGAAA
ATGTGGAAGTAGAAATTTGGACAAAAGAAGGAGAAAGGAAGAAATTAAAACCCAGATGGT
TGGATGCTAGGATCTACTCTGACCCATTGGCGCTCAAAGAATTCAAGGAATTCGCAGCTG
GAAGAAAGTCCCTGACCCTGAATCTAATCACAGAGATG------GGTAGACTCCCAACCT
TCATGACCCAGAAAGCAAAGAATGCACTCGACAACTTA-GCAGTCCTGCATACGGCTGAA
GCAGGCGGAAGGGCGTACAATCATGCTCTTAGTGAACTGCCGGAGACTCTGGAGA-CATT
GCTTTTACTGACACTTTTGGCCACAGTCACGGGCGGAATCTTCCTGTTCTTGATGAGCGG
AAAGGGTATAGGGAAGATGACCCTGGGAA-TGTGCTGCATAATCACG---GCTA--GTAT
CCTCTTATGGTATGCACA-AATACAGCCACACTGGATAGCAGCTTCAATAATACTGGAGT
TTTTTCTCATAGTCTTGCTCATTCCAGAACCAGAAAAACAGAGAACACCCCAAGATAACC
AGTTAACTTATGTTGTCATAGCCATCCTTACAGTAGTGGCCGCAACCATGGCAAACGAG-
ATGGGTTTCCTGGAAAAAACAAAGAAAGATTTCGG------ATT----GGGA--AGCATT
ACAACCCAGCAACCTGAA---------------AGTAACATCC---------------TG
GACA---------------TAGATCTACGTCCTGCATCAGCTTGGACTCTATATGCCGTG
GCAACAACTTTCATCACACCAATGTTGAGGCATAGCAT----TGAAAACTCCTCAGTG--
--AATGTGTCTCTAACAGCCATTGCCAACCAAGCCACAGTGTTAATGGGTCTTG-GGAAA
GGATGGCCATTGTCAAAAATGGACATCGG------AGTTCCCCTTCTCGCTATCGGGTGC
TATTCACAAGTCAACC---CCATAACTCTCACTGCAGCCCTTCTCTTATTGGTAGCCCAT
TATGCTATCATAGG--------GCCAGGACTCCAAGCGAAAGCAACTAGAGAGGCTCAGA
AAAGAGCAGCAGCGGGCATCATGAAAAACCCAACTGTGGATGGAATAACAGTGATTGAC-
--------CTAGATCCAAT--ACCCTATGATCCAAAGTTTGAAAAGCAGTTGGGACAAGT
AATGCTCTTAGTCCTCTGCGTGACTCAAGT--------ATTGATGA---TGAGGACTACA
TGG----GCTTTATGTGAAGCTCTAACCTTAGCAACCGGGCCCATCTCTACACTGTGGGA
-AGGAAATCCAGGGAGATTTTGGAATACAACTATTGCAGTGTCAATGGC-----TAACAT
TTTTAGAGGGAGTTACCTGGCCGGAGCCGGACTTCTCTTTTCTATCATG-----------
-AAAAACACGGCCAA---------CACAAGAAGGGGAACTGG-CAACACAGGAGAGA--C
GCTTGGAGAGAAATGGAAAAACCGGTTGAATGCATTGGGGAAGAGTGAATTCCAGATCTA
CAAGAAAAGTGGAATCCAGGAAGTGGATAGAACCTTAGCAAAA------------GAAGG
CATCAAAAGAGGAGAA----ACGGACCATCACGCTGTGTCGCGAGGCTCAGCGAAACTGA
GATGGTTCGTCGAGAGAAACCTGGTCACACCAGAAGGGAAAGTAGTGGACCTTGGCTGCG
GCAGGGGGGGCTGGTCATACTATTGTGGGGGACTAAAGAATGTAAAAGAAGTTAAAGGCC
TAACAAAAGGAGGACCAGGACACGAAGAACCCATTCCCATGTCAACATATGGTTGGAATC
TGGTGCGTCTTCAAAGTGGAGTTGACGTTTTTTTTACTCCGCCAGAAAAGTGTGACACAT
TGCTGTGTGACATAGGGGAGTCGTCACCAAACCCCACGGTTGAGGCAGGACGAACACTCA
GAGTTTTAAACTTAGTGGAAAATTGGCTGAACAACAACACCC---AATTTTGCATAAAGG
TTCTCACCCCATACATGCCCTCAGTTATAGAAAAAATGGAAGCACTACAAAGGAAATACG
GAGGAGCTTTGGTGAGGAATCCACTCTCACGAAATTCCACACACGAGATGTACTGGGTAT
CCAATGCTTCCGGGAACATAGTGTCATCAGTGAACATGATTTCAAG---AATGTT-----
GATTAACAG-ATT-CACAATGAGACACAAGAAAGCCACA---TACGAGCCAGATGTTGAC
CTCGGAAGTGGAACCCGCAACATCGGAA-------TTGAAAGTGAGACAC-CAAATTTAG
ACATAATTGGGAAAAGAATAGGAAAAATAAAACAAGAGCATGAAACATCATGGCACTATG
ACCAAGACCACCCATACAAAACGTGGGCCTACCATGGCAGCTACGAAACAAAACAGACTG
GATCAGCATCATCCATGGTGAACGGAGTGGTTAGGCTGCTAACAAAACCTTGGGACGTCA
TCCCTATGGTGACACAGATGGCAATGACAGACACGACTCCATTTGGACAACAGCGCGTTT
TCAAAGAGAAAGTGGACACGAGAACCCAAGAACCGAAAGAAGGCACGAAAAAACTAATGA
AAATCACGGCAGAATGGCTCTGGAAAGAACTAGGAAAGAAAAAGACACCTAGGATGTGCA
CCAGAGAAGAATTCACAAGAAAGGTGAGAAGCAATGCAGCCTTAGGTGCCATATTCACTG
ATGAGAACAAATGGAAGTCGGCACGTGAGGCTGTTGAAGACAGTGGATTTTGGGAATTGG
TTGACAAGGAAAGGAATCTCCATCTTGAAGGAAAGTGTGAAACATGTGTGTATAACATGA
TGGGAAAGAGAGAGAAGAAGCTAGGGGAGTTCGGCAAAGCAAAAGGCAGCAGAGCCATAT
GGTACATGTGGCTTGGAGCACGCTTCTTAGAGTTTGAAGCTCTAGGATTCTTGAATGAAG
ATCACTGGTTTTCCAGAGAGAACTCCCTGAGTGGAGTGGAAGGAGAAGGGCTACACAAAC
TAGGCTACATTTTAAGGGACGTGAGTAAGAAAG-AAGGAGGAGCAATGTATGCCGATGAC
ACCGCAGGATGGGACACAAGAATCACACTAGAGGACTTAAAAAATGAAGAGATGGTGACA
AACCACATGGAAGGAGAACACAAGAAA-CTTGCTG-AAGCCATTTTCAAATTAACGT-AC
CAAAACAAGGTGGTGCGTGTGCAAAGACCAACACCAAGAGGC---ACAGTAATGGACATT
ATATCGAGAAGAGACCAAAGAGGTAGTGGACAAGTTGTCACCTACGGCCTCAATACTTTC
ACCAATATGGAAGCCCAACTGATCAGACAGATGGAAGGAGAAGGAGTCTT-----CA-AA
AGCATCCAGCAACTG--ACAGTTAA--AGAAGAA-----ATTGCA-----GTGGAAAACT
GGTTA-ATGAGAGTGGGGCGTGAGAGGTTATCAA--GAATGGCCATCAGTGGAGATGATT
GTGTTGTGAAACCCTTAGATGACAGGTTTGCAAGTGCTCTAACAGCTCTAAATGACATGG
GAAAAGTTAGGAAAGACATACAACAATGGGAACCTTCAAGAGGATGGAACGATTGGACAC
AAGTGCCCTTTTGTTCACACCATTTCCATGAGTTAATCATGAAGGATGGTCGTGTGCTCG
TAGTTCCATGCAGAAACCAAGATGAACTGATTGGTAGGGCCCGAATTTCCCAGGGAGCCG
GGTGGTCCTTGCGGGAAACAGCCTGTCTGGGGAAGTCCTACGCCCAAATGTGGAGCCTGA
TGTACTTCCACAGACGTGACCTTAGGCTGGCGGCAAATGCCATTTGCTCGGCAGTCCCAT
CACATTGGGTTCCAACAAGTCGAACAACCTGGTCCATACACGCCACACATGAGTGGATGA
CAACAGAAGACATGCTGACAGTCTGGAACAGGGTGTGGATTCAAGAAAACCCATGGATGG
AAGACAAAACTCCAGTAGAGTCATGGGAGGAAATCCCGTATTTGGGGAAAAGAGAAGACC
AATGGTGCGGCTCATTGATTGGGCTAACAAGCAGGGCCACCTGGGCAAAGAACATCCAAA
CAGCAATAAATCAAGTTAGATCCCTAATAGGCAATGAGGAATACACAGACTACATGCCAT
C----------TATGAAAAGATTCAGAAGA-------GAAG------AGGAAGAGGC---
---------------AGGAGTCTTGTG-----------GT-AGAGAGC-AGGAACA----
--------TCAT-----------------------GAGA-----CAAAGTCAGA------
AGTCAGGTCG---GATTAA----GCCATAGTACG--GAAAAAACTATGCTACCTGT-G--
-AGCCCCG--------------------------------------------TCCAAGGA
CG---------------------TTAAAAGAAG---------------------------
-----TCAGG-CCACCAT---AAGT-----------------------------------
---GCCATAGCTT-GAGCAAACTA---------T-GCAGCCTGT-A----G-CTCCACCT
G-A----------GAAGGT-GT-AAAAAATC-T---GGGAGGC-CACAAA--CCATG---
-------GAAGCTGTACG---CATGGCGTA--------GTGGA-CTA---GCGGTTAGAG
GAG------------------------ACCCCTCCCTTACAAATCGCAGC-AACAAT-GG
GGGC---------CCAAGGTGAGATGAAGCTG-TAGTCTCACTGGAAGGACT-AGA-GGT
T--A--GAGGAGA--CCCCCC-----C--------GAAAT------AAAAAACAG-CAT-
------------------------------------------------------------
------------------------------------------------------------
------------------------------------------------------------
------------------------------------------------------------
------------------------------------------------------------
------------------------------------------------------------
------------------

#D2|C|JN851121
------------------------------------------------------------
------------------------------------------------------------
------------------------------------------------------------
------------------------------------------------------------
------------------------------------------------------------
-----------------------ATGAATAACCAACGGAAAAAG---GCGAGAAATACGC
CTTTCAATATGCTGAAACGCGAGAGAAACCGCGTGTCAACTGTGCAACAGCTG--ACAAA
GAGATTCTCACTTGGAATGCTACAGGGACGAGGACCATTAAAACTGTTCATGGCCCTAGT
GGCTTTCCTTCGTTTCCTAACAATCCCGCCAACAGCAGGGATATTAAAAAGATGGGGAAC
AATCAAAAAATCAAAGGCTATCA---ATGTCTTGAGAGGGTTCAGGAAAGAGATTGGAAG
GATGCTGAACATCTTGAACAGGAGACGCA---------------------GAACTGCAGG
TATAATTATTATGATGA------TCCCAACAGTGATGGCGT------------TCCATTT
AACC-------ACACGCAACGGAGAACCACACATGATCGTTAGTA-GACAAGAGAAGG--
GGAAAAGTCTCCTGTTTAAAACAGAGAACGGTGTGAACATGTGTACCCTCATGGCCATGG
ACCTTGGTGAACTGTGTGAAGACACAATCACTTATAATTGTCCTCTTCT---CAGGCAGA
ATGAACCAGAAGACATAGACTGTTGGTGCAAC----------TCTACGTCTACATGGGTA
ACTTATGGGACATGCAC-------CGCCACAGGAGAACACAGAAGGGAAAAAAGATCAGT
GGCACTCGTTCCA--------------CATGTGGGAATGGGACTGGAGACACGAACTGAA
ACATGGATGT-CATCAGAAGGGGCCTGGAAACATGCCCAGAGAATTGAAACTTGGATCTT
GAGACATCCAGGCTTCACCATAATGGCAGCAATCCTGGCATACACCATAGGAA-CAACAT
ATTTCCAAAGAGTCCTGATTTTCATTTTACTGACAGCTGTCACTCC----TTCAATGGCA
ATGCGTTGTATAGGAATATCAAATAGAGACTTTGTGGAAGGGGTTTCAGGAGGAAGCTGG
GTTGATATAGTCTTGGAACATGGAAGCTGTGTGACGACGATGGCGAAAAATAAACCAACG
TTGGATTTTGAACTGATAAAAACAGAAGCCAAACATCCC-GCCACTCTAAGGAAGTATTG
TGTAGAGGCAAAGCTGACCAACACAACAACAGCATCTCGCTGCCCAAC-ACAAGGAGAAC
CTAGCCTAAACGAAGAACAG---GACAAAAGATTCGTCTGCAAACACTCTATGGTAGACA
GAGGATGGGGAAATGGATGCGGATTATTTGGAAAGGGAGGCATCGTGACCTGTGCAATGT
TCACATGCAAAAAGAACATGGAAGGAAAAGTCGTGCAACCAGAAAACTTGGAGTACACCA
TCG-------------TGATAACACCTCAC---TCAGGGGAAGAGAATGCAGTC--GGAA
ATGACA-----CA----GGAA--AA-----------CATGGCAAGGAAA-TTAAAGTAAC
ACCACAGAGTTCCATC-ACAGAAGC-AGAACTAACAGGCTATGGCACTGTCACGATGGAA
TGCTCTCCGAGAACGGGCCTCGACTTCAATGAG-ATGGTGTTGCTGCAAATGGAAAACAA
GGCTTGGCTGGTGCACAGGCAATGGTTCTTAGACCTGCCGTTACCATGGCTGCCCGGAGC
AGACACACAAGGATCAAATTGGATACAGAAGGAGACACTGGTCACTTTCAAAAATCCCCA
TGCAAAGAAACAGGATGTTGTTGTTTTAGGTTCCCAAGAAGGGGCCATGCACACGGCACT
CACAGGGGCCACGGAAATCCAGAT--GTCA---TCAGGAAACTT--ACTGTTCA------
--CAGGACATCTTAAGTGCAGGCTGAGAATGGACAAACTACAGCTCAAAGGAATGTCATA
TTCCATGTGTACAGGAAAGTTCAAAGTTGTGAAGGAAATAGCAGAAACACAACATGGAAC
AATAGTTATTAGAGTACAATATGAAGGGGACGGTTCTCCGTGCAAGATCCC---TTTTGA
AATAATGGACTTGGAAAAAAGGCATGTCT-TAGGTCGCTTGATTACAGTCAACCCAATTG
TCACAGAAAAAGACAGCCCAGTCAAC-------ATAGAAGCAGAACCTCCATTTGGAGAC
AGCTACATCATTA-TAGG-AGTAGAACCAGGACAACTGAAGCTCAGCTGGTTTAAGAAAG
GAAGTTCTATTGGCCAAATGTTTGAGACGACAATGAGAGGAGCGAAGAGAATGGCCATTT
TAGGTGACACAGCTTGGGATTTTGGATCCCTGGGAGGAGTGTTCACATCTATAGGAAAGG
CCCTCCACCAAGTCTTTGGAGCTATCTATGGGGCTGCCTTCAGCGGGGTTTCATGGACTA
TGAAAATCCTCATAGGAGTCGTCATCACATGGATAGGAATGAATTCACGCAGCACCTCAC
TGTCTGTGTCACTAGTATTAGTGGGGGTCGTGACATTGTATTTGGGAGCTATGGTGCAGG
CCGATAGTGGTTGCGTTGTGAGTTGGAAAAACAAAGAACTGAAATGTGGTAGTGGGATTT
TTATCACAGACAACGTGCACACATGGACAGAACAATACAAATTCCAACCAGAATCCCCTT
CAAAGCTGGCTTCAGCTATCCAGAAGGCTCATGAAGAAGGCATTTGTGGAATCCGCTCAG
TAACAAGACTGGAGAATCTGATGTGGAAACAAATAACACCAGAATTGAATCACATTCTAA
CAGAAAATGAAGTAAAGTTGACTATCATGACAGGAGACATCAAAGGAAT------CATGC
AGGCAGGAAAACGATCCCTGCGGCCTCAACCCACT-------------GAG----CTGAA
GTACTCCTGGAAAGCATGGGGCAAAGCGAAAATGCTTT---CCACAGAGCTTCATAACCA
CACCTTTCTCATTGATGGCCCCGAAACAGCAGAATGTCCCAACACAAACAGAGCTTGGAA
CTCACTAGAAGTTGAAGACTATGGCTTTGGAGTATTCACCACTAACATATGGCTGAAA--
TTGAAAGAAAGGCAGGATGTGTTTTGTGACTCAAAACTGATGTCAGCAGCCATAAAGGAC
AATAGAGCCGTCCACGCCGATATGGGTTATTGGATAGAAAGCGCACTCAATGACACATGG
AAGATTGAGAAAGCCTCTTTTATTGAAGTTAAAAGCTGCCACTGGCCAAAGTCACACACT
CTCTGGAGTAATGGAGTGCTGGAAAGTGAGATGATAATTCCAAAGAATTTTGCAGGACCA
GTGTCACAACACAATTACAGACCAGGCTACCACACACAAACGGCAGGACCCTGGCATCTA
GGTAGGCTTGAGATGGACTTTGATTTCTGCGAAGGAACCACAGTGGTGGTGACTGAGGAC
TGTGGAAATAGAGGACCCTCCTTAAGAACAACTACTGCTTCTGGAAAACTCATAACAGAG
TGGTGCTGCCGATCTTGCACATTACCACCGCTAAGGTACAGAGGTGAGGATGGATGCTGG
TATGGTATGGAAATCAGGCCATTGAAAGAGAAAGAAGAGAACTTGGTCAACTCTTTGGTC
ACAGC--------CGGACATGGACA---GATTGACAACTTCTCACTAGGAGTCTTGGGAA
TGGCA-TTGTTCCTGGAAGAGATGCTCAGGACTCGAGTAGGA--ACGAAA----------
-------CATGC-AATATTACTAGTTGCAGTCTCT-------TTCGTGACATTGATCACA
GGGAACATGTCCTTTCGAGATTTGGGGAGAGTGATGGTCATGGTGGGCGCTACTATGACG
GATG---ACATAGGCATGGGCGTGACTTATCTTGCCCTATTAGCAGCCTTCAAAGTCAGA
CCAACTTTT---GCGGCTGGACTACTCTT----AAGAAAGCTGACC--TCCAAGGAAT-T
GATGATGACCACCATAGGAATCGTACTCCTCTCTCAGAGTA---CCATACCA-------G
A----GAGCATACT------TGAACTGACTGACGCGTTGG---------CTTTGGGGATG
ATGGTTCTCAAAATAGTGA-----------GAAACATGGAAAAGTATCAGCTAGCAGTGA
CTATCATGGCAATCTTGTGCGTCCCAAATGCAGTGATATTGCAAA--ACGCAT------G
GAAAGTGAGCTGCACA-----ACACTGGCAGTGGTGTCCGTTTCCCCACTGCTTTTAACA
TCCT---------------------CACAGCAGAAAGCGGATTGGATACCAC--------
TGGCGTTGACG---ATCAAAGGCCTCAATCCAACAGCCATTTTC------TTAACAACTC
TCTCAAGA------ACTAGCAAGAAAAGGAGCTGGCCACTAAATGAGGCTATTATGGCAG
TCGGGATGGTGAGCATTCTAGCCAGTTCTCTCTTAAAGAATGATATT---CCCATGACAG
GACCATTAGTGGCTGGAGGGCTTCTCACTGTGTGTTACGTGCTCACTGGAAGATCGGCTG
ATTTGGAACTGGAAAGAGCTGCTGACGTAAGATGGGAAGAACAGGCAGAGATATCAGGAA
GTAGTCCAATTCTG-----TCGAT--AACAATATCGGAAGATGGTAGCATGTCGATAA--
--AGAATGA------------AGAAGAAGAAC-------AGACACTGACCATACTCATTA
GAACAGGACTACTGGTGAT--------------ATCAGGACTTTTTCCTGTGTCAATACC
AATCA-CGGCAGCTGCATGGTACCTT--TGGGAAGTGAAAAAACAACGAGCAGGAGTATT
GTGGGATGTCCCTTCACCCCCA------CC-TGTGGGAAAGGCCGAACTGGAAGATGGAG
CCTATAGAATCAAGCAGAAAGGGATCCTAGGATACTCACAGATTGGAGCCGGAGTTTACA
AAGAAGGAACATTCCACACAATGTGGCATGTCACACGTGGTGCTGTCCTAATGCATAAAG
GGAAGAGAATTGA-ACCATCATGGGCGGACGTCAAGAAAGACCTAATATCGTATGGAGGA
GGCTGGAAGCTGGAAGGAGAATGGAAGGAAGGAGAAGAAGTCCAGGTCCTGGCATTAGAG
CCTGGAAAGAATCCAAGAGCCGTCCAAACAAAACCCGGTCTTTTTAAAACCAACAC-TGG
AACCATAGGCGCCGTGTCTCTGGACTTTTCTCCTGGAACGTCAGGATCTCCAATCGTCGA
TAAAAAAGGAAAAGTTGTGGGCCTTTATGGCAACGGTGTCGTCACAAGGAGTGGAACATA
TGTGAGTGCCATAGCCCAGACTGAAAAAAGCATCGAAGA--CAAT-CCAGAGA---TTGA
AGA---TGACATCTTTAGAAAGAAAAGATTGACCATCATGGACCTCCACCCAGGAGCAGG
AAAAACAAA-GAGATACCTTCCAGCAATAGTCAGAGAAGCCATAAAACGAGGCTTGAGAA
CACTAATCCTGGCCCCCACTAGAGTTGTGGCGGCTGAAATGGAAGAAGCTCTCAGAGGAC
TTCCAATAAGATACCAAACCCCAGCTATCAGAGCTGAGCACACTGGGCGGGAGATTGTGG
ATCTAATGTGTCACGCCACATTTACCATGAGGCTATTATCACCAATTAGAGTGCCAAATT
ACAACCTGATCATCATGGATGAAGCCCATTTCACAGACCCAGCAAGCATAGCAGCTAGAG
GATACATTTCAACTCGAGTAGAGATGGGTGAAGCAGCTGGGATTTTCATGACAGCTACCC
CTCCTGGAAGCAGAGACCCATTTCCCCAGAGCAATGCACCAATCATGGATGAAGAAAGAG
AAATCCCTGAGCGTTCGTGGAACTCTGGACATGAGTGGGTTACGGATTTTAAAGGGAAGA
CTGTTTGGTTTGTTCCAAGTATAAAAGCAGGGAATGATATAGCAGCTTGCCTGAGAAAGA
ATGGAAAGAAAGTGATACAACTCAGCAGGAAAACTTTTGATTCTGAATATATCAAGACTA
GGACCAATGATTGGGACTTTGTGGTCACGACAGACATTTCAGAAATGGGTGCTAACTTCA
AGGCTGAGAGGGTTATAGACCCCAGACGCTGCATGAAACCAGTCATATTAACAGACGGTG
AAGAGCGGGTGATCTTGGCAGGACCCATGCCAGTGACCCATTCTAGTGCAGCGCAAAGAA
GAGGGAGAGTAGGAAGAAATCCAA---AAAATGAAAATGACCAGTACATATACATGGGGG
AACCTCTG--GAAAATGATG-AAGACTGTGCACACTGGAAAGAAGCCAAGATGCTCTTGG
ATAACATCAACACGCCTGAAGGAATCATTCCCAGCATGTTCGAACCAGAGCGTGAAAAGG
TGGATGCCATTGATGGTGAATACCGCTTGAGAGGAGAAGCGAGGAAAACTTTTGTGGACC
TAATGAGAAGAGGAGATTTACCAGTCTGGCTAGCCTACAGAGTGGCGGCTGAAGGCATCA
ACTACGCAGACAGAAGATGGTGCTTTGATGGAGTCAAGAACAACCAAATCTTGGAAGAAA
ATGTGGAAGTAGAAATTTGGACAAAAGAAGGAGAAAGGAAGAAATTAAAACCCAGATGGT
TGGATGCTAGGATCTACTCTGACCCATTGGCGCTCAAAGAATTCAAGGAATTCGCAGCTG
GAAGAAAGTCCCTGACCCTGAATCTAATCACAGAGATG------GGTAGACTCCCAACCT
TCATGACCCAGAAAGCAAAGAATGCACTCGACAACTTA-GCAGTCCTGCATACGGCTGAA
GCAGGCGGAAGGGCGTACAATCATGCTCTTAGTGAACTGCCGGAGACTCTGGAGA-CATT
GCTTTTACTGACACTTTTGGCCACAGTCACGGGCGGAATTTTCCTGTTCTTGATGAGCGG
AAAGGGTATAGGGAAGATGACCCTGGGAA-TGTGCTGCATAATCACG---GCTA--GTAT
CCTCTTATGGTATGCACA-AATACAGCCACACTGGATAGCAGCTTCAATAATACTGGAGT
TTTTTCTCATAGTCTTGCTCATTCCAGAACCAGAAAAACAGAGAACACCCCAAGATAACC
AGTTAACTTATGTTGTCATAGCCATCCTTACAGTAGTGGCCGCAACCATGGCAAACGAG-
ATGGGTTTCCTGGAAAAAACAAAGAAAGATTTCGG------ATT----GGGA--AGCATC
ACAAACCAGCAACCTGAG---------------AGTAACATCC---------------TG
GACA---------------TAGATCTACGTCCTGCATCAGCTTGGACTCTATATGCCGTG
GCAACAACTTTCATCACACCAATGTTGAGGCATAGCAT----TGAAAACTCCTCAGTG--
--AATGTGTCTCTAACAGCCATTGCCAACCAAGCCACAGTGTTAATGGGTCTTG-GGAAA
GGATGGCCATTGTCAAAAATGGACATCGG------AGTTCCCCTTCTCGCTATCGGGTGC
TATTCACAAGTCAACC---CCATAACTCTCACTGCAGCCCTTCTCTTATTGGTAGCCCAT
TATGCTATCATAGG--------GCCAGGACTCCAAGCGAAAGCAACTAGAGAGGCTCAGA
AAAGAGCAGCAGCGGGCATCATGAAAAACCCAACTGTGGATGGAATGACAGTGATTGAC-
--------CTAGATCCAAT--ACCCTATGATCCAAAGTTTGAAAAGCAGTTGGGACAAGT
AATGCTCTTAGTCCTCTGCGTGACTCAAGT--------ATTGATGA---TGAGGACTACA
TGG----GCTTTATGTGAAGCTCTAACCTTAGCAACCGGGCCCATCTCTACACTGTGGGA
-AGGAAATCCAGGGAGATTTTGGAATACAACTATTGCAGTGTCAATGGC-----TAACAT
TTTTAGAGGGAGTTACCTGGCCGGAGCCGGACTTCTCTTTTCTATCATG-----------
-AAAAACACGGCCAA---------CACAAGAAGGGGAACTGG-CAACACAGGAGAGA--C
GCTTGGGGAGAAATGGAAAAACCGGTTGAATGCATTAGGGAAGAGTGAATTCCAGATCTA
CAAGAAAAGTGGAATCCAGGAAGTGGATAGAACCTTAGCAAAA------------GAAGG
CATCAAAAGAGGAGAA----ACGGACCATCACGCTGTGTCGCGAGGCTCAGCAAAACTGA
GATGGTTCGTCGAGAGAAACCTGGTCACACCAGAAGGGAAAGTAGTGGACCTTGGCTGCG
GCAGGGGGGGCTGGTCATACTATTGTGGGGGACTAAAGAATGTAAAAGAAGTTAAAGGCC
TAACAAAAGGAGGACCAGGACACGAAGAACCCATTCCCATGTCAACATATGGTTGGAATC
TGGTGCGTCTTCAAAGTGGAGTTGATGTTTTTTTTACTCCGCCAGAAAAGTGTGACACAC
TGCTGTGTGACATAGGGGAGTCGTCACCAAACCCCACGGTTGAGGCAGGACGAACACTCA
GAGTTCTAAACTTAGTGGAAAATTGGCTGAACAACAACACCC---AATTTTGCATAAAGG
TTCTCAACCCATACATGCCCTCAGTTATAGAAAAAATGGAAGCACTACAAAGGAAATACG
GAGGAGCTTTGGTGAGGAATCCACTCTCACGAAATTCCACACACGAGATGTACTGGGTAT
CCAATGCTTCCGGGAACATAGTGTCATCAGTGAACATGATTTCAAG---AATGTT-----
GATTAACAG-ATT-CACAATGAGACACAAGAAAGCCACA---TACGAGCCAGATGTTGAC
CTCGGAAGTGGAACACGCAACATCGGAA-------TTGAAAGTGAGACAC-CAAATTTAG
ACATAATTGGGAAAAGAATAGAAAAAATAAAACAAGAGCATGAAACATCATGGCACTATG
ACCAAGACCACCCATACAAAACGTGGGCCTACCATGGCAGCTACGAAACAAAACAGACTG
GATCAGCATCATCCATGGTGAACGGAGTGGTTAGGCTGCTAACAAAACCTTGGGACGTCA
TCCCTATGGTGACACAGATGGCAATGACAGACACGACTCCATTTGGACAACAGCGCGTTT
TCAAAGAGAAAGTGGACACGAGAACCCAAGAACCGAAAGAAGGCACGAAAAAACTAATGA
AAATTACTGCAGAATGGCTCTGGAAAGAACTAGGAAAGAAAAAGACACCTAGGATGTGCA
CCAGAGAAGAATTCACAAGAAAGGTGAGAAGCAATGCAGCCTTAGGTGCCATATTCACCG
ATGAGAACAAGTGGAAGTCGGCACGTGAGGCTGTTGAAGACAGTGGATTTTGGGAATTGG
TTGACAAGGAAAGGAATCTCCATCTTGAAGGAAAGTGTGAAACATGTGTGTATAACATGA
TGGGAAAGAGAGAGAAGAAGCTAGGGGAGTTCGGCAAAGCAAAAGGCAGCAGAGCCATAT
GGTACATGTGGCTTGGAGCACGCTTCTTAGAGTTTGAAGCTCTAGGATTCTTGAACGAAG
ATCACTGGTTTTCCAGAGAGAACTCCCTGAGTGGAGTGGAAGGAGAAGGGCTACACAAGC
TAGGCTACATTTTAAGAGACGTGAGTAAGAAAG-AAGGAGGAGCAATGTATGCTGATGAC
ACCGCAGGATGGGACACAAGAATCACACTAGAGGACTTAAAAAATGAAGAAATGGTGACA
AACCACATGGAAGGAGAACACAAGAAA-CTTGCTG-AAGCCATTTTCAAATTAACGT-AC
CAAAACAAGGTGGTGCGTGTGCAAAGACCAACACCAAGAGGC---ACAGTAATGGACATT
ATATCGAGAAGAGACCAAAGAGGTAGTGGACAAGTTGTCACCTACGGCCTCAATACTTTC
ACCAATATGGAAGCCCAACTGATCAGACAGATGGAGGGAGAAGGAGTTTT-----CA-AA
AGCATCCAGCAACTG--ACAGTTAA--AGAAGAA-----ATTGCA-----GTGAAAAACT
GGTTA-ATAAGAGTGGGGCGTGAGAGGTTATCAA--GAATGGCCATCAGTGGAGATGATT
GTGTTGTGAAACCCTTAGATGACAGGTTTGCAAGTGCTCTAACAGCTCTAAATGACATGG
GAAAGGTTAGGAAAGACATACAACAATGGGAACCTTCAAGAGGATGGAACGATTGGACAC
AAGTGCCCTTTTGTTCACACCATTTCCATGAGTTAATCATGAAGGACGGTCGTGTGCTCG
TAGTTCCATGCAGAAACCAAGATGAACTGATTGGTAGGGCCCGAATTTCCCAGGGAGCCG
GGTGGTCCTTGCGGGAAACAGCCTGTCTGGGGAAGTCCTACGCCCAAATGTGGAGCCTGA
TGTACTTCCACAGACGTGACCTTAGGCTGGCGGCAAATGCCATTTGCTCGGCAGTCCCAT
CACATTGGGTTCCAACAAGTCGAACAACCTGGTCCATACACGCCACACATGAGTGGATGA
CAACAGAAGACATGCTGACAGTCTGGAACAGGGTGTGGATTCAAGAAAACCCATGGATGG
AAGACAAAACTCCAGTAGAATCATGGGAGGAAATCCCGTATTTGGGGAAAAGAGAAGACC
AATGGTGCGGCTCATTGATTGGGCTAACAAGCAGGGCCACCTGGGCAAAGAACATCCAAA
CAGCAATAAATCAAGTTAGATCCCTAATAGGCAATGAGGAATACACAGACTACATGCCAT
C----------TATGAAAAGATTCAGAAGA-------GAAG------AGGAAGAGGC---
---------------AGGAGTCTTGTG-----------GT--------------------
------------------------------------------------------------
------------------------------------------------------------
------------------------------------------------------------
------------------------------------------------------------
------------------------------------------------------------
---------------------------------------------A----G---------
------------------------------------------------------------
------------------------------------------------------------
------------------------------------------------------------
------------------------------------------------------------
------------------------------------------------------------
------------------------------------------------------------
------------------------------------------------------------
------------------------------------------------------------
------------------------------------------------------------
------------------------------------------------------------
------------------------------------------------------------
------------------

#D2|C|JN851120
------------------------------------------------------------
------------------------------------------------------------
------------------------------------------------------------
------------------------------------------------------------
------------------------------------------------------------
-----------------------ATGAATAACCAACGGAAAAAG---GCGAGAAATACGC
CTTTCAATATGCTGAAACGCGAGAGAAACCGCGTGTCAACTGTGCAACAGCTG--ACAAA
GAGATTCTCACTTGGAATGCTACAGGGACGAGGACCATTAAAACTGTTCATGGCCCTAGT
GGCTTTCCTTCGTTTCCTAACAATCCCGCCAACAGCAGGGATATTAAAAAGATGGGGAAC
AATCAAAAAATCAAAGGCTATCA---ATGTCCTGAGAGGGTTCAGGAAAGAGATTGGAAG
GATGCTGAACATCTTGAACAGGAGACGCA---------------------GAACTGCAGG
TATAATTATTATGATGA------TCCCAACAGTGATGGCGT------------TCCATTT
AACC-------ACACGCAACGGAGAACCACACATGATCGTTAGTA-GACAAGAGAAGG--
GGAAAAGTCTCCTGTTTAAAACAGAGAACGGTGTGAACATGTGTACCCTCATGGCCATGG
ACCTTGGTGAACTGTGTGAAGACACAATCACTTATAATTGTCCTCTTCT---CAGGCAGA
ATGAACCAGAAGACATAGACTGTTGGTGCAAC----------TCTACGTCTACATGGGTA
ACTTATGGGACATGCAC-------CGCCACAGGAGAACACAGAAGGGAAAAAAGATCAGT
GGCACTCGTTCCA--------------CATGTGGGAATGGGACTGGAGACACGAACTGAA
ACATGGATGT-CATCAGAAGGGGCCTGGAAACATGCCCAGAGAATTGAAACTTGGATCTT
GAGACATCCAGGCTTCACCATAATGGCAGCAATCCTGGCATACACCGTAGGAA-CAACAT
ATTTCCAAAGAGTCCTGATTTTCATTTTACTGACAGCTGTCACTCC----TTCAATGGCA
ATGCGTTGTATAGGAATATCAAATAGAGACTTTGTGGAAGGGGTTTCAGGAGGAAGCTGG
GTTGATATAGTCTTGGAACATGGAAGCTGTGTGACGACGATGGCGAAAAATAAACCAACG
TTGGATTTTGAACTGATAAAAACAGAAGCCAAACATCCC-GCCACTCTAAGGAAGTATTG
TGTAGAGGCAAAGCTGACCAACACAACAACAGCATCCCGCTGCCCAAC-ACAAGGAGAAC
CTAGCCTAAACGAAGAACAG---GACAAAAGATTCGTCTGCAAACACTCCATGGTAGACA
GAGGATGGGGAAATGGATGCGGATTATTTGGAAAGGGAGGCATCGTGACCTGTGCAATGT
TCACATGCAAAAAGAACATGGAAGGAAAAGTCGTGCAACCAGAAAACTTGGAGTACACCA
TCG-------------TGATAACACCTCAT---TCAGGGGAAGAGAATGCAGTC--GGAA
ATGACA-----CA----GGAA--AA-----------CATGGCAAGGAAA-TTAAAGTAAC
ACCACAGAGTTCCATC-ACAGAAGC-AGAACTAACAGGCTATGGCACTGTCACGATGGAA
TGCTCTCCGAGAACGGGCCTCGACTTCAATGAG-ATGGTGTTGCTGCAAATGGAAAACAA
GGCTTGGCTGGTGCACAGGCAATGGTTCTTAGACCTGCCGTTACCATGGCTGCCCGGAGC
AGACACACAAGGATCAAATTGGATACAGAAGGAGACACTGGTCACTTTCAAAAATCCCCA
TGCAAAGAAACAGGATGTTGTTGTTTTAGGTTCCCAAGAAGGGGCCATGCACACGGCACT
CACAGGGGCCACGGAAATCCAGAT--GTCA---TCAGGAAACTT--ACTGTTCA------
--CAGGACATCTTAAGTGCAGGCTGAGAATGGACAAACTACAGCTCAAAGGAATGTCATA
TTCCATGTGTACAGGAAAGTTCAAAGTTGTGAAGGAAATAGCAGAAACACAACATGGAAC
AATAGTTATTAGAGTACAATATGAAGGGGACGGTTCTCCGTGCAAGATCCC---TTTTGA
AATAATGGACTTGGAAAAAAGGCATGTCT-TAGGTCGCTTGATTACAGTCAACCCAATTG
TCACAGAAAAAGACAGCCCAGTCAAC-------ATAGAAGCAGAACCTCCATTTGGAGAC
AGCTACATCATTA-TAGG-AGTAGAACCAGGACAACTGAAGCTCAGCTGGTTTAAGAAAG
GAAGTTCTATTGGCCAAATGTTTGAGACAACAATGAGAGGAGCGAAGAGAATGGCCATTT
TAGGTGACACAGCTTGGGATTTTGGATCCCTGGGAGGAGTGTTCACATCTATAGGAAAGG
CCCTCCACCAAGTCTTTGGAGCTATCTATGGGGCTGCCTTCAGTGGGGTTTCATGGACTA
TGAAAATCCTCATAGGAGTCGTCATCACATGGATAGGAATGAATTCACGCAGCACCTCAC
TGTCTGTGTCACTAGTATTAGTGGGGGTCGTGACATTGTATTTGGGAGTTATGGTGCAGG
CCGATAGTGGTTGCGTTGTGAGTTGGAAAAACAAAGAACTGAAATGTGGTAGTGGGATTT
TTATCACAGACAACGTGCACACATGGACAGAACAATACAAATTCCAACCAGAATCCCCTT
CAAAGCTGGCTTCAGCTATCCAGAAGGCTCATGAAGAAGGCATTTGTGGAATCCGCTCAG
TAACAAGACTGGAGAATCTGATGTGGAAACAAATAACACCAGAATTGAATCACATTCTAA
CAGAAAATGAAGTAAAGTTGACTATCATGACAGGAGACATCAAAGGAAT------CATGC
AGGCAGGAAAACGATCCCTGCGGCCTCAACCCACT-------------GAG----CTGAA
GTACTCCTGGAAAGCATGGGGCAAAGCGAAAATGCTTT---CCACAGAGCTTCATAACCA
CACCTTTCTCATTGATGGCCCCGAAACAGCAGAATGTCCCAACACAAACAGAGCTTGGAA
CTCACTAGAAGTTGAAGACTATGGCTTTGGAGTATTCACCACTAACATATGGCTGAAA--
TTGAAAGAAAGGCAGGATGTGTTTTGTGACTCAAAACTCATGTCAGCAGCCATAAAGGAC
AATAGAGCCGTCCACGCCGATATGGGTTATTGGATAGAAAGCGCACTCAATGACACATGG
AAGATTGAGAAAGCCTCTTTTATTGAAGTTAAAAGCTGCCACTGGCCAAAGTCACACACT
CTCTGGAGTAATGGAGTGCTGGAAAGTGAGATGATAATTCCAAAGAATTTTGCAGGACCA
GTGTCACAACACAATTACAGACCAGGCTACCACACACAAACGGCAGGACCCTGGCATCTA
GGTAGGCTTGAGATGGACTTTGATTTCTGCGAAGGAACCACAGTGGTGGTGACTGAGGAC
TGTGGAAATAGAGGACCCTCCTTAAGAACAACTACTGCTTCTGGAAAACTCATAACAGAG
TGGTGCTGCCGATCTTGCACATTACCACCGCTAAGGTACAGAGGTGAGGATGGATGCTGG
TATGGTATGGAAATCAGGCCATTGAAAGAGAAAGAAGAGAACTTGGTCAACTCTTTGGTC
ACAGC--------CGGACATGGACA---GATTGACAACTTCTCACTAGGAGTCTTGGGAA
TGGCA-TTGTTCCTGGAAGAGATGCTCAGGACTCGAGTAGGA--ACGAAA----------
-------CATGC-AATATTACTAGTTGCAGTCTCT-------TTCGTGACATTGATCACA
GGGAACATGTCCTTTCGAGATTTGGGGAGAGTGATGGTCATGGTGGGCGCTACTATGACG
GATG---ACATAGGCATGGGCGTGACTTATCTTGCCCTATTAGCAGCCTTCAAAGTCAGA
CCAACTTTT---GCGGCTGGACTACTCTT----AAGAAAGCTGACC--TCCAAGGAAT-T
GATGATGACCACCATAGGAATCGTACTCCTCTCTCAGAGTA---CCATACCA-------G
A----GAGCATACT------TGAACTGACTGACGCGTTGG---------CTTTGGGGATG
ATGGTTCTCAAAATAGTGA-----------GAAACATGGAAAAGTATCAGCTAGCAGTGA
CTATCATGGCCATCTTGTGCGTCCCAAATGCAGTGATATTGCAAA--ACGCAT------G
GAAAGTGAGCTGCACA-----ACACTGGCAGTGGTGTCCGTTTCCCCACTGCTTTTAACA
TCCT---------------------CACAGCAGAAAGCGGATTGGATACCAC--------
TGGCGTTGACG---ATCAAAGGCCTCAATCCAACAGCCATTTTC------TTAACAACTC
TCTCAAGA------ACTAGCAAGAAAAGGAGCTGGCCACTAAATGAGGCTATTATGGCAG
TCGGGATGGTGAGCATTCTAGCCAGTTCTCTCTTAAAGAATGATATT---CCCATGACAG
GACCATTAGTGGCTGGAGGGCTTCTCACTGTGTGTTACGTGCTCACTGGAAGATCGGCTG
ATTTGGAACTGGAAAGAGCTGCTGACGTAAGATGGGAAGAACAGGCAGAGATATCAGGAA
GTAGTCCAATTCTG-----TCGAT--AACAATATCGGAAGATGGTAGCATGTCGATAA--
--AGAATGA------------AGAAGAAGAAC-------AGACACTGACCATACTCATTA
GAACAGGACTACTGGTGAT--------------ATCAGGACTTTTTCCTGTGTCAATACC
AATCA-CGGCTGCTGCATGGTACCTT--TGGGAAGTGAAAAAACAACGAGCAGGAGTATT
GTGGGATGTCCCTTCACCCCCA------CC-TGTGGGAAAGGCCGAACTGGAAGATGGAG
CCTATAGAATCAAGCAGAAAGGGATCCTAGGATACTCACAGATTGGAGCCGGAGTTTACA
AAGAAGGAACATTCCACACAATGTGGCATGTCACACGTGGTGCTGTCCTAATGCATAAAG
GGAAGAGAATTGA-ACCATCATGGGCGGACGTCAAGAAAGACCTAATATCGTATGGAGGA
GGCTGGAAGCTGGAAGGAGAATGGAAGGAAGGAGAAGAAGTCCAGGTCCTGGCATTAGAG
CCTGGAAAGAATCCAAGAGCCGTCCAAACAAAACCCGGTCTTTTTAAAACCAACAC-TGG
AACCATAGGCGCCGTGTCTCTGGACTTTTCTCCTGGAACGTCAGGATCTCCAATCGTCGA
TAAAAAAGGAAAAGTTGTGGGCCTTTATGGCAACGGTGTCGTCACAAGGAGTGGAACATA
TGTGAGTGCCATAGCCCAGACTGAAAAAAGCATCGAAGA--CAAT-CCAGAGA---TTGA
AGA---TGACATCTTTAGAAAGAAAAGATTGACCATCATGGACCTCCACCCAGGAGCAGG
AAAAACAAA-GAGATACCTTCCAGCAATAGTCAGAGAAGCCATAAAACGAGGCTTGAGAA
CACTAATCCTGGCCCCCACTAGAGTTGTGGCGGCTGAAATGGAAGAAGCTCTCAGAGGAC
TTCCAATAAGATACCAAACCCCAGCTATCAGAGCTGAGCACACTGGGCGGGAGATTGTGG
ATCTAATGTGTCACGCCACATTTACCATGAGGCTATTATCACCAATTAGAGTGCCAAATT
ACAACCTGATCATCATGGATGAAGCCCATTTCACAGACCCAGCAAGCATAGCAGCTAGAG
GATACATTTCAACTCGAGTAGAGATGGGTGAAGCAGCTGGGATTTTCATGACAGCTACCC
CTCCTGGAAGCAGAGACCCATTTCCCCAGAGCAATGCACCAATCATGGATGAAGAAAGAG
AAATCCCTGAGCGTTCGTGGAACTCTGGACATGAGTGGGTTACGGATTTTAAAGGGAAGA
CTGTTTGGTTTGTTCCAAGTATAAAAGCAGGGAATGATATAGCAGCTTGCCTGAGAAAGA
ATGGAAAGAAAGTGATACAACTCAGCAGGAAAACTTTTGATTCTGAATATATCAAGACTA
GGACCAATGATTGGGACTTTGTGGTCACGACAGACATTTCAGAAATGGGTGCTAACTTCA
AGGCTGAGAGGGTTATAGACCCCAGACGCTGCATGAAACCAGTCATATTAACAGACGGTG
AAGAGCGGGTGATCTTGGCAGGACCCATGCCAGTGACCCATTCTAGTGCAGCACAAAGAA
GAGGGAGAGTAGGAAGAAATCCAA---AAAATGAAAATGACCAGTACATATACATGGGGG
AACCTCTG--GAAAATGATG-AAGACTGTGCACACTGGAAAGAAGCTAAGATGCTCTTGG
ATAACATCAACACGCCTGAAGGAATCATTCCCAGCATGTTCGAACCAGAGCGTGAAAAGG
TGGATGCCATTGATGGTGAATACCGCTTGAGAGGAGAGGCGAGGAAAACTTTTGTGGACC
TAATGAGAAGAGGAGATTTACCAGTCTGGCTAGCCTACAGAGTGGCGGCTGAAGGCATCA
ACTACGCAGACAGAAGATGGTGCTTTGATGGAGTCAAGAACAACCAAATCTTGGAAGAAA
ATGTGGAAGTAGAAATTTGGACAAAAGAAGGAGAAAGGAAGAAATTAAAACCCAGATGGT
TGGATGCTAGGATCTACTCTGACCCATTGGCGCTCAAAGAATTCAAGGAATTCGCAGCTG
GAAGAAAGTCCCTGACCCTGAATCTAATCACAGAGATG------GGTAGACTCCCAACCT
TCATGACCCAGAAAGCAAAGAATGCACTCGACAACTTA-GCAGTCCTGCATACGGCTGAA
GCAGGCGGAAGGGCGTACAATCATGCTCTTAGTGAACTGCCGGAGACTCTGGAGA-CATT
GCTTTTACTGACACTTTTGGCCACAGTCACGGGCGGAATCTTCCTGTTCTTGATGAGCGG
AAAGGGTATAGGGAAGATGACCCTGGGAA-TGTGCTGCATAATCACG---GCTA--GTAT
CCTCTTATGGTATGCACA-AATACAGCCACACTGGATAGCAGCTTCAATAATACTGGAGT
TTTTTCTCATAGTCTTGCTCATTCCAGAACCAGAAAAACAGAGAACACCCCAAGATAACC
AGTTAACTTATGTTGTCATAGCCATCCTTACAGTAGTGGCCGCAACCATGGCAAACGAG-
ATGGGTTTCCTGGAAAAGACAAAGAAAGATTTCGG------ATT----GGGA--AGCATT
ACAACCCAGCAACCTGAG---------------AGTAACATCC---------------TG
GACA---------------TAGATCTACGTCCTGCATCAGCTTGGACTCTATATGCCGTG
GCAACAACTTTCATCACACCAATGTTGAGGCATAGCAT----TGAAAACTCCTCAGTG--
--AATGTGTCTCTAACAGCCATTGCCAACCAAGCCACAGTGTTAATGGGTCTTG-GGAAA
GGATGGCCATTGTCAAAAATGGACATCGG------AGTTCCCCTTCTCGCTATCGGGTGC
TATTCACAAGTCAACC---CCATAACTCTCACTGCAGCCCTTCTCTTATTGGTAGCCCAT
TATGCTATCATAGG--------GCCAGGACTCCAAGCGAAAGCAACTAGAGAGGCTCAGA
AAAGAGCAGCAGCGGGCATCATGAAAAACCCAACTGTGGATGGAATGACAGTGATTGAC-
--------TTAGATCCAAT--ACCCTATGATCCAAAGTTTGAAAAGCAGTTGGGACAAGT
AATGCTCTTAGTCCTCTGCGTGACTCAAGT--------ATTGATGA---TGAGGACTACA
TGG----GCTTTATGTGAAGCTCTAACCTTAGCAACCGGGCCCATCTCTACACTGTGGGA
-AGGAAATCCAGGGAGATTTTGGAATACAACTATTGCAGTGTCAATGGC-----TAACAT
TTTTAGAGGGAGTTACCTGGCCGGAGCCGGACTTCTCTTTTCTATCATG-----------
-AAAAACACGGCCAA---------CACAAGAAGGGGAACTGG-CAACACAGGAGAGA--C
GCTTGGAGAGAAATGGAAAAACCGGTTGAATGCATTAGGGAAGAGTGAATTCCAGATCTA
CAAGAAAAGTGGAATCCAGGAAGTGGATAGAACCTTAGCAAAA------------GAAGG
CATCAAAAGAGGAGAA----ACGGACCATCACGCTGTGTCGCGAGGCTCAGCGAAACTGA
GATGGTTCGTCGAGAGAAACCTGGTCACACCAGAAGGGAAAGTAGTGGACCTTGGCTGCG
GCAGGGGGGGCTGGTCATACTATTGTGGGGGACTAAAGAATGTAAAAGAAGTTAAAGGCC
TAACAAAAGGAGGACCAGGACACGAAGAACCCATTCCCATGTCAACATATGGTTGGAATC
TGGTGCGTCTTCAAAGTGGAGTTGATGTTTTTTTTACTCCGCCAGAAAAGTGTGACACAC
TGCTGTGTGACATAGGGGAGTCGTCACCAAACCCCACGGTTGAGGCAGGACGAACACTCA
GAGTTCTAAACTTAGTGGAAAATTGGCTGAACAACAACACCC---AATTTTGCATAAAGG
TTCTCAACCCATACATGCCCTCAGTTATAGAAAAAATGGAAGCACTACAAAGGAAATACG
GAGGAGCTTTGGTGAGGAATCCACTCTCACGAAATTCCACACACGAGATGTACTGGGTAT
CCAATGCTTCCGGGAACATAGTGTCATCAGTGAACATGATTTCAAG---AATGTT-----
GATTAACAG-ATT-CACAATGAGACACAAGAAAGCCACA---TACGAGCCAGATGTTGAC
CTCGGAAGTGGAACCCGCAACATCGGAA-------TTGAAAGTGAGACAC-CAAATTTAG
ACATAATTGGGAAAAGAATAGAAAAAATAAAACAAGAGCATGAAACATCATGGCACTATG
ACCAAGACCACCCATACAAAACGTGGGCCTACCATGGCAGCTACGAAACAAAACAGACTG
GATCAGCATCATCCATGGTGAACGGAGTGGTTAGGCTGCTAACAAAACCTTGGGACGTCA
TCCCTATGGTGACACAGATGGCAATGACAGACACGACTCCATTTGGACAACAGCGCGTTT
TCAAAGAGAAAGTGGACACGAGAACCCAAGAACCGAAAGAAGGCACGAAAAAACTAATGA
AAATTACGGCAGAATGGCTCTGGAAAGAACTAGGAAAGAAAAAGACACCTAGGATGTGCA
CCAGAGAAGAATTCACAAGAAAGGTGAGAAGCAATGCAGCCTTAGGTGCCATATTCACTG
ATGAGAACAAGTGGAAGTCGGCACGTGAGGCTGTTGAAGACAGTGGATTTTGGGAATTGG
TTGACAAGGAAAGGAATCTCCATCTTGAAGGAAAGTGTGAAACATGTGTGTATAACATGA
TGGGAAAGAGAGAGAAGAAGCTAGGGGAGTTCGGCAAAGCAAAAGGCAGCAGAGCCATAT
GGTACATGTGGCTTGGAGCACGCTTCTTAGAGTTTGAAGCTCTAGGATTCTTGAACGAAG
ATCACTGGTTTTCCAGAGAGAACTCCCTGAGTGGAGTGGAAGGAGAAGGGCTACACAAGC
TAGGCTACATTTTAAGAGACGTGAGTAAGAAAG-AAGGAGGAGCAATGTATGCTGATGAC
ACCGCAGGATGGGACACAAGAATCACACTAGAGGACTTAAAAAATGAAGAAATGGTGACA
AACCACATGGAAGGAGAACACAAGAAA-CTTGCTG-AAGCCATTTTCAAATTAACGT-AC
CAAAACAAGGTGGTGCGTGTGCAAAGACCAACACCAAGAGGC---ACAGTAATGGACATT
ATATCGAGAAGAGACCAAAGAGGTAGTGGACAAGTTGTCACCTACGGCCTCAATACTTTC
ACCAATATGGAAGCCCAACTGATCAGACAGATGGAGGGAGAAGGAGTTTT-----CA-AA
AGCATCCAGCAACTG--ACAGTTAA--AGAAGAA-----ATTGCA-----GTGAAAAACT
GGTTA-ATAAGAGTGGGGCGTGAGAGGTTATCAA--GAATGGCCATCAGTGGAGATGATT
GTGTTGTGAAACCCTTAGATGACAGGTTTGCAAGTGCTCTAACAGCTCTAAATGACATGG
GAAAGGTTAGGAAAGACATACAACAATGGGAACCTTCAAGAGGATGGAACGATTGGACAC
AAGTGCCTTTTTGTTCACACCATTTCCATGAGTTAATCATGAAGGACGGTCGTGTGCTCG
TAGTTCCATGCAGAAACCAAGATGAACTGATTGGTAGGGCCCGAATTTCCCAGGGAGCCG
GGTGGTCCTTGCGGGAAACAGCCTGTCTGGGGAAGTCCTACGCCCAAATGTGGAGCCTGA
TGTACTTCCACAGACGTGACCTTAGGCTGGCGGCAAATGCCATTTGCTCGGCAGTCCCAT
CACATTGGGTTCCAACAAGTCGAACAACCTGGTCCATACACGCCACACATGAGTGGATGA
CAACAGAAGACATGCTGACAGTCTGGAACAGGGTGTGGATTCAAGAAAACCCATGGATGG
AAGACAAAACTCCAGTAGAATCATGGGAGGAAATCCCGTATTTGGGGAAAAGAGAAGACC
AATGGTGCGGCTCATTGATTGGGCTAACAAGCAGGGCCACCTGGGCAAAGAACATCCAAA
CAGCAATAAATCAAGTTAGATCCCTAATAGGCAATGAGGAATACACAGACTACATGCCAT
C----------TATGAAAAGATTCAGAATA-------GAAG------AGGAAGAGGC---
---------------AGGAGTCTTGTG-----------GT--------------------
------------------------------------------------------------
------------------------------------------------------------
------------------------------------------------------------
------------------------------------------------------------
------------------------------------------------------------
---------------------------------------------A----G---------
------------------------------------------------------------
------------------------------------------------------------
------------------------------------------------------------
------------------------------------------------------------
------------------------------------------------------------
------------------------------------------------------------
------------------------------------------------------------
------------------------------------------------------------
------------------------------------------------------------
------------------------------------------------------------
------------------------------------------------------------
------------------

#D2|C|JN851118
------------------------------------------------------------
------------------------------------------------------------
------------------------------------------------------------
------------------------------------------------------------
------------------------------------------------------------
-----------------------ATGAATAACCAACGGAAAAAG---GCGAGAAATACGC
CTTTCAATATGCTGAAACGCGAGAGAAACCGCGTGTCAACTGTGCAACAGCTG--ACAAA
GAGATTCTCACTTGGAATGCTACAGGGACGAGGACCATTAAAACTGTTCATGGCCCTAGT
GGCTTTCCTTCGTTTCCTAACAATCCCGCCAACAGCAGGGATATTAAAAAGATGGGGAAC
AATCAAAAAATCAAAGGCTATCA---ATGTCTTGAGAGGGTTCAGGAAAGAGATTGGAAG
GATGCTGAACATCTTGAACAGGAGACGCA---------------------GAACTGCAGG
TATAATTATTATGATGA------TCCCAACAGTGATGGCGT------------TCCATTT
AACC-------ACACGCAACGGAGAACCACACATGATCGTTAGTA-GACAAGAGAAGG--
GGAAAAGTCTCCTGTTTAAAACAGAGAACGGTGTGAACATGTGTACCCTCATGGCCATGG
ACCTTGGTGAACTGTGTGAAGACACAATCACTTATAATTGTCCTCTTCT---CAGGCAGA
ATGAACCAGAAGACATAGACTGTTGGTGCAAC----------TCTACGTCTACATGGGTA
ACTTATGGGACATGCAC-------CGCCACAGGAGAACACAGAAGGGAAAAAAGATCAGT
GGCACTCGTTCCA--------------CATGTGGGAATGGGACTGGAGACACGAACTGAA
ACATGGATGT-CATCAGAAGGGGCCTGGAAACATGCCCAGAGAATTGAAACTTGGATCTT
GAGACATCCAGGCTTCACCATAATGGCAGCAATCCTGGCATACACCATAGGAA-CAACAT
ATTTCCAAAGAGTCCTGATTTTCATTTTACTGACAGCTGTCACTCC----TTCAATGGCA
ATGCGTTGTATAGGAATATCAAATAGAGACTTTGTGGAAGGGGTTTCAGGAGGAAGCTGG
GTTGATATAGTCTTGGAACATGGAAGCTGTGTGACGACGATGGCGAAAAATAAACCAACG
TTGGATTTTGAACTGATAAAAACAGAAGCCAAACATCCC-GCCACTCTAAGGAAGTATTG
TGTAGAGGCAAAGCTGACCAACACAACAACAGCATCTCGCTGCCCAAC-ACAAGGAGAAC
CTAGCCTAAACGAAGAACAG---GACAAAAGATTCGTCTGCAAACACTCCATGGTAGACA
GAGGATGGGGAAATGGATGCGGATTATTTGGAAAGGGAGGCATCGTGACCTGTGCAATGT
TCACATGCAAAAAGAACATGGAAGGAAAAGTCGTGCAACCAGAAAACTTGGAGTACACCA
TCG-------------TGATAACACCTCAC---TCAGGGGAAGAGAATGCAGTC--GGAA
ATGACA-----CA----GGAA--AA-----------CATGGCAAGGAAA-TTAAAGTAAC
ACCACAGAGTTCCATC-ACAGAAGC-AGAACTAACAGGCTATGGCACTGTCACGATGGAA
TGCTCTCCGAGAACGGGCCTCGACTTCAATGAG-ATGGTGTTGCTGCAAATGGAAAACAA
GGCTTGGCTGGTGCACAGGCAATGGTTCTTAGACCTGCCGTTACCATGGCTGCCCGGAGC
AGACACACAAGGATCAAATTGGATACAGAAGGAGACACTGGTCACTTTCAAAAATCCCCA
TGCAAAGAAACAGGATGTTGTTGTTTTAGGTTCCCAAGAAGGGGCCATGCACACGGCACT
CACAGGGGCCACGGAAATCCAGAT--GTCA---TCAGGAAACTT--ACTGTTCA------
--CAGGACATCTTAAGTGCAGGCTGAGAATGGACAAACTACAGCTCAAAGGAATGTCATA
TTCCATGTGTACAGGAAAGTTCAAAGTTGTGAAGGAAATAGCAGAAACACAACATGGAAC
AATAGTTATTAGAGTACAATATGAAGGGGACGGTTCTCCGTGCAAGATCCC---TTTTGA
AATAATGGACTTGGAAAAAAGGCATGTCT-TAGGTCGCTTGATTACAGTCAACCCAATTG
TCACAGAAAAAGACAGCCCAGTCAAC-------ATAGAAGCAGAACCTCCATTTGGAGAC
AGCTACATCATTA-TAGG-AGTAGAACCAGGACAACTGAAGCTCAGCTGGTTTAAGAAAG
GAAGTTCTATTGGCCAAATGTTTGAGACAACAATGAGAGGAGCGAAGAGAATGGCCATTC
TAGGTGACACAGCTTGGGATTTTGGATCCCTGGGAGGAGTGTTCACATCTATAGGAAAGG
CCCTCCACCAAGTCTTTGGAGCTATCTATGGGGCTGCCTTCAGTGGGGTTTCATGGACTA
TGAAAATCCTCATAGGAGTCGTCATCACATGGATAGGAATGAATTCACGCAGCACCTCAC
TGTCTGTGTCACTAGTATTAGTGGGGGTCGTGACATTGTATTTGGGAGTTATGGTGCAGG
CCGATAGTGGTTGCGTTGTGAGTTGGAAAAACAAAGAACTGAAATGTGGTAGTGGGATCT
TTATCACAGACAACGTGCACACATGGACAGAACAATACAAATTCCAACCAGAATCCCCTT
CAAAGCTGGCTTCAGCTATCCAGAAGGCTCATGAAGAAGGCATTTGTGGAATCCGCTCAG
TAACAAGACTGGAGAATCTGATGTGGAAACAAATAACACCAGAATTGAATCACATTCTAA
CAGAAAATGAAGTAAAGTTGACTATCATGACAGGAGACATCAAAGGAAT------CATGC
AGGCAGGAAAACGATCCCTGCGGCCTCAACCCACT-------------GAG----CTGAA
GTACTCCTGGAAAGCATGGGGCAAAGCGAAAATGCTTT---CCACAGAGCTTCATAACCA
CACCTTTCTCATTGATGGCCCCGAAACAGCAGAATGTCCCAACACAAACAGAGCTTGGAA
CTCACTAGAAGTTGAAGACTATGGCTTTGGAGTATTCACCACTAACATATGGCTGAAA--
TTGAAAGAAAGGCAGGATGTGTTTTGTGACTCAAAACTCATGTCAGCAGCCATAAAGGAC
AATAGAGCCGTCCACGCCGATATGGGTTATTGGATAGAAAGCGCACTCAATGACACATGG
AAGATTGAGAAAGCCTCTTTTATTGAAGTTAAAAGCTGCCACTGGCCAAAGTCACACACT
CTCTGGAGTAATGGAGTGCTGGAAAGTGAGATGATAATTCCAAAGAATTTTGCAGGACCA
GTTTCACAACACAATTACAGACCAGGCTACCACACACAAACGGCAGGACCCTGGCATCTA
GGTAGGCTTGAGATGGACTTTGATTTCTGCGAAGGAACCACAGTGGTGGTGACTGAGGAC
TGTGGAAATAGAGGACCCTCCTTAAGAACAACTACTGCTTCTGGAAAACTCATAACAGAG
TGGTGCTGCCGATCTTGCACATTACCACCGCTAAGGTACAGAGGTGAGGATGGATGCTGG
TATGGTATGGAAATCAGGCCATTGAAAGAGAAAGAAGAGAACCTGGTCAACTCTTTGGTC
ACAGC--------CGGACATGGACA---GATTGACAACTTCTCACTAGGAGTCTTGGGAA
TGGCA-TTGTTCCTGGAAGAGATGCTCAGGACTCGAGTAGGA--ACGAAA----------
-------CATGC-AATATTACTAGTTGCAGTCTCT-------TTCGTGACATTGATCACA
GGGAACATGTCCTTTCGAGATTTGGGGAGAGTGATGGTCATGGTGGGCGCTACTATGACG
GATG---ACATAGGCATGGGCGTGACTTATCTTGCCCTATTAGCAGCCTTCAAAGTCAGA
CCAACTTTT---GCGGCTGGACTACTCTT----AAGAAAGCTGACC--TCCAAGGAAT-T
GATGATGACCACCATAGGAATCGTACTCCTCTCTCAGAGTA---CCATACCA-------G
A----GAGCATACT------TGAACTGACTGACGCGTTGG---------CTTTGGGGATG
ATGGTTCTCAAAATAGTGA-----------GAAACATGGAAAAGTATCAGCTAGCAGTGA
CTATCATGGCAATCTTGTGCGTCCCAAATGCAGTGATATTGCAAA--ACGCAT------G
GAAAGTGAGCTGCACA-----ACACTGGCAGTGGTGTCCGTTTCCCCACTGCTTTTAACA
TCCT---------------------CACAGCAGAAAGCGGATTGGATACCAC--------
TGGCGTTGACG---ATCAAAGGCCTCAATCCAACAGCCATTTTC------TTAACAACTC
TCTCAAGA------ACTAGCAAGAAAAGGAGCTGGCCACTAAATGAGGCTATTATGGCAG
TCGGGATGGTGAGCATTCTAGCTAGTTCTCTCTTAAAGAATGATATT---CCCATGACAG
GACCATTAGTGGCTGGAGGGCTTCTCACTGTGTGTTACGTGCTCACTGGAAGGTCGGCTG
ACTTGGAACTGGAAAGAGCTGCTGACGTAAGATGGGAAGAACAGGCAGAGATATCAGGAA
GTAGTCCAATTCTG-----TCGAT--AACAATATCGGAAGATGGTAGCATGTCGATAA--
--AGAATGA------------AGAAGAAGAAC-------AGACACTGACCATACTCATTA
GAACAGGACTACTGGTGAT--------------ATCAGGACTTTTTCCTGTGTCAATACC
AATCA-CGGCAGCTGCATGGTACCTT--TGGGAAGTGAAAAAACAACGAGCAGGAGTATT
GTGGGATGTCCCTTCACCCCCA------CC-TGTGGGAAAGGCCGAACTGGAAGATGGAG
CCTATAGAATCAAGCAGAAAGGGATCCTAGGATACTCACAGATTGGAGCCGGAGTTTACA
AAGAAGGAACATTCCACACAATGTGGCATGTCACACGTGGTGCTGTCCTAATGCATAAAG
GGAAGAGAATTGA-ACCATCATGGGCGGACGTCAAGAAAGACCTAATATCGTATGGAGGA
GGCTGGAAGCTGGAAGGAGAATGGAAGGAAGGAGAAGAAGTCCAGGTCCTGGCATTAGAG
CCTGGAAAGAATCCAAGAGCCGTCCAAACAAAACCCGGTCTTTTTAAAACCAACAC-TGG
AACCATAGGCGCCGTGTCTCTGGACTTTTCTCCTGGAACGTCAGGATCTCCAATCGTCGA
TAAAAAAGGAAAAGTTGTGGGCCTTTATGGCAACGGTGTCGTCACAAGGAGTGGAACATA
TGTGAGTGCCATAGCCCAGACTGAAAAAAGCATCGAAGA--CAAT-CCAGAGA---TTGA
AGA---TGACATCTTTAGAAAGAAAAGATTGACCATCATGGACCTCCACCCAGGAGCAGG
AAAAACAAA-GAGATACCTTCCAGCAATAGTCAGAGAAGCCATAAAACGAGGCTTGAGAA
CACTAATCCTGGCCCCCACTAGAGTTGTGGCGGCTGAAATGGAAGAAGCTCTCAGAGGAC
TTCCAATAAGATACCAAACCCCAGCTATCAGAGCTGAGCACACTGGGCGGGAGATTGTGG
ATCTAATGTGTCACGCCACATTTACCATGAGGCTATTATCACCAATTAGAGTGCCAAATT
ACAACCTGATCATCATGGATGAAGCCCATTTCACAGACCCAGCAAGCATAGCAGCTAGAG
GATACATTTCAACTCGAGTAGAGATGGGTGAAGCAGCTGGGATTTTCATGACAGCTACCC
CTCCTGGAAGCAGAGACCCATTTCCCCAGAGCAACGCACCAATCATGGATGAAGAAAGAG
AAATCCCTGAGCGTTCGTGGAACTCTGGACATGAGTGGGTTACGGATTTTAAAGGGAAGA
CTGTTTGGTTTGTTCCAAGTATAAAAGCAGGGAATGATATAGCAGCTTGCCTGAGAAAGA
ATGGAAAGAAAGTGATACAACTCAGCAGGAAAACTTTTGATTCTGAATATATCAAGACTA
GGACCAATGATTGGGACTTTGTGGTCACGACAGACATTTCAGAAATGGGTGCTAACTTCA
AGGCTGAGAGGGTTATAGACCCCAGACGCTGCATGAAACCAGTCATATTAACAGACGGTG
AAGAGCGGGTGATCTTGGCAGGACCCATGCCAGTGACCCATTCTAGTGCAGCACAAAGAA
GAGGGAGAGTAGGAAGAAATCCAA---AAAATGAAAATGACCAGTACATATACATGGGGG
AACCTCTG--GAAAATGATG-AAGACTGTGCACACTGGAAAGAAGCTAAGATGCTCTTGG
ATAACATCAACACGCCTGAAGGAATCATTCCCAGCATGTTCGAACCAGAGCGTGAAAAGG
TGGATGCCATTGATGGTGAATACCGCTTGAGAGGAGAAGCGAGGAAAACTTTTGTGGACC
TAATGAGAAGAGGAGATTTACCAGTCTGGCTAGCCTACAGAGTGGCGGCTGAAGGCATCA
ACTACGCAGACAGAAGATGGTGCTTTGATGGAGTCAAGAACAACCAAATCTTGGAAGAAA
ATGTGGAAGTAGAAATTTGGACAAAAGAAGGAGAAAGGAAGAAATTAAAACCCAGATGGT
TGGATGCTAGGATCTACTCTGACCCATTGGCGCTCAAAGAATTCAAGGAATTCGCAGCTG
GAAGAAAGTCCCTGACCCTGAATCTAATCACAGAGATG------GGTAGACTCCCAACCT
TCATGACCCAGAAAGCAAAGAATGCACTCGACAACTTA-GCAGTCCTGCATACGGCTGAA
GCAGGCGGAAGGGCGTACAATCATGCTCTTAGTGAACTGCCGGAGACTCTGGAGA-CATT
GCTTTTACTGACACTTTTGGCCACAGTCACGGGCGGAATCTTCCTGTTCTTGATGAGCGG
AAAGGGTATAGGGAAGATGACCCTGGGAA-TGTGCTGCATAATCACG---GCTA--GTAT
CCTCTTATGGTATGCACA-AATACAGCCACACTGGATAGCAGCTTCAATAATACTGGAGT
TTTTTCTCATAGTCTTGCTCATTCCAGAACCAGAAAAACAGAGAACACCCCAAGATAACC
AGTTAACTTATGTTGTCATAGCCATCCTTACAGTAGTGGCCGCAACCATGGCAAACGAG-
ATGGGTTTCCTGGAAAAAACAAAGAAAGATTTCGG------ATT----GGGA--AGCATT
ACAACCCAGCAACCTGAG---------------AGTAACATCC---------------TG
GACA---------------TAGATCTACGTCCTGCATCAGCTTGGACTCTATATGCCGTG
GCAACAACTTTCATCACACCAATGTTGAGGCATAGCAT----TGAAAACTCCTCAGTG--
--AATGTGTCCCTAACAGCCATTGCCAACCAAGCCACAGTGTTAATGGGTCTTG-GGAAA
GGATGGCCATTGTCAAAAATGGACATCGG------AGTTCCCCTTCTCGCTATCGGGTGC
TATTCACAAGTCAACC---CCATAACTCTCACTGCAGCCCTTCTCTTATTGGTAGCCCAT
TATGCTATCATAGG--------GCCAGGACTCCAAGCGAAAGCAACTAGAGAGGCTCAGA
AAAGAGCAGCAGCGGGCATCATGAAAAACCCAACTGTGGATGGAATGACAGTGATTGAC-
--------CTAGATCCAAT--ACCCTATGATCCAAAGTTTGAAAAGCAGTTGGGACAAGT
AATGCTCTTAGTCCTCTGCGTGACTCAAGT--------ATTGATGA---TGAGGACTACA
TGG----GCTTTATGTGAAGCTCTAACCTTAGCAACCGGGCCCATCTCTACACTGTGGGA
-AGGAAATCCAGGGAGATTTTGGAATACAACTATTGCAGTGTCAATGGC-----TAACAT
TTTTAGAGGGAGTTACCTGGCCGGAGCCGGACTTCTCTTTTCTATCATG-----------
-AAAAACACGGCCAA---------CACAAGAAGGGGAACTGG-CAACACAGGAGAGA--C
GCTTGGGGAGAAATGGAAAAACCGGTTGAATGCATTAGGGAAGAGTGAATTCCAGATCTA
CAAGAAAAGTGGAATCCAGGAAGTGGATAGAACCTTAGCAAAA------------GAAGG
CATCAAAAGAGGAGAA----ACGGACCATCACGCTGTGTCGCGAGGCTCAGCGAAACTGA
GATGGTTCGTCGAGAGAAACCTGGTCACACCAGAAGGGAAAGTAGTGGACCTTGGCTGCG
GCAGGGGGGGCTGGTCATACTATTGTGGGGGACTAAAGAATGTAAAAGAAGTTAAAGGCC
TAACAAAAGGAGGACCAGGACACGAAGAACCCATTCCCATGTCAACATATGGTTGGAATC
TGGTGCGTCTTCAAAGTGGAGTTGATGTTTTTTTTACTCCGCCAGAAAAGTGTGACACAC
TGCTGTGTGACATAGGGGAGTCGTCACCAAACCCCACGGTTGAGGCAGGACGAACACTCA
GAGTTCTAAACTTAGTGGAAAATTGGCTGAACAACAACACCC---AATTTTGCATAAAGG
TTCTCAACCCATACATGCCCTCAGTTATAGAAAAAATGGAAGCACTACAAAGGAAATACG
GAGGAGCTTTGGTGAGGAATCCACTCTCACGAAATTCCACACACGAGATGTACTGGGTAT
CCAATGCTTCCGGGAACATAGTGTCATCAGTGAACATGATTTCAAG---AATGTT-----
GATTAACAG-ATT-CACAATGAGACACAAGAAAGCCACA---TACGAGCCAGATGTTGAC
CTCGGAAGTGGAACCCGCAACATCGGAA-------TTGAAAGTGAGACAC-CAAATTTAG
ACATAATTGGGAAAAGAATAGAAAAAATAAAACAAGAGCATGAAACATCATGGCACTATG
ACCAAGACCACCCATACAAAACGTGGGCCTACCATGGCAGCTACGAAACAAAACAGACTG
GATCAGCATCATCCATGGTGAACGGAGTGGTTAGGCTGCTAACAAAACCTTGGGACGTCA
TCCCTATGGTGACACAGATGGCAATGACAGACACGACTCCATTTGGACAACAGCGCGTTT
TCAAAGAGAAAGTGGACACGAGAACCCAAGAACCGAAAGAAGGCACGAAAAAACTAATGA
AAATTACTGCAGAATGGCTCTGGAAAGAACTAGGAAAGAAAAAGACACCTAGGATGTGCA
CCAGAGAAGAATTCACAAGAAAGGTGAGAAGCAATGCAGCCTTAGGTGCCATATTCACTG
ATGAGAACAAGTGGAAGTCGGCACGTGAGGCTGTTGAAGACAGTGGATTTTGGGAATTGG
TTGACAAGGAAAGGAATCTCCATCTTGAAGGAAAGTGTGAAACATGTGTGTACAACATGA
TGGGAAAGAGAGAGAAGAAGCTAGGGGAGTTCGGCAAAGCAAAAGGCAGCAGAGCCATAT
GGTACATGTGGCTTGGAGCACGCTTCTTAGAGTTTGAAGCTCTAGGATTCTTGAACGAAG
ATCACTGGTTTTCCAGAGAGAACTCCCTGAGTGGAGTGGAAGGAGAAGGGCTACACAAGC
TAGGCTACATTTTAAGAGACGTGAGTAAGAAAG-AAGGAGGAGCAATGTATGCTGATGAC
ACCGCAGGATGGGACACAAGAATCACACTAGAGGACTTAAAAAATGAAGAAATGGTGACA
AACCACATGGAAGGAGAACACAAGAAA-CTTGCTG-AAGCCATTTTCAAATTAACGT-AC
CAAAACAAGGTGGTGCGTGTGCAAAGACCAACACCAAGAGGC---ACAGTAATGGACATT
ATATCGAGAAGAGACCAAAGAGGTAGTGGACAAGTTGTCACCTACGGCCTCAATACTTTC
ACCAATATGGAAGCCCAACTGATCAGACAGATGGAGGGAGAAGGAGTTTT-----CA-AA
AGCATCCAGCAACTG--ACAGTAAA--AGAAGAA-----ATTGCA-----GTGAAAAACT
GGTTA-ATAAGAGTGGGGCGTGAGAGGTTATCAA--GAATGGCCATCAGTGGAGATGATT
GTGTTGTGAAACCCTTAGATGACAGGTTTGCAAGTGCTCTAACAGCTCTAAATGACATGG
GAAAGGTTAGGAAAGACATACAACAATGGGAACCTTCAAGAGGATGGAACGATTGGACAC
AAGTGCCCTTTTGTTCACACCATTTCCATGAGTTAATCATGAAGGACGGTCGTGTGCTCG
TAGTTCCATGCAGAAACCAAGATGAACTGATTGGTAGGGCCCGAATTTCCCAGGGAGCCG
GGTGGTCCTTGCGGGAAACAGCCTGTCTGGGGAAGTCCTACGCCCAAATGTGGAGCCTGA
TGTACTTCCACAGACGTGACCTTAGGCTGGCGGCAAATGCCATTTGCTCGGCAGTCCCAT
CACATTGGATTCCAACAAGTCGAACAACCTGGTCCATACACGCCACACATGAGTGGATGA
CAACAGAAGACATGCTGACAGTCTGGAACAGGGTGTGGATTCAAGAAAACCCATGGATGG
AAGACAAAACTCCAGTAGAATCATGGGAGGAAATCCCGTATTTGGGGAAAAGAGAAGACC
AATGGTGCGGCTCATTGATTGGGCTAACAAGCAGGGCCACCTGGGCAAAGAACATCCAAA
CAGCAATAAATCAAGTTAGATCCCTAATAGGCAATGAGGAATACACAGACTACATGCCAT
C----------TATGAAAAGATTCAGAAGA-------GAAG------AGGAAGAGGC---
---------------AGGAGTCTTGTG-----------GT--------------------
------------------------------------------------------------
------------------------------------------------------------
------------------------------------------------------------
------------------------------------------------------------
------------------------------------------------------------
---------------------------------------------A----G---------
------------------------------------------------------------
------------------------------------------------------------
------------------------------------------------------------
------------------------------------------------------------
------------------------------------------------------------
------------------------------------------------------------
------------------------------------------------------------
------------------------------------------------------------
------------------------------------------------------------
------------------------------------------------------------
------------------------------------------------------------
------------------

#D2|C|JN851117
------------------------------------------------------------
------------------------------------------------------------
------------------------------------------------------------
------------------------------------------------------------
------------------------------------------------------------
-----------------------ATGAATAACCAACGGAAAAAG---GCGAGAAATACGC
CTTTCAATATGCTGAAACGCGAGAGAAACCGCGTGTCAACTGTGCAACAGCTG--ACAAA
GAGATTCTCACTTGGAATGCTACAGGGACGAGGACCATTAAAACTGTTCATGGCCCTAGT
GGCTTTCCTTCGTTTCCTAACAATCCCGCCAACAGCAGGGATATTAAAAAGATGGGGAAC
AATCAAAAAATCAAAGGCTATCA---ATGTCTTGAGAGGGTTCAGGAAAGAGATTGGAAG
GATGCTGAACATCTTGAACAGGAGACGCA---------------------GAACTGCAGG
TATAATTATTATGATGA------TCCCAACAGTGATGGCGT------------TCCATTT
AACC-------ACACGCAACGGAGAACCACACATGATCGTTAGTA-GACAAGAGAAGG--
GGAAAAGTCTCCTGTTTAAAACAGAGAACGGTGTGAACATGTGTACCCTCATGGCCATGG
ACCTTGGTGAACTGTGTGAAGACACAATCACTTATAATTGTCCTCTTCT---CAGGCAGA
ATGAACCAGAAGACATAGACTGTTGGTGCAAC----------TCTACGTCTACATGGGTA
ACTTATGGGACATGCAC-------CGCCACAGGAGAACACAGAAGGGAAAAAAGATCAGT
GGCACTCGTTCCA--------------CATGTGGGAATGGGACTGGAGACACGAACTGAA
ACATGGATGT-CATCAGAAGGGGCCTGGAAACATGCCCAGAGAATTGAAACTTGGATCTT
GAGACATCCAGGCTTCACCATAATGGCAGCAATCCTGGCATACACCATAGGAA-CAACAT
ATTTCCAAAGAGTCCTGATTTTCATTTTACTGACAGCTGTCACTCC----TTCAATGGCA
ATGCGTTGTATAGGAATATCAAATAGAGACTTTGTGGAAGGGGTTTCAGGAGGAAGCTGG
GTTGATATAGTCTTGGAACATGGAAGCTGTGTGACGACGATGGCGAAAAATAAACCAACG
TTGGATTTTGAACTGATAAAAACAGAAGCCAAACATCCC-GCCACTCTAAGGAAGTATTG
TGTAGAGGCAAAGCTGACCAACACAACAACAGCATCTCGCTGCCCAAC-ACAAGGAGAAC
CTAGCCTAAACGAAGAACAG---GACAAAAGATTCGTCTGCAAACACTCCATGGTAGACA
GAGGATGGGGAAATGGATGCGGATTATTTGGAAAGGGAGGCATCGTGACCTGTGCAATGT
TCACATGCAAAAAGAACATGGAAGGAAAAGTCGTGCAACCAGAAAACTTGGAGTACACCA
TCG-------------TGATAACACCTCAC---TCAGGGGAAGAGAATGCAGTC--GGAA
ATGACA-----CA----GGAA--AA-----------CATGGCAAGGAAA-TTAAAGTAAC
ACCACAGAGTTCCATC-ACAGAAGC-AGAACTAACAGGCTATGGCACTGTCACGATGGAA
TGCTCTCCGAGAACGGGCCTCGACTTCAATGAG-ATGGTGTTGCTGCAAATGGAAAACAA
GGCTTGGCTGGTGCACAGGCAATGGTTCTTAGACCTGCCGTTACCATGGCTGCCCGGAGC
AGACACACAAGGATCAAATTGGATACAGAAGGAGACACTGGTCACTTTCAAAAATCCCCA
TGCAAAGAAACAGGATGTTGTTGTTTTAGGTTCCCAAGAAGGGGCCATGCACACGGCACT
CACAGGGGCCACGGAAATCCAGAT--GTCA---TCAGGAAACTT--ACTGTTCA------
--CAGGACATCTTAAGTGCAGGCTGAGAATGGACAAACTACAGCTCAAAGGAATGTCATA
TTCCATGTGTACAGGAAAGTTCAAAGTTGTGAAGGAAATAGCAGAAACACAACATGGAAC
AATAGTTATTAGAGTACAATATGAAGGGGACGGTTCTCCGTGCAAGATCCC---TTTTGA
AATAATGGACTTGGAAAAAAGGCATGTCT-TAGGTCGCTTGATTACAGTCAACCCAATTG
TCACAGAAAAAGACAGCCCAGTCAAC-------ATAGAAGCAGAACCTCCATTTGGAGAC
AGCTACATCATTA-TAGG-AGTAGAACCRGGACAACTGAAGCTCAGCTGGTTTAAGAAAG
GAAGTTCTATTGGCCAAATGTTTGAGACAACAATGAGAGGAGCGAAGAGAATGGCCATTT
TAGGTGACACAGCTTGGGATTTTGGATCCCTGGGAGGAGTGTTCACATCTATAGGAAAGG
CCCTCCACCAAGTTTTTGGAGCTATCTATGGGGCTGCCTTCAGTGGGGTTTCATGGACTA
TGAAAATCCTCATAGGAGTCGTCATCACATGGATAGGAATGAATTCACGCAGCACCTCAC
TGTCTGTGTCACTAGTATTGGTGGGGGTCGTGACATTGTATTTGGGAGTTATGGTGCAGG
CCGATAGTGGTTGCGTTGTGAGTTGGAAAAACAAAGAACTGAAATGTGGTAGTGGGATTT
TTATCACAGACAACGTGCACACATGGACAGAACAATACAAATTCCAACCAGAATCCCCTT
CAAAGCTGGCTTCAGCTATCCAGAAGGCTCATGAAGAAGGCATTTGTGGAATCCGCTCAG
TAACAAGACTGGAGAATCTGATGTGGAAACAAATAACACCAGAATTGAATCACATTCTAA
CAGAAAATGAAGTAAAGTTGACTATCATGACAGGAGACATCAAAGGAAT------CATGC
AGGCAGGAAAACGATCCCTGCGGCCTCAACCCACT-------------GAG----CTGAA
GTACTCCTGGAAAGCATGGGGCAAAGCGAAAATGCTTT---CCACAGAGCTTCATAACCA
CACCTTTCTCATTGATGGCCCCGAAACAGCAGAATGTCCCAACACAAACAGAGCTTGGAA
CTCACTAGAAGTTGAAGACTATGGCTTTGGAGTATTCACCACTAACATATGGCTGAAA--
TTGAAAGAAAGGCAGGATGTGTTTTGTGACTCAAAACTCATGTCAGCAGCCATAAAGGAC
AATAGAGCCGTCCACGCCGATATGGGTTATTGGATAGAAAGCGCACTCAATGACACATGG
AAGATTGAGAAAGCCTCTTTTATTGAAGTTAAAAGCTGCCACTGGCCAAAGTCACACACT
CTCTGGAGTAATGGAGTGCTGGAAAGTGAGATGATAATTCCAAAGAATTTTGCAGGACCA
GTGTCACAACACAATTACAGACCAGGCTACCACACACAAACGGCAGGACCCTGGCATCTA
GGTAGGCTTGAGATGGACTTTGATTTCTGCGAAGGAACCACAGTGGTGGTGACTGAGGAC
TGTGGAAATAGAGGACCCTCCTTAAGAACAACTACTGCTTCTGGAAAACTCATAACAGAG
TGGTGCTGCCGATCTTGCACATTACCACCGCTAAGGTACAGAGGTGAGGATGGATGCTGG
TATGGTATGGAAATCAGGCCATTGAAAGAGAAAGAAGAGAACTTGGTCAACTCTTTGGTC
ACAGC--------CGGACATGGACA---GATTGACAACTTCTCACTAGGAGTCTTGGGAA
TGGCA-TTGTTCCTGGAAGAGATGCTCAGGACTCGAGTAGGA--ACGAAA----------
-------CATGC-AATATTACTAGTTGCAGTCTCT-------TTCGTGACATTGATCACA
GGGAACATGTCCTTTCGAGATTTGGGGAGAGTGATGGTCATGGTGGGCGCTACTATGACG
GATG---ACATAGGCATGGGCGTGACTTATCTTGCCCTATTAGCAGCCTTCAAAGTCAGA
CCAACTTTT---GCGGCTGGACTACTCTT----AAGAAAGCTGACC--TCCAAGGAAT-T
GATGATGACCACCATAGGAATCGTACTCCTCTCTCAGAGTA---CCATACCA-------G
A----GAGCATACT------TGAACTGACTGACGCGTTGG---------CTTTGGGGATG
ATGGTTCTCAAAATAGTGA-----------GAAACATGGAAAAGTATCAGCTAGCAGTGA
CTATCATGGCCATCTTGTGCGTCCCAAATGCAGTGATATTGCAAA--ACGCAT------G
GAAAGTGAGCTGCACA-----ACACTGGCAGTGGTGTCCGTTTCCCCACTGCTTTTAACA
TCCT---------------------CACAGCAGAAAGCGGATTGGATACCAC--------
TGGCGTTGACG---ATCAAAGGCCTCAATCCAACAGCCATTTTC------TTAACAACTC
TCTCAAGA------ACTAGCAAGAAAAGGAGCTGGCCACTAAATGAGGCTATTATGGCAG
TCGGGATGGTGAGCATTCTAGCCAGTTCTCTCTTAAAGAATGATATT---CCCATGACAG
GACCATTAGTGGCTGGAGGGCTTCTCACTGTGTGTTACGTGCTCACTGGAAGATCGGCTG
ATTTGGAACTGGAAAGAGCTGCTGACGTAAGATGGGAAGAACAGGCAGAGATATCAGGAA
GTAGTCCAATTCTG-----TCGAT--AACAATATCGGAAGATGGTAGCATGTCGATAA--
--AGAATGA------------AGAAGAAGAAC-------AGACACTGACCATACTCATTA
GAACAGGACTACTGGTGAT--------------ATCAGGACTTTTTCCTGTGTCAATACC
AATCA-CGGCAGCTGCATGGTACCTT--TGGGAAGTGAAAAAACAACGAGCAGGAGTATT
GTGGGATGTCCCTTCACCTCCA------CC-TGTGGGAAAGGCCGAACTGGAAGATGGAG
CCTATAGAATCAAGCAGAAAGGGATCCTAGGATACTCACAGATTGGGGCCGGAGTTTACA
AAGAAGGAACATTCCACACAATGTGGCATGTCACACGTGGTGCTGTCCTAATGCATAAAG
GGAAGAGAATTGA-ACCATCATGGGCGGACGTCAAGAAAGACCTAATATCGTATGGAGGA
GGCTGGAAGCTGGAAGGAGAATGGAAGGAAGGAGAAGAAGTCCAGGTCCTGGCATTAGAG
CCTGGAAAGAATCCAAGAGCCGTCCAAACAAAACCCGGTCTTTTTAAAACCAACAC-TGG
AACCATAGGCGCCGTGTCTCTGGACTTTTCTCCTGGAACGTCAGGATCTCCAATCGTCGA
TAAAAAAGGAAAAGTTGTGGGCCTTTATGGCAACGGTGTCGTCACAAGGAGTGGAACATA
TGTGAGTGCCATAGCCCAGACTGAAAAAAGCATCGAAGA--CAAT-CCAGAGA---TTGA
AGA---TGACATCTTTAGAAAGAAAAGATTGACCATCATGGACCTCCACCCAGGAGCAGG
AAAAACAAA-GAGATACCTTCCAGCAATAGTCAGAGAAGCCATAAAACGAGGCTTGAGAA
CACTAATCCTGGCCCCCACTAGAGTTGTGGCGGCTGAAATGGAAGAAGCTCTCAGAGGAC
TTCCAATAAGATACCAAACCCCAGCTATCAGAGCTGAGCACACTGGGCGGGAGATTGTGG
ATCTAATGTGTCACGCCACATTTACCATGAGGCTGTTATCACCAATTAGAGTGCCAAATT
ACAACCTGATCATCATGGATGAAGCCCATTTCACAGACCCAGCAAGCATAGCAGCTAGAG
GATACATTTCAACTCGAGTAGAGATGGGTGAAGCAGCTGGGATTTTCATGACAGCTACCC
CTCCTGGAAGCAGAGACCCATTTCCCCAGAGCAATGCACCAATCATGGATGAAGAAAGAG
AAATCCCTGAGCGTTCGTGGAACTCTGGACATGAGTGGGTTACGGATTTTAAAGGGAAGA
CTGTTTGGTTTGTTCCAAGTATAAAAGCAGGGAATGATATAGCAGCTTGCCTGAGAAAGA
ATGGAAAGAAAGTGATACAACTCAGCAGGAAAACTTTTGATTCTGAATATATCAAGACTA
GGACCAATGATTGGGACTTTGTGGTCACGACAGACATTTCAGAAATGGGTGCTAACTTCA
AGGCTGAGAGGGTTATAGACCCCAGACGCTGCATGAAACCAGTCATATTAACAGACGGTG
AAGAGCGGGTGATCTTGGCAGGACCCATGCCAGTGACCCATTCTAGTGCAGCACAAAGAA
GAGGGAGAGTAGGAAGAAATCCAA---AAAATGAAAATGACCAGTACATATACATGGGGG
AACCTCTG--GAAAATGATG-AAGACTGTGCACACTGGAAAGAAGCTAAGATGCTCTTGG
ATAACATCAACACGCCTGAAGGAATCATTCCCAGCATGTTCGAACCAGAGCGTGAAAAGG
TGGATGCCATTGATGGTGAATACCGCTTGAGAGGAGAAGCGAGGAAAACTTTTGTGGACC
TAATGAGAAGAGGAGATTTACCAGTCTGGCTAGCCTACAGAGTGGCGGCTGAAGGCATCA
ACTACGCAGACAGAAGATGGTGCTTTGATGGAGTCAAGAACAACCAAATCTTGGAAGAAA
ATGTGGAAGTAGAAATTTGGACAAAAGAAGGAGAAAGGAAGAAATTAAAACCCAGATGGT
TGGATGCTAGGATCTACTCTGACCCATTGGCGCTCAAAGAATTCAAGGAATTCGCAGCTG
GAAGAAAGTCCCTGACCCTGAATCTAATCACAGAGATG------GGTAGACTCCCAACCT
TCATGACCCAGAAAGCAAAGAATGCACTCGACAACTTA-GCAGTCCTGCATACGGCTGAA
GCAGGCGGAAGGGCGTACAATCATGCTCTTAGTGAACTGCCGGAGACTCTGGAGA-CATT
GCTTTTACTGACACTTTTGGCCACAGTCACGGGCGGAATCTTCCTGTTCTTGATGAGCGG
AAAGGGTATAGGGAAGATGACCCTGGGAA-TGTGCTGCATAATCACG---GCTA--GTAT
CCTCTTATGGTATGCACA-AATACAGCCACACTGGATAGCAGCTTCAATAATACTGGAGT
TTTTTCTCATAGTCTTGCTCATTCCAGAACCAGAAAAACAGAGAACACCCCAAGATAACC
AGTTAACTTATGTTGTCATAGCCATCCTTACAGTAGTGGCCGCAACCATGGCAAACGAG-
ATGGGTTTCCTGGAAAAAACAAAGAAAGATTTCGG------ATT----GGGA--AGCATT
ACAACCCAGCAACCTGAG---------------AGTAACATCC---------------TG
GACA---------------TAGATCTACGTCCTGCATCAGCTTGGACTCTATATGCCGTG
GCAACAACTTTCATCACACCAATGTTGAGGCATAGCAT----TGAAAACTCCTCAGTG--
--AATGTGTCTCTAACAGCCATTGCCAACCAAGCCACAGTGTTAATGGGTCTTG-GGAAA
GGATGGCCATTGTCAAAAATGGACATCGG------AGTTCCCCTTCTCGCTATCGGGTGC
TATTCACAAGTCAACC---CCATAACTCTCACTGCAGCCCTTCTCTTATTGGTAGCCCAT
TATGCTATCATAGG--------GCCAGGACTCCAAGCGAAAGCAACTAGAGAGGCTCAGA
AAAGAGCAGCAGCGGGCATCATGAAAAACCCAACTGTGGATGGAATGACAGTGATTGAC-
--------CTAGATCCAAT--ACCCTATGATCCAAAGTTTGAAAAGCAGTTGGGACAAGT
AATGCTCTTAGTCCTCTGCGTGACTCAAGT--------ATTGATGA---TGAGGACTACA
TGG----GCTTTATGTGAAGCTCTAACCTTAGCAACCGGGCCCATCTCTACACTGTGGGA
-AGGAAATCCAGGGAGATTTTGGAATACAACCATTGCAGTGTCAATGGC-----TAACAT
TTTTAGAGGGAGTTACCTGGCCGGAGCCGGACTTCTCTTTTCTATCATG-----------
-AAAAACACGGCCAA---------CACAAGAAGGGGAACTGG-CAACACAGGAGAGA--C
GCTTGGAGAGAAATGGAAAAACCGGTTGAATGCATTAGGGAAGAGTGAATTCCAGATCTA
CAAGAAAAGTGGAATCCAGGAAGTGGATAGAACCTTAGCAAAA------------GAAGG
CATCAAAAGAGGAGAA----ACGGACCATCACGCTGTGTCGCGAGGCTCAGCGAAACTGA
GATGGTTCGTCGAGAGAAACCTGGTCACACCAGAAGGGAAAGTAGTGGACCTTGGCTGCG
GCAGGGGGGGCTGGTCATACTATTGTGGGGGACTAAAGAATGTAAAAGAAGTTAAAGGCC
TAACAAAAGGAGGACCAGGACACGAAGAACCCATTCCCATGTCGACATATGGTTGGAATC
TGGTGCGTCTTCAAAGTGGAGTTGATGTTTTTTTTACTCCGCCAGAAAAGTGTGACACAC
TGCTGTGTGACATAGGGGAGTCGTCACCAAACCCCACGGTTGAGGCAGGACGAACACTCA
GAGTTCTAAACTTAGTGGAAAATTGGCTGAACAACAACACCC---AATTTTGCATAAAGG
TTCTCAACCCATACATGCCCTCAGTTATAGAAAAAATGGAAGCACTACAAAGGAAATACG
GAGGAGCTTTGGTGAGGAATCCACTCTCACGAAATTCCACACACGAGATGTACTGGGTAT
CCAATGCTTCCGGGAACATAGTGTCATCAGTGAACATGATTTCAAG---AATGTT-----
GATTAACAG-ATT-CACAATGAGACACAAGAAAGCCACA---TACGAGCCAGATGTTGAC
CTCGGAAGTGGAACCCGCAACATCGGAA-------TTGAAAGTGAGACAC-CAAATTTAG
ACATAATTGGGAAAAGAATAGAAAAAATAAAACAAGAGCATGAAACATCATGGCACTATG
ACCAAGACCACCCATACAAAACGTGGGCCTACCATGGCAGCTACGAAACAAAACAGACTG
GATCAGCATCATCCATGGTGAACGGAGTGGTTAGGCTGCTAACAAAACCTTGGGACGTCA
TCCCTATGGTGACACAGATGGCAATGACAGACACGACTCCATTTGGACAACAGCGCGTTT
TCAAAGAGAAAGTGGACACGAGAACCCAAGAACCGAAAGAAGGCACGAAAAAACTAATGA
AAATTACGGCAGAATGGCTCTGGAAAGAACTAGGAAAGAAAAAGACACCTAGGATGTGCA
CCAGAGAAGAATTCACAAGAAAGGTGAGAAGCAATGCAGCCTTAGGTGCCATATTCACTG
ATGAGAACAAGTGGAAGTCGGCACGTGAGGCTGTTGAAGACAGTGGATTTTGGGAATTGG
TTGACAAGGAAAGGAATCTCCATCTTGAAGGAAAGTGTGAAACATGTGTGTATAACATGA
TGGGAAAGAGAGAGAAGAAGCTAGGGGAGTTCGGCAAAGCAAAAGGCAGCAGAGCCATAT
GGTACATGTGGCTTGGAGCACGCTTCTTAGAGTTTGAAGCTCTAGGATTCTTGAACGAAG
ATCACTGGTTTTCCAGAGAGAACTCCCTGAGTGGAGTGGAAGGAGAAGGGCTACACAAGC
TAGGCTACATTTTAAGAGACGTGAGTAAGAAAG-AAGGAGGAGCAATGTATGCTGATGAC
ACCGCAGGATGGGACACAAGAATCACACTAGAGGACTTAAAAAATGAAGAAATGGTGACA
AACCACATGGGAGGAGAACACAAGAAA-CTTGCTG-AAGCCATTTTCAAATTAACGT-AC
CAAAACAAGGTGGTGCGTGTGCAAAGACCAACACCAAGAGGC---ACAGTAATGGACATT
ATATCGAGAAGAGACCAAAGAGGTAGTGGACAAGTTGTCACCTACGGCCTCAATACTTTC
ACCAATATGGAAGCCCAACTGATCAGACAGATGGAGGGAGAAGGAGTTTT-----CA-AA
AGCATCCAGCAACTG--ACAGTTAA--AGAAGAA-----ATTGCA-----GTGAAAAACT
GGTTA-ATAAGAGTGGGGCGTGAGAGGTTATCAA--GAATGGCCATCAGTGGAGATGATT
GTGTTGTGAAACCCTTAGATGACAGGTTTGCAAGTGCTCTAACAGCTCTAAATGACATGG
GAAAGGTTAGGAAAGACATACAACAATGGGAACCTTCAAGAGGATGGAACGATTGGACAC
AAGTGCCCTTTTGTTCACACCATTTCCATGAGTTAATCATGAAGGACGGTCGTGTGCTCG
TAGTTCCATGCAGAAACCAAGATGAACTGATTGGTAGGGCCCGAATTTCCCAGGGAGCCG
GGTGGTCCTTGCGGGAAACAGCCTGTCTGGGGAAGTCCTACGCCCAAATGTGGAGCCTGA
TGTACTTCCACAGACGTGACCTTAGGCTGGCGGCAAATGCCATTTGCTCGGCAGTCCCAT
CACATTGGGTTCCAACAAGTCGAACAACCTGGTCCATACACGCCACACATGAGTGGATGA
CAACAGAAGACATGCTGACAGTCTGGAACAGGGTGTGGATTCAAGAAAACCCATGGATGG
AAGACAAAACTCCAGTAGAGTCATGGGAGGAAATCCCGTATTTGGGGAAAAGAGAAGACC
AATGGTGCGGCTCATTGATTGGGCTAACAAGCAGGGCCACCTGGGCAAAGAACATCCAAA
CAGCAATAAATCAAGTTAGATCCCTAATAGGCAATGAGGAATACACAGACTACATGCCAT
C----------TATGAAAAGATTCAGAAGA-------GAAG------AGGAAGAGGC---
---------------AGGAGTCTTGTG-----------GT--------------------
------------------------------------------------------------
------------------------------------------------------------
------------------------------------------------------------
------------------------------------------------------------
------------------------------------------------------------
---------------------------------------------A----G---------
------------------------------------------------------------
------------------------------------------------------------
------------------------------------------------------------
------------------------------------------------------------
------------------------------------------------------------
------------------------------------------------------------
------------------------------------------------------------
------------------------------------------------------------
------------------------------------------------------------
------------------------------------------------------------
------------------------------------------------------------
------------------

#D2|C|GU370050
------------------------------------------------------------
------------------------------------------------------------
------------------------------------------------------------
------------------------------------------------------------
------------------------------------------------------------
-----------------------ATGAATAACCAACGGAAAAAG---GCGAGAAATACGC
CTTTCAATATGCTGAAACGCGAGAGAAACCGCGTGTCAACTGTGCAACAGCTG--ACAAA
GAGATTCTCACTTGGAATGCTACAGGGACGAGGACCATTAAAACTGTTCATGGCCCTAGT
GGCTTTCCTTCGTTTCCTAACAATCCCGCCAACAGCAGGGATATTAAAAAGATGGGGAAC
AATCAAAAAATCAAAGGCTATCA---ATGTCTTGAGAGGGTTCAGGAAAGAGATTGGAAG
GATGCTGAACATCTTGAACAGGAGACGCA---------------------GAACTGCAGG
TATAATTATTATGATGA------TCCCAACAGTGATGGCGT------------TCCATTT
AACC-------ACACGCAACGGAGAACCACACATGATCGTTAGTA-GACAAGAGAAAG--
GGAAAAGTCTCCTGTTTAAAACAGAGAACGGTGTGAACATGTGTACCCTCATGGCCATGG
ACCTTGGTGAACTGTGTGAAGACACAATCACTTATAATTGTCCTCTTCT---CAGGCAGA
ATGAACCAGAAGACATAGACTGTTGGTGCAAC----------TCTACGTCTACATGGGTA
ACTTATGGGACATGCAC-------CGCCACAGGAGAACACAGAAGGGAAAAAAGATCAGT
GGCACTCGTTCCA--------------CATGTGGGAATGGGACTGGAGACACGAACTGAA
ACATGGATGT-CATCAGAAGGGGCCTGGAAACATGCCCAGAGAATTGAAACTTGGATCTT
GAGACATCCAGGCTTCACCATAATGGCAGCAATCCTGGCATACACCATAGGAA-CAACAT
ATTTCCAAAGAGTCCTGATTTTCATTTTACTGACAGCTGTCACTCC----TTCAATGGCA
ATGCGTTGTATAGGAATATCAAATAGAGACTTTGTGGAAGGGGTTTCAGGAGGAAGCTGG
GTTGATATAGTCTTGGAACATGGAAGCTGTGTGACGACGATGGCGAAAAATAAACCAACG
TTGGATTTTGAACTGATAAAAACAGAAGCCAAACATCCC-GCCACTCTAAGGAAGTATTG
TGTAGAGGCAAAGCTGACCAACACAACAACAGCATCTCGCTGCCCAAC-ACAAGGAGAAC
CTAGCCTAAACGAAGAACAG---GACAAAAGATTCGTCTGCAAACACTCCATGGTAGACA
GAGGATGGGGAAATGGATGCGGATTATTTGGAAAGGGAGGCATCGTGACCTGTGCAATGT
TCACATGCAAAAAGAACATGGAAGGAAAAGTCGTGCAACCAGAAAACTTGGAGTACACCA
TCG-------------TGATAACACCTCAC---TCAGGGGAAGAGAATGCAGTC--GGAA
ATGACA-----CA----GGAA--AA-----------CATGGCAAGGAAA-TTAAAGTAAC
ACCACAGAGTTCCATC-ACAGAAGC-AGAACTAACAGGCTATGGCACTGTCACGATGGAA
TGCTCTCCGAGAACGGGCCTCGACTTCAATGAG-ATGGTGTTGCTGCAAATGGAAAACAA
GGCTTGGCTGGTGCACAGGCAATGGTTCTTAGACCTGCCGTTACCATGGCTGCCCGGAGC
AGACACACAAGGATCAAATTGGATACAGAAGGAGACACTGGTCACTTTCAAAAATCCCCA
TGCAAAGAAACAGGATGTTGTTGTTTTAGGTTCCCAAGAAGGGGCCATGCACACGGCACT
CACAGGGGCCACGGAAATCCAGAT--GTCA---TCAGGAAACTT--ACTGTTCA------
--CAGGACATCTTAAGTGCAGGCTGAGAATGGACAAACTACAGCTCAAAGGAATGTCATA
TTCCATGTGTACAGGAAAGTTCAAAGTTGTGAAGGAAATAGCAGAAACACAACATGGAAC
AATAGTTATTAGAGTACAATATGAAGGGGACGGTTCTCCGTGCAAGATCCC---TTTTGA
AATAATGGACTTGGAAAAAAGGCATGTCT-TAGGTCGCTTGATTACAGTCAACCCAATTG
TCACAGAAAAAGACAGCCCAGTCAAC-------ATAGAAGCAGAACCTCCATTTGGAGAC
AGCTACATCATTA-TAGG-AGTAGAACCAGGACAACTGAAGCTCAGCTGGTTTAAGAAAG
GAAGTTCTATTGGCCAAATGTTTGAGACAACAATGAGAGGAGCGAAGAGAATGGCCATTT
TAGGTGACACAGCTTGGGATTTTGGATCCCTGGGAGGAGTGTTCACATCTATAGGAAAGG
CCCTCCACCAAGTCTTTGGAGCTATCTATGGGGCTGCCTTCAGTGGGGTTTCATGGACTA
TGAAAATCCTCATAGGAGTCGTCATCACATGGATAGGAATGAATTCACGCAGCACCTCAC
TGTCTGTGTCACTAGTATTAGTGGGGGTCGTGACATTGTATTTGGGAGTTATGGTGCAGG
CCGATAGTGGTTGCGTTGTGAGTTGGAAAAACAAAGAACTGAAATGTGGTAGTGGGATTT
TTATCACAGACAACGTGCACACATGGACAGAACAATACAAATTCCAACCAGAATCCCCTT
CAAAGCTGGCTTCAGCTATCCAGAAGGCTCATGAAGAAGGCATTTGTGGAATCCGCTCAG
TAACAAGACTGGAGAATCTGATGTGGAAACAAATAACACCAGAATTGAATCACATTCTAA
CAGAAAATGAAGTAAAGTTGACTATCATGACAGGAGACATCAAAGGAAT------CATGC
AGGCAGGAAAACGATCCCTGCGGCCTCAACCCACT-------------GAG----CTGAA
GTACTCCTGGAAAGCATGGGGCAAAGCGAAAATGCTTT---CCACAGAGCTTCATAACCA
CACCTTTCTCATTGATGGCCCCGAAACAGCAGAATGTCCCAACACAAACAGAGCTTGGAA
CTCACTAGAAGTTGAAGACTATGGCTTTGGAGTATTCACCACTAACATATGGCTGAAA--
TTGAAAGAAAGGCAGGATGTGTTTTGTGACTCAAAACTCATGTCAGCAGCCATAAAGGAC
AATAGAGCCGTCCACGCCGATATGGGTTATTGGATAGAAAGCGCACTCAATGACACATGG
AAGATTGAGAAAGCCTCTTTTATTGAAGTTAAAAGCTGCCACTGGCCAAAGTCACACACT
CTCTGGAGTAATGGAGTGCTGGAAAGTGAGATGATAATTCCAAAGAATTTTGCAGGACCA
GTGTCACAACACAATTACAGACCAGGCTACCACACACAAACGGCAGGACCCTGGCATCTA
GGTAGGCTTGAGATGGACTTTGATTTCTGCGAAGGAACCACAGTGGTGGTGACTGAGGAC
TGTGGAAATAGAGGACCCTCCTTAAGAACAACTACTGCTTCTGGAAAACTCATAACAGAG
TGGTGCTGCCGATCTTGCACATTACCACCGCTAAGGTACAGAGGTGAGGATGGATGCTGG
TATGGTATGGAAATCAGGCCATTGAAAGAGAAAGAAGAGAACTTGGTCAACTCTTTGGTC
ACAGC--------CGGACATGGACA---GATTGACAACTTCTCACTAGGAGTCTTGGGAA
TGGCA-TTGTTCCTGGAAGAGATGCTCAGGACTCGAGTAGGA--ACGAAA----------
-------CATGC-AATATTACTAGTTGCAGTCTCT-------TTCGTGACATTGATCACA
GGGAACATGTCCTTTCGAGATTTGGGGAGAGTGATGGTCATGGTGGGCGCTACTATGACG
GATG---ACATAGGCATGGGCGTGACTTATCTTGCCCTATTAGCAGCCTTCAAAGTCAGA
CCAACTTTT---GCGGCTGGACTACTCTT----AAGAAAGCTGACC--TCCAAGGAAT-T
GATGATGACCACCATAGGAATCGTACTCCTCTCTCAGAGTA---CCATACCA-------G
A----GAGCATACT------TGAACTGACTGACGCGTTGG---------CTTTGGGGATG
ATGGTTCTCAAAATAGTGA-----------GAAACATGGAAAAGTATCAGCTAGCAGTGA
CTATCATGGCCATCTTGTGCGTCCCAAATGCAGTGATATTGCAAA--ACGCAT------G
GAAAGTGAGCTGCACA-----ACACTGGCAGTGGTGTCCGTTTCCCCACTGCTTTTAACA
TCCT---------------------CACAGCAGAAAGCGGATTGGATACCAC--------
TGGCGTTGACG---ATCAAAGGCCTCAATCCAACAGCCATTTTC------TTAACAACTC
TCTCAAGA------ACTAGCAAGAAAAGGAGCTGGCCACTAAATGAGGCTATTATGGCAG
TCGGGATGGTGAGCATTCTAGCCAGTTCTCTCTTAAAGAATGATATT---CCCATGACAG
GACCATTAGTGGCTGGAGGGCTTCTCACTGTGTGTTACGTGCTCACTGGAAGATCGGCTG
ATTTGGAACTGGAAAGAGCTGCTGACGTAAGATGGGAAGAACAGGCAGAGATATCAGGAA
GTAGTCCAATTCTG-----TCGAT--AACAATATCGGAAGATGGTAGCATGTCGATAA--
--AGAATGA------------AGAAGAAGAAC-------AGACACTGACCATACTCATTA
GAACAGGACTACTGGTGAT--------------ATCAGGACTTTTTCCTGTGTCAATACC
AATCA-CGGCAGCTGCATGGTACCTT--TGGGAAGTGAAAAAACAACGAGCAGGAGTATT
GTGGGATGTCCCTTCACCCCCA------CC-TGTGGGAAAGGCCGAACTGGAAGATGGAG
CCTATAGAATCAAGCAGAAAGGGATCCTAGGATACTCACAGATTGGAGCCGGAGTTTACA
AAGAAGGAACATTCCACACAATGTGGCATGTCACACGTGGTGCTGTCTTAATGCATAAAG
GGAAGAGAATTGA-ACCATCATGGGCGGACGTCAAGAAAGACCTAATATCGTATGGAGGA
GGCTGGAAGCTGGAAGGAGAATGGAAGGAAGGAGAAGAAGTCCAGGTCCTGGCATTAGAG
CCTGGAAAGAATCCAAGAGCCGTCCAAACAAAACCCGGTCTTTTTAAAACCAACAC-TGG
AACCATAGGCGCCGTGTCTCTGGACTTTTCTCCTGGAACGTCAGGATCTCCAATCGTCGA
TAAAAAAGGAAAAGTTGTGGGCCTTTATGGCAACGGTGTCGTCACAAGGAGTGGAACATA
TGTGAGTGCCATAGCCCAGACTGAAAAAAGCATCGAAGA--CAAT-CCAGAGA---TTGA
AGA---TGACATCTTTAGAAAGAAAAGATTGACCATCATGGACCTCCACCCAGGAGCAGG
AAAAACAAA-GAGATACCTTCCAGCAATAGTCAGAGAAGCCATAAAACGAGGCTTGAGAA
CACTAATCCTGGCCCCCACTAGAGTTGTGGCGGCTGAAATGGAAGAAGCTCTCAGAGGAC
TTCCAATAAGATACCAAACCCCAGCTATCAGAGCTGAGCACACTGGGCGGGAGATTGTGG
ATCTAATGTGTCACGCCACATTTACCATGAGGCTATTATCACCAATTAGAGTGCCAAATT
ACAACCTGATCATCATGGATGAAGCCCATTTCACAGACCCAGCAAGCATAGCAGCTAGAG
GATACATTTCAACTCGAGTAGAGATGGGTGAAGCAGCTGGGATTTTCATGACAGCTACCC
CTCCTGGAAGCAGAGACCCATTTCCCCAGAGCAATGCACCAATCATGGATGAAGAAAGAG
AAATCCCTGAGCGTTCGTGGAACTCTGGACATGAGTGGGTTACGGATTTTAAAGGGAAGA
CTGTTTGGTTTGTTCCAAGTATAAAAGCAGGGAATGATATAGCAGCTTGCCTGAGAAAGA
ATGGAAAGAAAGTGATACAACTCAGCAGGAAAACTTTTGATTCTGAATATATCAAGACTA
GGACCAATGATTGGGACTTTGTGGTCACGACAGACATTTCAGAAATGGGTGCTAACTTCA
AGGCTGAGAGGGTTATAGACCCCAGACGCTGCATGAAACCAGTCATATTAACAGACGGTG
AAGAGCGGGTGATCTTGGCAGGACCCATGCCAGTGACCCATTCTAGTGCAGCACAAAGAA
GAGGGAGAGTAGGAAGAAATCCAA---AAAATGAAAATGACCAGTACATATACATGGGGG
AACCTCTG--GAAAATGATG-AAGACTGTGCACACTGGAAAGAAGCTAAGATGCTCCTGG
ATAACATCAACACGCCTGAAGGAATCATTCCCAGCATGTTCGAACCAGAGCGTGAAAAGG
TGGATGCCATTGATGGTGAATACCGCTTGAGAGGAGAAGCGAGGAAAACTTTTGTGGACC
TAATGAGAAGAGGAGATTTACCAGTCTGGCTAGCCTACAGAGTGGCGGCTGAAGGCATCA
ACTACGCAGACAGAAGATGGTGCTTTGATGGAGTCAAGAACAACCAAATCTTGGAAGAAA
ATGTGGAAGTAGAAATTTGGACAAAAGAAGGAGAAAGGAAGAAATTAAAACCCAGATGGT
TGGATGCTAGGATCTACTCTGACCCATTGGCGCTCAAAGAATTCAAGGAATTCGCAGCTG
GAAGAAAGTCCCTGACCCTGAATCTAATCACAGAGATG------GGTAGACTCCCAACCT
TCATGACCCAGAAAGCAAAGAATGCACTCGACAACTTA-GCAGTCCTGCATACGGCTGAA
GCAGGCGGAAGGGCGTACAATCATGCTCTTAGTGAACTGCCGGAGACTCTGGAGA-CATT
GCTTTTACTGACACTTTTGGCCACAGTCACGGGCGGAATCTTCCTGTTCTTGATGAGCGG
AAAGGGTATAGGGAAGATGACCCTGGGAA-TGTGCTGCATAATCACG---GCTA--GTAT
CCTCTTATGGTATGCACA-AATACAGCCACACTGGATAGCAGCTTCAATAATACTGGAGT
TTTTTCTCATAGTCTTGCTCATTCCAGAACCAGAAAAACAGAGAACACCCCAAGATAACC
AGTTAACTTATGTTGTCATAGCCATCCTTACAGTAGTGGCCGCAACCATGGCAAACGAG-
ATGGGTTTCCTGGAAAAAACAAAGAAAGATTTCGG------ATT----GGGA--AGCATT
ACAACCCAGCAACCTGAG---------------AGTAACATCC---------------TG
GACA---------------TAGATCTACGTCCTGCATCAGCTTGGACTCTATATGCCGTG
GCAACAACTTTCATCACACCAATATTGAGGCATAGCAT----TGAAAACTCCTCAGTG--
--AATGTGTCTCTAACAGCCATTGCCAACCAAGCCACAGTGTTAATGGGTCTTG-GGAAA
GGATGGCCATTGTCAAAAATGGACATCGG------AGTTCCCCTTCTCGCTATCGGGTGC
TATTCACAAGTCAACC---CCATAACTCTCACTGCAGCCCTTCTCTTATTGGTAGCCCAT
TATGCTATCATAGG--------GCCAGGACTCCAAGCGAAAGCAACTAGAGAGGCTCAGA
AAAGAGCAGCAGCGGGCATCATGAAAAACCCAACTGTGGATGGAATGACAGTGATTGAC-
--------CTAGATCCAAT--ACCCTATGATCCAAAGTTTGAAAAGCAGTTGGGACAAGT
AATGCTCTTAGTCCTCTGCGTGACTCAAGT--------ATTGATGA---TGAGGACTACA
TGG----GCTTTATGTGAAGCTCTAACCTTAGCAACCGGGCCCATCTCTACACTGTGGGA
-AGGAAATCCAGGGAGATTTTGGAATACAACTATTGCAGTGTCAATGGC-----TAACAT
TTTTAGAGGGAGTTACCTGGCCGGAGCCGGACTTCTCTTTTCTATCATG-----------
-AAAAACACGGCCAA---------CACAAGAAGGGGAACTGG-CAACACAGGAGAGA--C
GCTTGGAGAGAAATGGAAAAACCGGTTGAATGCATTAGGGAAGAGTGAATTCCAGATCTA
CAAGAAAAGTGGAATCCAGGAAGTGGATAGAACCTTAGCAAAA------------GAAGG
CATCAAAAGAGGAGAA----ACGGACCATCACGCTGTGTCGCGAGGCTCAGCGAAACTGA
GATGGTTCGTCGAGAGAAACCTGGTCACACCAGAAGGGAAAGTAGTGGACCTTGGCTGCG
GCAGGGGGGGCTGGTCATACTATTGTGGGGGACTAAAGAATGTAAAAGAAGTTAAAGGCC
TAACAAAAGGAGGACCAGGACACGAAGAACCCATTCCCATGTCAACATATGGTTGGAATC
TGGTGCGTCTTCAAAGTGGAGTTGATGTTTTTTTTACTCCGCCAGAAAAGTGTGACACAC
TGCTGTGTGACATAGGGGAGTCGTCACCAAACCCCACGGTTGAGGCAGGACGAACACTCA
GAGTTCTAAACTTAGTGGAAAATTGGCTGAACAACAACACCC---AATTTTGCATAAAGG
TTCTCAACCCATACATGCCCTCAGTTATAGAAAAAATGGAAGCACTACAAAGGAAATACG
GAGGAGCTTTGGTGAGGAATCCACTCTCACGAAATTCCACACACGAGATGTACTGGGTAT
CCAATGCTTCCGGGAACATAGTGTCATCAGTGAACATGATTTCAAG---AATGTT-----
GATTAACAG-ATT-CACAATGAGACACAAGAAAGCCACA---TACGAGCCAGATGTTGAC
CTCGGAAGTGGAACCCGCAACATCGGAA-------TTGAAAGTGAGACAC-CAAATTTAG
ACATAATTGGGAAAAGAATAGAAAAAATAAAACAAGAGCATAAAACATCATGGCACTATG
ACCAAGACCACCCATACAAAACGTGGGCCTACCATGGCAGCTACGAAACAAAACAGACTG
GATCAGCATCATCCATGGTGAACGGAGTGGTTAGGCTGCTAACAAAACCTTGGGACGTCA
TCCCTATGGTGACACAGATGGCAATGACAGACACGACTCCATTTGGACAACAGCGCGTTT
TCAAAGAGAAAGTGGACACGAGAACCCAAGAACCGAAAGAAGGCACGAAAAAACTAATGA
AAATTACGGCAGAATGGCTCTGGAAAGAACTAGGAAAGAAAAAGACACCTAGGATGTGCA
CCAGAGAAGAATTCACAAGAAAGGTGAGAAGCAATGCAGCCTTAGGTGCCATATTCACTG
ATGAGAACAAGTGGAAGTCGGCACGTGAGGCTGTTGAAGACAGTGGATTTTGGGAATTGG
TTGACAAGGAAAGGAATCTCCATCTTGAAGGAAAGTGTGAAACATGTGTGTATAACATGA
TGGGAAAGAGAGAGAAGAAGCTAGGGGAGTTCGGCAAAGCAAAAGGCAGCAGAGCCATAT
GGTACATGTGGCTTGGAGCACGCTTCTTAGAGTTTGAAGCTCTAGGATTCTTGAACGAAG
ATCACTGGTTTTCCAGAGAGAACTCCCTGAGTGGAGTGGAAGGAGAAGGGCTACACAAGC
TAGGCTACATTTTAAGAGACGTGAGTAAGAAAG-AAGGAGGAGCAATGTATGCTGATGAC
ACCGCAGGATGGGACACAAGAATCACACTAGAGGACTTAAAAAATGAAGAAATGGTGACA
AACCACATGGAAGGAGAACACAAGAAA-CTTGCTG-AAGCCATTTTCAGATTAACGT-AC
CAAAACAAGGTGGTGCGTGTGCAAAGACCAACACCAAGAGGC---ACAGTAATGGACATT
ATATCGAGAAGAGACCAAAGAGGTAGTGGACAAGTTGTCACCTACGGCCTCAATACTTTC
ACCAATATGGAAGCCCAACTGATCAGACAGATGGAGGGAGAAGGAGTTTT-----CA-AA
AGCATCCAGCAACTG--ACAGTTAA--AGAAGAA-----ATTGCA-----GTGAAAAACT
GGTTA-ATAAGAGTGGGGCGTGAGAGGTTATCAA--GAATGGCCATCAGTGGAGATGATT
GTGTTGTGAAACCCTTAGATGACAGGTTTGCAAGTGCTCTAACAGCTCTAAATGACATGG
GAAAGGTTAGGAAAGACATACAACAATGGGAACCTTCAAGAGGATGGAACGATTGGACAC
AAGTGCCCTTTTGTTCACACCATTTCCATGAGTTAATCATGAAGGACGGTCGTGTGCTCG
TAGTTCCCTGCAGAAACCAAGATGAACTGATTGGTAGGGCCCGAATTTCCCAGGGAGCCG
GGTGGTCCTTGCGGGAAACAGCCTGTCTGGGGAAGTCCTACGCCCAAATGTGGAGCCTGA
TGTACTTCCACAGACGTGACCTTAGGCTGGCGGCAAATGCCATTTGCTCGGCAGTCCCAT
CACATTGGGTTCCAACAAGTCGAACAACCTGGTCCATACACGCCACACATGAGTGGATGA
CAACAGAAGACATGCTGACAGTCTGGAACAGGGTGTGGATTCAAGAAAACCCATGGATGG
AAGACAAAACTCCAGTAGAATCATGGGAGGAAATCCCGTATTTGGGGAAAAGAGAAGACC
AATGGTGCGGCTCATTGATTGGGCTAACAAGCAGGGCCACCTGGGCAAAGAACATCCAAA
CAGCAATAAATCAAGTTAGATCCCTAATAGGCAATGAGGAATACACAGACTACATGCCAT
C----------TATGAAAAGATTCAGAAGA-------GAAG------AGGAAGAGGC---
---------------AGGAGTCTTGTG-----------GT-AGAGAGC------------
------------------------------------------------------------
------------------------------------------------------------
------------------------------------------------------------
------------------------------------------------------------
------------------------------------------------------------
---------------------------------------------A----G---------
-------------GAA----------------------------CA------TCATG---
------------------------------------------------------------
------------------------------------------------------------
-----------------------------------------------------AGA----
--------------------------C-------------------AAA-----------
------------------------------------------------------------
------------------------------------------------------------
------------------------------------------------------------
------------------------------------------------------------
------------------------------------------------------------
------------------------------------------------------------
------------------

#D2|C|JN851113
------------------------------------------------------------
------------------------------------------------------------
------------------------------------------------------------
------------------------------------------------------------
------------------------------------------------------------
-----------------------ATGAATAACCAACGGAAAAAG---GCGAGAAATACGC
CTTTCAATATGCTGAAACGCGAGAGAAACCGCGTGTCAACTGTGCAACAGCTG--ACAAA
GAGATTCTCACTTGGAATGCTACAGGGACGAGGACCATTAAAACTGTTCATGGCCCTAGT
GGCTTTCCTTCGTTTCCTAACAATCCCGCCAACAGCAGGGATATTAAAAAGATGGGGAAC
AATCAAAAAATCAAAGGCTATCA---ATGTCTTGAGAGGGTTCAGGAAAGAGATTGGAAG
GATGCTGAACATCTTGAACAGGAGACGCA---------------------GAACTGCAGG
TATAATTATTATGATGA------TCCCAACAGTGATGGCGT------------TCCATTT
AACC-------ACACGCAACGGAGAACCACACATGATCGTTAGTA-GACAAGAGAAGG--
GGAAAAGTCTCCTGTTTAAAACAGAGAACGGTGTGAACATGTGTACCCTCATGGCCATGG
ACCTTGGTGAACTGTGTGAAGACACAATCACTTATAATTGTCCTCTTCT---CAGGCAGA
ATGAACCAGAAGACATAGACTGTTGGTGCAAC----------TCTACGTCTACATGGGTA
ACTTATGGGACATGCAC-------CGCCACAGGAGAACACAGAAGGGAAAAAAGATCAGT
GGCACTCGTTCCA--------------CATGTGGGAATGGGACTGGAGACACGAACTGAA
ACATGGATGT-CATCAGAAGGGGCCTGGAAACATGCCCAGAGAATTGAAACTTGGATCTT
GAGACATCCAGGCTTCACCATAATGGCAGCAATCCTGGCATACACCATAGGAA-CAACAT
ATTTCCAAAGAGTCCTGATTTTCATTTTACTGACAGCTGTCACTCC----TTCAATGGCA
ATGCGTTGTATAGGAATATCAAATAGAGACTTTGTGGAAGGGGTTTCAGGAGGAAGCTGG
GTTGATATAGTCTTGGAACATGGAAGCTGTGTGACGACGATGGCGAAAAATAAACCAACG
TTGGATTTTGAACTGATAAAAACAGAAGCCAAACATCCC-GCCACTCTAAGGAAGTATTG
TGTAGAGGCAAAGCTGACCAACACAACAACAGCATCTCGCTGCCCAAC-ACAAGGAGAAC
CTAGCCTAAACGAAGAACAG---GACAAAAGATTCGTCTGCAAACACTCCATGGTAGACA
GAGGATGGGGAAATGGATGCGGATTATTTGGAAAGGGAGGCATCGTGACCTGTGCAATGT
TCACATGCAAAAAGAACATGGAAGGAAAAGTCGTGCAACCAGAAAACTTGGAGTACACCA
TCG-------------TGATAACACCTCAC---TCAGGGGAAGAGAATGCAGTC--GGAA
ATGACA-----CA----GGAA--AA-----------CATGGCAAGGAAA-TTAAAGTAAC
ACCACAGAGTTCCATC-ACAGAAGC-AGAACTAACAGGCTATGGCACTGTCACGATGGAA
TGCTCTCCGAGAACGGGCCTCGACTTCAATGAG-ATGGTGTTGCTGCAAATGGAAAACAA
GGCTTGGCTGGTGCACAGGCAATGGTTCTTAGACCTGCCGTTACCATGGCTGCCCGGAGC
AGACACACAAGGATCAAATTGGATACAGAAGGAGACACTGGTCACTTTCAAAAATCCCCA
TGCAAAGAAACAGGATGTTGTTGTTTTAGGTTCCCAAGAAGGGGCCATGCACACGGCACT
CACAGGGGCCACGGAAATCCAGAT--GTCA---TCAGGAAACTT--ACTGTTCA------
--CAGGACATCTTAAGTGCAGGCTGAGAATGGACAAACTACAGCTCAAAGGAATGTCATA
TTCCATGTGTACAGGAAAGTTCAAAGTTGTGAAGGAAATAGCAGAAACACAACATGGAAC
AATAGTTATTAGAGTACAATATGAAGGGGACGGTTCTCCGTGCAAGATCCC---TTTTGA
AATAATGGACTTGGAAAAAAGGCATGTCT-TAGGTCGCTTGATTACAGTCAACCCAATTG
TCACAGAAAAAGACAGCCCAGTCAAC-------ATAGAAGCAGAACCTCCATTTGGAGAC
AGCTACATCATTA-TAGG-AGTAGAACCGGGACAACTGAAGCTCAGCTGGTTTAAGAAAG
GAAGTTCTATTGGCCAAATGTTTGAGACAACAATGAGAGGAGCGAAGAGAATGGCCATTT
TAGGTGACACAGCTTGGGATTTTGGATCCCTGGGAGGAGTGTTCACATCTATAGGAAAGG
CCCTCCACCAAGTCTTTGGAGCTATCTATGGGGCTGCCTTCAGTGGGGTTTCATGGACTA
TGAAAATCCTCATAGGAGTCGTCATCACATGGATAGGAATGAATTCACGCAGCACCTCAC
TGTCTGTGTCACTAGTATTAGTGGGGGTCGTGACATTGTATTTGGGAGTTATGGTGCAGG
CCGATAGTGGTTGCGTTGTGAGTTGGAAAAACAAAGAACTGAAATGTGGTAGTGGGATTT
TTATCACAGACAACGTGCACACATGGACAGAACAATACAAATTCCAACCAGAATCCCCTT
CAAAGCTGGCTTCAGCTATCCAGAAGGCTCATGAAGAAGGCATTTGTGGAATCCGCTCAG
TAACAAGACTGGAGAATCTGATGTGGAAACAAATAACACCAGAATTGAATCACATTCTAA
CAGAAAATGAAGTAAAGTTGACTATCATGACAGGAGACATCAAAGGAAT------CATGC
AGGCAGGAAAACGATCCCTGCGGCCTCAACCCACT-------------GAG----CTGAA
GTACTCCTGGAAAGCATGGGGCAAAGCGAAAATGCTTT---CCACAGAGCTTCATAACCA
CACCTTTCTCATTGATGGCCCCGAAACAGCAGAATGTCCCAACACAAACAGAGCTTGGAA
CTCACTAGAAGTTGAAGACTATGGCTTTGGAGTATTCACCACTAACATATGGCTGAAA--
TTGAAAGAAAGGCAGGATGTGTTTTGTGACTCAAAACTCATGTCAGCAGCCATAAAGGAC
AATAGAGCCGTCCACGCCGATATGGGTTATTGGATAGAAAGCGCACTCAATGACACATGG
AAGATTGAGAAAGCCTCTTTTATTGAAGTTAAAAGCTGCCACTGGCCAAAGTCACACACT
CTCTGGAGTAATGGAGTGCTGGAAAGTGAGATGATAATTCCAAAGAATTTTGCAGGACCA
GTGTCACAACACAATTACAGACCAGGCTACCACACACAAACGGCAGGACCCTGGCATCTA
GGTAGGCTTGAGATGGACTTTGATTTCTGCGAAGGAACCACAGTGGTGGTGACTGAGGAC
TGTGGAAATAGAGGACCCTCCTTAAGAACAACTACTGCTTCTGGAAAACTCATAACAGAG
TGGTGCTGCCGATCTTGCACATTACCACCGCTAAGGTACAGAGGTGAGGATGGATGCTGG
TATGGTATGGAAATCAGGCCATTGAAAGAGAAAGAAGAGAACTTGGTCAACTCTTTGGTC
ACAGC--------CGGACATGGACA---GATTGACAACTTCTCACTAGGAGTCTTGGGAA
TGGCA-TTGTTCCTGGAAGAGATGCTCAGGACTCGAGTAGGA--ACGAAA----------
-------CATGC-AATATTACTAGTTGCAGTCTCT-------TTCGTGACATTGATCACA
GGGAACATGTCCTTTCGAGATTTGGGGAGAGTGATGGTCATGGTGGGCGCTACTATGACG
GATG---ACATAGGCATGGGCGTGACTTATCTTGCCCTATTAGCAGCCTTCAAAGTCAGA
CCAACTTTT---GCGGCTGGACTACTCTT----AAGAAAGCTGACC--TCCAAGGAAT-T
GATGATGACCACCATAGGAATCGTACTCCTCTCTCAGAGTA---CCATACCA-------G
A----GAGCATACT------TGAACTGACTGACGCGTTGG---------CTTTGGGGATG
ATGGTTCTCAAAATAGTGA-----------GAAACATGGAAAAGTATCAGCTAGCAGTGA
CTATCATGGCCATCTTGTGCGTCCCAAATGCAGTGATATTGCAAA--ACGCAT------G
GAAAGTGAGCTGCACA-----ACACTGGCAGTGGTGTCCGTTTCCCCACTGCTTTTAACA
TCCT---------------------CACAGCAGAAAGCGGATTGGATACCAC--------
TGGCGTTGACG---ATCAAAGGCCTCAATCCAACAGCCATCTTC------TTAACAACTC
TCTCAAGA------ACTAGCAAGAAAAGGAGCTGGCCACTAAATGAGGCTATTATGGCAG
TCGGGATGGTGAGCATTCTAGCCAGTTCTCTCTTAAAGAATGATATT---CCCATGACAG
GACCATTAGTGGCTGGAGGGCTCCTCACTGTGTGTTATGTGCTCACTGGAAGATCGGCTG
ATTTGGAACTGGAAAGAGCTGCTGACGTAAGATGGGAAGAACAGGCAGAGATATCAGGAA
GTAGTCCAATTCTG-----TCGAT--AACAATATCGGAAGATGGTAGCATGTCGATAA--
--AGAATGA------------AGAAGAAGAAC-------AGACACTGACCATACTCATTA
GAACAGGACTACTGGTGAT--------------ATCAGGACTTTTTCCTGTGTCAATACC
AATCA-CGGCAGCTGCATGGTACCTT--TGGGAAGTGAAAAAACAACGAGCAGGAGTATT
GTGGGATGTCCCTTCACCCCCA------CC-TGTGGGAAAGGCCGAACTGGAAGATGGAG
CCTATAGAATCAAGCAGAAAGGGATCCTAGGATACTCACAGATTGGAGCCGGAGTTTACA
AAGAAGGAACATTCCACACAATGTGGCATGTCACACGTGGTGCTGTCCTAATGCATAAAG
GGAAGAGAATTGA-ACCATCATGGGCGGACGTCAAGAAAGACCTAATATCGTATGGAGGA
GGCTGGAAGCTGGAAGGAGAATGGAAGGAAGGAGAAGAAGTCCAGGTCCTGGCATTAGAG
CCTGGAAAGAATCCAAGAGCCGTCCAAACAAAACCCGGTCTTTTTAAAACCAACAC-TGG
AACCATAGGCGCCGTGTCTCTGGACTTTTCTCCTGGAACGTCAGGATCTCCAATCGTCGA
TAAAAAAGGAAAAGTTGTGGGCCTTTATGGCAACGGTGTCGTCACAAGGAGTGGAACATA
TGTGAGTGCCATAGCCCAGACTGAAAAAAGCATCGAAGA--CAAT-CCAGAGA---TTGA
AGA---TGACATCTTTAGAAAGAAAAGATTGACCATCATGGACCTCCACCCAGGAGCAGG
AAAAACAAA-GAGATACCTTCCAGCAATAGTCAGAGAAGCCATAAAACGAGGCTTGAGAA
CACTAATCCTGGCCCCCACTAGAGTTGTGGCGGCTGAAATGGAAGAAGCTCTCAGAGGAC
TTCCAATAAGATACCAAACCCCAGCTATCAGAGCTGAGCACACTGGGCGGGAGATTGTGG
ATCTAATGTGTCACGCCACATTTACCATGAGGCTATTATCACCAATTAGAGTGCCAAATT
ACAACCTGATCATCATGGATGAAGCCCATTTCACAGACCCAGCAAGCATAGCAGCTAGAG
GATACATTTCAACTCGAGTAGAGATGGGTGAAGCAGCTGGGATTTTCATGACAGCTACCC
CTCCTGGAAGCAGAGACCCATTTCCCCAGAGCAATGCACCAATCATGGATGAAGAAAGAG
AAATCCCTGAGCGTTCGTGGAACTCTGGACATGAGTGGGTTACGGATTTTAAAGGGAAGA
CTGTTTGGTTTGTTCCAAGTATAAAAGCAGGGAATGATATAGCAGCTTGCCTGAGAAAGA
ATGGAAAGAAAGTGATACAACTCAGCAGGAAAACTTTTGATTCTGAATATATCAAGACTA
GGACCAATGATTGGGACTTTGTGGTCACGACAGACATTTCAGAAATGGGTGCTAACTTCA
AGGCTGAGAGGGTTATAGACCCCAGACGCTGCATGAAACCAGTCATATTAACAGACGGTG
AAGAGCGGGTGATCTTGGCAGGACCCATGCCAGTGACCCATTCTAGTGCAGCACAAAGAA
GAGGGAGAGTAGGAAGAAATCCAA---AAAATGAAAATGACCAGTACATATACATGGGGG
AACCTCTG--GAAAATGATG-AAGACTGTGCACACTGGAAAGAAGCTAAGATGCTCTTGG
ATAACATCAACACGCCTGAAGGAATCATTCCCAGCATGTTCGAACCAGAGCGTGAAAAGG
TGGATGCCATTGATGGTGAATACCGCTTGAGAGGAGAAGCGAGGAAAACTTTTGTGGACC
TAATGAGAAGAGGAGATTTACCAGTCTGGCTAGCCTACAGAGTGGCGGCTGAAGGCATCA
ACTACGCAGACAGAAGATGGTGCTTTGATGGAGTCAAGAACAACCAAATCTTGGAAGAAA
ATGTGGAAGTAGAAATTTGGACAAAAGAAGGAGAAAGGAAGAAATTAAAACCCAGATGGT
TGGATGCTAGGATCTACTCTGACCCATTGGCGCTCAAAGAATTCAAGGAATTCGCAGCTG
GAAGAAAGTCCCTGACCCTGAATCTAATCACAGAGATG------GGTAGACTCCCAACCT
TCATGACCCAGAAAGCAAAGAATGCACTCGACAACTTA-GCAGTCCTGCATACGGCTGAA
GCAGGCGGAAGGGCGTACAATCATGCTCTTAGTGAACTGCCGGAGACTCTGGAGA-CATT
GCTTTTACTGACACTTTTGGCCACAGTCACGGGCGGAATCTTCCTGTTCTTGATGAGCGG
AAAGGGTATAGGGAAGATGACCCTGGGAA-TGTGCTGCATAATCACG---GCTA--GTAT
CCTCTTATGGTATGCACA-AATACAGCCACACTGGATAGCAGCTTCAATAATACTGGAGT
TTTTTCTCATAGTCTTGCTCATTCCAGAACCAGAAAAACAGAGAACACCCCAAGATAACC
AGTTAACTTATGTTGTCATAGCCATCCTTACAGTAGTGGCCGCAACCATGGCAAACGAG-
ATGGGTTTCCTGGAAAAAACAAAGAAAGATTTCGG------ATT----GGGA--AGCATT
ACAACCCAGCAACCTGAG---------------AGTAACATCC---------------TG
GACA---------------TAGATCTACGTCCTGCATCAGCTTGGACTCTATATGCCGTG
GCAACAACTTTCATCACACCAATGTTGAGGCATAGCAT----TGAAAACTCCTCAGTG--
--AATGTGTCTCTAACAGCCATTGCCAACCAAGCCACAGTGTTAATGGGTCTTG-GGAAA
GGATGGCCATTGTCAAAAATGGACATCGG------AGTTCCCCTTCTCGCTATCGGGTGC
TATTCACAAGTCAACC---CCATAACTCTCACTGCAGCCCTTCTCTTATTGGTAGCCCAT
TATGCTATCATAGG--------GCCAGGACTCCAAGCGAAAGCAACTAGAGAGGCTCAGA
AAAGAGCAGCAGCGGGCATCATGAAAAACCCAACTGTGGATGGAATGACAGTGATTGAC-
--------CTAGATCCAAT--ACCCTATGATCCAAAGTTTGAAAAGCAGTTGGGACAAGT
AATGCTCTTAGTCCTCTGCGTGACTCAAGT--------ATTGATGA---TGAGGACTACA
TGG----GCTTTATGTGAAGCTCTAACCTTAGCAACCGGGCCCATCTCTACACTGTGGGA
-AGGAAATCCAGGGAGATTTTGGAATACAACTATTGCAGTGTCAATGGC-----TAACAT
TTTTAGAGGGAGTTACCTGGCCGGAGCCGGACTTCTCTTTTCTATCATG-----------
-AAAAACACGGCCAA---------CACAAGAAGGGGAACTGG-CAACACAGGAGAGA--C
GCTTGGAGAGAAATGGAAAAACCGGTTGAATGCATTAGGGAAGAGTGAATTCCAGATCTA
CAAGAAAAGTGGAATCCAGGAAGTGGATAGAACCTTAGCAAAA------------GAAGG
CATCAAAAGAGGAGAA----ACGGACCATCACGCTGTGTCGCGAGGCTCAGCGAAACTGA
GATGGTTCGTCGAGAGAAACCTGGTCACACCAGAAGGGAAAGTAGTGGACCTTGGCTGCG
GCAGGGGGGGCTGGTCATACTATTGTGGGGGACTAAAGAATGTAAAAGAAGTTAAAGGCC
TAACAAAAGGAGGACCAGGACACGAAGAACCCATTCCCATGTCAACATATGGTTGGAATC
TGGTGCGTCTTCAAAGTGGAGTTGATGTTTTTTTTACTCCGCCAGAAAAGTGTGACACAC
TGCTGTGTGACATAGGGGAGTCGTCACCAAACCCCACGGTTGAGGCAGGACGAACACTCA
GAGTTCTAAACTTAGTGGAAAATTGGCTGAACAATAACACCC---AATTTTGCATAAAGG
TTCTCAACCCATACATGCCCTCAGTTATAGAAAAAATGGAAGCACTACAAAGGAAATACG
GAGGAGCTTTGGTGAGGAATCCACTCTCACGAAATTCCACACACGAGATGTACTGGGTAT
CCAATGCTTCCGGGAACATAGTGTCATCAGTGAACATGATTTCAAG---AATGTT-----
GATTAACAG-ATT-CACAATGAGACACAAGAAAGCCACA---TACGAGCCAGATGTTGAC
CTCGGAAGTGGAACCCGCAACATCGGAA-------TTGAAAGTGAGACAC-CAAATTTAG
ACATAATTGGGAAAAGAATAGAAAAAATAAAACAAGAGCATGAAACATCATGGCACTATG
ACCAAGACCACCCATACAAAACGTGGGCCTACCATGGCAGCTACGAAACAAAACAGACTG
GATCAGCATCATCCATGGTGAACGGAGTGGTTAGGCTGCTAACAAAACCTTGGGACGTCA
TCCCTATGGTGACACAGATGGCAATGACAGACACGACTCCATTTGGACAACAGCGCGTTT
TCAAAGAGAAAGTGGACACGAGAACCCAAGAACCGAAAGAAGGCACGAAAAAACTAATGA
AAATTACGGCAGAATGGCTCTGGAAAGAACTAGGAAAGAAAAAGACACCTAGGATGTGCA
CCAGAGAAGAATTCACAAGAAAGGTGAGAAGCAATGCAGCCTTAGGTGCCATATTCACTG
ATGAGAACAAGTGGAAGTCGGCACGTGAGGCTGTTGAAGACAGTGGATTTTGGGAATTGG
TTGACAAGGAAAGGAATCTCCATCTTGAAGGAAAGTGTGAAACATGTGTGTATAACATGA
TGGGAAAGAGAGAGAAGAAGCTAGGGGAGTTCGGCAAAGCAAAAGGCAGCAGAGCCATAT
GGTACATGTGGCTTGGAGCACGCTTCTTAGAGTTTGAAGCTCTAGGATTCTTGAACGAAG
ATCACTGGTTTTCCAGAGAGAACTCCCTGAGTGGAGTGGAAGGAGAAGGGCTACACAAAC
TAGGCTACATTTTAAGAGACGTGAGTAAGAAAG-AAGGAGGAGCAATGTATGCTGATGAC
ACCGCAGGATGGGACACAAGAATCACACTAGAGGACTTAAAAAATGAAGAAATGGTGACA
AACCACATGGAAGGAGAACACAAGAAA-CTTGCTG-AAGCCATTTTCAAATTAACGT-AC
CAAAACAAGGTGGTGCGTGTGCAAAGACCAACACCAAGAGGC---ACAGTAATGGACATT
ATATCGAGAAGAGACCAAAGAGGTAGTGGACAAGTTGTCACCTACGGCCTCAATACTTTC
ACCAATATGGAAGCCCAACTGATCAGACAGATGGAGGGAGAAGGAGTTTT-----CA-AA
AGCATCCAGCAACTG--ACAGTTAA--AGAAGAA-----ATTGCA-----GTGAAAAACT
GGTTA-ATAAGAGTGGGGCGTGAGAGGTTATCAA--GAATGGCCATCAGTGGAGATGATT
GTGTTGTGAAACCCTTAGATGACAGGTTTGCAAGTGCTCTAACAGCTCTAAATGACATGG
GAAAGGTTAGGAAAGACATACAACAATGGGAACCTTCAAGAGGATGGAACGATTGGACAC
AAGTGCCCTTTTGTTCACACCATTTCCATGAGTTAATCATGAAGGACGGTCGTGTGCTCG
TAGTTCCATGCAGAAACCAAGATGAACTGATTGGTAGGGCCCGAATTTCCCAGGGAGCCG
GGTGGTCCTTGCGGGAAACAGCCTGTCTGGGGAAGTCCTACGCCCAAATGTGGAGCCTGA
TGTACTTCCACAGACGTGACCTTAGGCTGGCGGCAAATGCCATTTGCTCGGCAGTCCCAT
CACATTGGGTTCCAACAAGTCGAACAACCTGGTCCATACACGCCACACATGAGTGGATGA
CAACAGAAGACATGCTGACAGTCTGGAACAGGGTGTGGATTCAAGAAAACCCATGGATGG
AAGACAAAACTCCAGTAGAATCATGGGAGGAAATCCCGTATTTGGGGAAAAGAGAAGACC
AATGGTGCGGCTCATTGATTGGGCTAACAAGCAGGGCCACCTGGGCAAAGAACATCCAAA
CAGCAATAAATCAAGTTAGATCCCTAATAGGCAATGAGGAATACACAGACTACATGCCAT
C----------TATGAAAAGATTCAGAAGA-------GAAG------AGGAAGAGGC---
---------------AGGAGTCTTGTG-----------GT--------------------
------------------------------------------------------------
------------------------------------------------------------
------------------------------------------------------------
------------------------------------------------------------
------------------------------------------------------------
---------------------------------------------A----G---------
------------------------------------------------------------
------------------------------------------------------------
------------------------------------------------------------
------------------------------------------------------------
------------------------------------------------------------
------------------------------------------------------------
------------------------------------------------------------
------------------------------------------------------------
------------------------------------------------------------
------------------------------------------------------------
------------------------------------------------------------
------------------

#D2|C|JN851115
------------------------------------------------------------
------------------------------------------------------------
------------------------------------------------------------
------------------------------------------------------------
------------------------------------------------------------
-----------------------ATGAATAACCAACGGAAAAAG---GCGAGAAATACGC
CTTTCAATATGCTGAAACGCGAGAGAAACCGCGTGTCAACTGTGCAACAGCTG--ACAAA
GAGATTCTCACTTGGAATGCTACAGGGACGAGGACCATTAAAACTGTTCATGGCCCTAGT
GGCTTTCCTTCGTTTCCTAACAATCCCGCCAACAGCAGGGATATTAAAAAGATGGGGAAC
AATCAAAAAATCAAAGGCTATCA---ATGTCTTGAGAGGGTTCAGGAAAGAGATTGGAAG
GATGCTGAACATCTTGAACAGGAGACGCA---------------------GAACTGCAGG
TATAATTATTATGATGA------TCCCAACAGTGATGGCGT------------TCCATTT
AACC-------ACACGCAACGGAGAACCACACATGATCGTTAGTA-GACAAGAGAAGG--
GGAAAAGTCTCCTGTTTAAAACAGAGAACGGTGTGAACATGTGTACCCTCATGGCCATGG
ACCTTGGTGAACTGTGTGAAGACACAATCACTTATAATTGTCCTCTTCT---CAGGCAGA
ATGAACCAGAAGACATAGACTGTTGGTGCAAC----------TCTACGTCTACATGGGTA
ACTTATGGGACATGCAC-------CGCCACAGGAGAACACAGAAGGGAAAAAAGATCAGT
GGCACTCGTTCCA--------------CATGTGGGAATGGGACTGGAGACACGAACTGAA
ACATGGATGT-CATCAGAAGGGGCCTGGAAACATGCCCAGAGAATTGAAACTTGGATCTT
GAGACATCCAGGCTTCACCATAATGGCAGCAATCCTGGCATACACCATAGGAA-CAACAT
ATTTCCAAAGAGTCCTGATTTTCATTTTACTGACAGCTGTCACTCC----TTCAATGGCA
ATGCGTTGTATAGGAATATCAAATAGAGACTTTGTGGAAGGGGTTTCAGGAGGAAGCTGG
GTTGATATAGTCTTGGAACATGGAAGCTGTGTGACGACGATGGCGAAAAATAAACCAACG
TTGGATTTTGAACTGATAAAAACAGAAGCCAAACATCCC-GCCACTCTAAGGAAGTATTG
TGTAGAGGCAAAGCTGACCAACACAACAACAGCATCTCGCTGCCCAAC-ACAAGGAGAAC
CTAGCCTAAACGAAGAACAG---GACAAAAGATTCGTCTGCAAACACTCCATGGTAGACA
GAGGATGGGGAAATGGATGCGGATTATTTGGAAAGGGAGGCATCGTGACCTGTGCAATGT
TCACATGCAAAAAGAACATGGAAGGAAAAGTCGTGCAACCAGAAAACTTGGAGTACACCA
TCG-------------TGATAACACCTCAC---TCAGGGGAAGAGAATGCAGTC--GGAA
ATGACA-----CA----GGAA--AA-----------CATGGCAAGGAAA-TTAAAGTAAC
ACCACAGAGTTCCATC-ACAGAAGC-AGAACTAACAGGCTATGGCACTGTCACGATGGAA
TGCTCTCCGAGAACGGGCCTCGACTTCAATGAG-ATGGTGTTGCTGCAAATGGAAAACAA
GGCTTGGCTGGTGCACAGGCAATGGCTCTTAGACCTGCCGTTACCATGGCTGCCCGGAGC
AGACACACAAGGATCAAATTGGATACAGAAGGAGACACTGGTCACTTTCAAAAATCCCCA
TGCAAAGAAACAGGATGTTGTTGTTTTAGGTTCCCAAGAAGGAGCCATGCACACGGCACT
CACAGGGGCCACGGAAATCCAGAT--GTCA---TCAGGAAACTT--ACTGTTCA------
--CAGGACATCTTAAGTGCAGGCTGAGAATGGACAAACTACAGCTCAAAGGAATGTCATA
TTCCATGTGTACAGGAAAGTTCAAAGTTGTGAAGGAAATAGCAGAAACACAACATGGAAC
AATAGTTATTAGAGTACAATATGAAGGGGACGGTTCTCCGTGCAAGATCCC---TTTTGA
AATAATGGACTTGGAAAAAAGGCATGTCT-TAGGTCGCTTGATTACAGTCAACCCAATTG
TCACAGAAAAAGACAGCCCAGTCAAC-------ATAGAAGCAGAACCTCCATTTGGAGAC
AGCTACATCATTA-TAGG-AGTAGAACCAGGACAACTGAAGCTCAGCTGGTTTAAGAAAG
GAAGTTCTATTGGCCAAATGTTTGAGACAACAATGAGAGGAGCGAAGAGAATGGCCATTT
TAGGTGACACAGCTTGGGATTTTGGATCCCTGGGAGGAGTGTTCACATCTATAGGAAAGG
CCCTCCACCAAGTCTTTGGAGCTATCTATGGGGCTGCCTTCAGTGGGGTTTCATGGACTA
TGAAAATCCTCATAGGAGTCGTCATCACATGGATAGGAATGAATTCACGCAGCACCTCAC
TGTCTGTGTCACTAGTATTAGTGGGGGTCGTGACATTGTATTTGGGAGTTATGGTGCAGG
CCGATAGTGGTTGCGTTGTGAGTTGGAAAAACAAAGAACTGAAATGTGGTAGTGGGATTT
TTATCACAGACAACGTGCACACATGGACAGAACAATACAAATTCCAACCAGAATCCCCTT
CAAAGCTGGCTTCAGCTATCCAGAAGGCTCATGAAGAAGGCATTTGTGGAATCCGCTCAG
TAACAAGACTGGAGAATCTGATGTGGAAACAAATAACACCAGAATTGAATCACATTCTAA
CAGAAAATGAAGTAAAGTTGACTATCATGACAGGAGACATCAAAGGAAT------CATGC
AGGCAGGAAAACGATCCCTGCGGCCTCAACCCACT-------------GAG----CTGAA
GTACTCCTGGAAAGCATGGGGCAAAGCGAAAATGCTTT---CCACAGAGCTTCATAACCA
CACCTTTCTCATTGATGGCCCCGAAACAGCAGAATGTCCCAACACAAACAGAGCTTGGAA
CTCACTAGAAGTTGAAGACTATGGCTTTGGAGTATTCACCACTAACATATGGCTGAAA--
TTGAAAGAAAGGCAGGATGTGTTTTGTGACTCAAAACTCATGTCAGCAGCCATAAAGGAC
AATAGAGCCGTCCACGCCGATATGGGTTATTGGATAGAAAGCGCACTCAATGACACATGG
AAGATTGAGAAAGCCTCTTTTATTGAAGTTAAAAGCTGCCACTGGCCAAAGTCACACACT
CTCTGGAGTAATGGAGTGCTGGAAAGTGAGATGATAATTCCAAAGAATTTTGCAGGACCA
GTGTCACAACACAATTACAGACCAGGCTACCACACACAAACGGCAGGACCCTGGCATCTA
GGTAGGCTTGAGATGGACTTTGATTTCTGCGAAGGAACCACAGTGGTGGTGACTGAGGAC
TGTGGAAATAGAGGACCCTCCTTAAGAACAACTACTGCTTCTGGAAAACTCATAACAGAA
TGGTGCTGCCGATCTTGCACATTACCACCGCTAAGGTACAGAGGTGAGGATGGATGCTGG
TATGGTATGGAAATCAGGCCATTGAAAGAGAAAGAAGAGAACTTGGTCAACTCTTTGGTC
ACAGC--------CGGACATGGACA---GATTGACAACTTCTCACTAGGAGTCTTGGGAA
TGGCA-TTGTTCCTGGAAGAGATGCTCAGGACTCGAGTAGGA--ACGAAA----------
-------CATGC-AATATTACTAGTTGCAGTCTCT-------TTCGTGACATTGATCACA
GGGAACATGTCCTTTCGAGATTTGGGGAGAGTGATGGTCATGGTGGGCGCTACTATGACG
GATG---ACATAGGCATGGGCGTGACTTATCTTGCCCTATTAGCAGCCTTCAAAGTCAGA
CCAACTTTT---GCGGCTGGACTACTCTT----AAGAAAGCTGACC--TCCAAGGAAT-T
GATGATGACCACCATAGGAATCGTACTCCTCTCTCAGAGTA---CCATACCA-------G
A----GAGCATACT------TGAACTGACTGACGCGTTGG---------CTTTGGGGATG
ATGGTTCTCAAAATAGTGA-----------GAAACATGGAAAAGTATCAGCTAGCAGTGA
CTATCATGGCCATCTTGTGCGTCCCAAATGCAGTGATATTGCAAA--GCGCAT------G
GAAAGTGAGCTGCACA-----ACACTGGCAGTGGTGTCCGTTTCCCCACTGCTTTTAACA
TCCT---------------------CACAGCAGAAAGCGGATTGGATACCAC--------
TGGCGTTGACG---ATCAAAGGCCTCAATCCAACAGCCATTTTC------TTAACAACTC
TCTCAAGA------ACTAGCAAGAAAAGGAGCTGGCCACTAAATGAGGCTATTATGGCAG
TCGGGATGGTGAGCATTCTAGCCAGTTCTCTCTTAAAGAATGATATT---CCCATGACAG
GACCATTAGTGGCTGGAGGGCTTCTCACTGTGTGTTACGTGCTCACTGGAAGATCGGCTG
ATTTGGAACTGGAAAGAGCTGCTGACGTAAGATGGGAAGAACAGGCAGAGATATCAGGAA
GTAGTCCAATTCTG-----TCGAT--AACAATATCGGAAGATGGTAGCATGTCGATAA--
--AGAATGA------------AGAAGAAGAAC-------AGACACTGACCATACTCATTA
GAACAGGACTACTGGTGAT--------------ATCAGGACTTTTTCCTGTGTCAATACC
AATCA-CGGCAGCTGCATGGTACCTT--TGGGAAGTGAAAAAACAACGAGCAGGAGTATT
GTGGGATGTCCCTTCACCCCCA------CC-TGTGGGAAAGGCCGAACTGGAAGATGGAG
CCTATAGAATCAAGCAGAAAGGGATCCTAGGATACTCACAGATTGGAGCCGGAGTTTACA
AAGAAGGAACATTCCACACAATGTGGCATGTCACACGTGGTGCTGTCCTAATGCATAAAG
GGAAGAGAATTGA-ACCATCATGGGCGGACGTCAAGAAAGACCTAATATCGTATGGAGGA
GGCTGGAAGCTGGAAGGAGAATGGAAGGAAGGAGAAGAAGTCCAGGTCCTGGCATTAGAG
CCTGGAAAGAATCCAAGAGCCGTCCAAACAAAACCCGGTCTTTTTAAAACCAACAC-TGG
AACCATAGGCGCCGTGTCTCTGGACTTTTCTCCTGGAACGTCAGGATCTCCAATCGTCGA
TAAAAAAGGAAAAGTAGTGGGCCTTTATGGCAACGGTGTCGTCACAAGGAGTGGAACATA
TGTGAGTGCCATAGCCCAGACTGAAAAAAGCATCGAAGA--CAAT-CCAGAGA---TTGA
AGA---TGACATCTTTAGAAAGAAAAGATTGACCATCATGGACCTCCACCCAGGAGCAGG
AAAAACAAA-GAGATACCTTCCAGCAATAGTCAGAGAAGCCATAAAACGAGGCTTGAGAA
CACTAATCCTGGCCCCCACTAGAGTTGTGGCGGCTGAAATGGAAGAAGCTCTCAGAGGAC
TTCCAATAAGATACCAAACCCCAGCTATCAGAGCTGAGCACACTGGGCGGGAGATTGTGG
ATCTAATGTGTCACGCCACATTTACCATGAGGCTATTATCACCAATTAGAGTGCCAAATT
ACAACCTGATCATCATGGATGAAGCCCATTTCACAGACCCAGCAAGCATAGCAGCTAGAG
GATACATTTCAACTCGAGTAGAGATGGGTGAAGCAGCTGGGATTTTCATGACAGCTACCC
CTCCTGGAAGCAGAGACCCATTTCCCCAGAGCAATGCACCAATCATGGATGAAGAAAGAG
AAATCCCTGAGCGTTCGTGGAACTCTGGACATGAGTGGGTTACGGATTTTAAAGGGAAGA
CTGTTTGGTTTGTTCCAAGTATAAAAGCAGGGAATGATATAGCAGCTTGCCTGAGAAAGA
ATGGAAAGAAAGTGATACAACTCAGCAGGAAAACTTTTGATTCTGAATATATCAAGACTA
GGACCAATGATTGGGACTTTGTGGTCACGACAGACATTTCAGAAATGGGTGCTAACTTCA
AGGCTGAGAGGGTTATAGACCCCAGACGCTGCATGAAACCAGTCATATTAACAGACGGTG
AAGAGCGGGTGATCTTGGCAGGACCCATGCCAGTGACCCATTCTAGTGCAGCACAAAGAA
GAGGGAGAGTAGGAAGAAATCCAA---AAAATGAAAATGACCAGTACATATACATGGGGG
AACCTCTG--GAAAATGATG-AAGACTGTGCACACTGGAAAGAAGCTAAGATGCTCTTGG
ATAACATCAACACGCCTGAAGGAATCATTCCCAGCATGTTCGAACCAGAGCGTGAAAAGG
TGGATGCCATTGATGGTGAATACCGCTTGAGAGGAGAAGCGAGGAAAACTTTTGTGGACC
TAATGAGAAGAGGAGATTTACCAGTCTGGCTAGCCTACAGAGTGGCGGCTGAAGGCATCA
ACTACGCAGACAGAAGATGGTGCTTTGATGGAGTCAAGAACAACCAAATCTTGGAAGAAA
ATGTGGAAGTAGAAATTTGGACAAAAGAAGGAGAAAGGAAGAAATTAAAACCCAGATGGT
TGGATGCTAGGATCTACTCTGACCCATTGGCGCTCAAAGAATTCAAGGAATTCGCAGCTG
GAAGAAAGTCCCTGACCCTGAATCTAATCACAGAGATG------GGTAGACTCCCAACCT
TCATGACCCAGAAAGCAAAGAATGCACTCGACAACTTA-GCAGTCCTGCATACGGCTGAA
GCAGGCGGAAGGGCGTACAATCATGCTCTTAGTGAACTGCCGGAGACTCTGGAGA-CATT
GCTTTTACTGACACTTTTGGCCACAGTCACGGGCGGAATCTTCCTGTTCTTGATGAGCGG
AAAGGGTATAGGGAAGATGACCCTGGGAA-TGTGCTGCATAATCACG---GCTA--GTAT
CCTCTTATGGTATGCACA-AATACAGCCACACTGGATAGCAGCTTCAATAATACTGGAGT
TTTTTCTCATAGTCTTGCTCATTCCAGAACCAGAAAAACAGAGAACACCCCAAGATAACC
AGTTAACTTATGTTGTCATAGCCATCCTTACAGTAGTGGCCGCAACCATGGCAAACGAG-
ATGGGTTTCCTGGAAAAAACAAAGAAAGATTTCGG------ATT----GGGA--AGCATT
ACAACCCAGCAACCTGAG---------------AGTAACATCC---------------TG
GACA---------------TAGATCTACGTCCTGCATCAGCTTGGACTCTATATGCCGTG
GCAACAACTTTCATCACACCAATGTTGAGGCATAGCAT----TGAAAACTCCTCAGTG--
--AATGTGTCTCTAACAGCCATTGCCAACCAAGCCACAGTGTTAATGGGTCTTG-GGAAA
GGATGGCCATTGTCAAAAATGGACATCGG------AGTTCCCCTTCTCGCTATCGGGTGC
TATTCACAAGTCAACC---CCATAACTCTCACTGCAGCCCTTCTCTTATTGGTAGCCCAT
TATGCTATCATAGG--------GCCAGGACTCCAAGCGAAAGCAACTAGAGAGGCTCAGA
AAAGAGCAGCAGCGGGCATCATGAAAAACCCAACTGTGGATGGAATGACAGTGATTGAC-
--------CTAGATCCAAT--ACCCTATGATCCAAAGTTTGAAAAGCAGTTGGGACAAGT
AATGCTCTTAGTCCTCTGCGTGACTCAAGT--------ATTGATGA---TGAGGACTACA
TGG----GCTTTATGTGAAGCTCTAACCTTAGCAACCGGGCCCATCTCTACACTGTGGGA
-AGGAAATCCAGGGAGATTTTGGAATACAACTATTGCAGTGTCAATGGC-----TAACAT
TTTTAGAGGGAGTTACCTGGCCGGAGCCGGACTTCTCTTTTCTATCATG-----------
-AAAAACACGGCCAA---------CACAAGAAGGGGAACTGG-CAACACAGGAGAGA--C
GCTTGGAGAGAAATGGAAAAACCGGTTGAATGCATTAGGGAAGAGTGAATTCCAGATCTA
CAAGAAAAGTGGAATCCAGGAAGTGGATAGAACCTTAGCAAAA------------GAAGG
CATCAAAAGAGGAGAA----ACGGACCATCACGCTGTGTCGCGAGGCTCAGCGAAACTGA
GATGGTTCGTCGAGAGAAACCTGGTCACACCAGAAGGGAAAGTAGTGGACCTTGGCTGCG
GCAGGGGGGGCTGGTCATACTATTGTGGGGGACTAAAGAATGTAAAAGAAGTTAAAGGCC
TAACAAAAGGAGGACCAGGACACGAAGAACCCATTCCCATGTCAACATATGGTTGGAATC
TGGTGCGTCTTCAAAGTGGAGTTGATGTTTTTTTTACTCCGCCAGAAAAGTGTGACACAC
TGCTGTGTGACATAGGGGAGTCGTCACCAAACCCCACGGTTGAGGCAGGACGAACACTCA
GAGTTCTAAACTTAGTGGAAAATTGGCTGAACAACAACACCC---AATTTTGCATAAAGG
TTCTCAACCCATACATGCCCTCAGTTATAGAAAAAATGGAAGCACTACAAAGGAAATACG
GAGGAGCTTTGGTGAGGAATCCACTCTCACGAAATTCCACACACGAGATGTACTGGGTAT
CCAATGCTTCCGGGAACATAGTGTCATCAGTGAACATGATTTCAAG---AATGTT-----
GATTAACAG-ATT-CACAATGAGACACAAGAAAGCCACA---TACGAGCCAGATGTTGAC
CTCGGAAGTGGAACCCGCAACATCGGAA-------TTGAAAGTGAGACAC-CAAATTTAG
ACATAATTGGGAAAAGAATAGAAAAAATAAAACAAGAGCATGAAACATCATGGCACTATG
ACCAAGACCACCCATACAAAACGTGGGCCTACCATGGCAGCTACGAAACAAAACAGACTG
GATCAGCATCATCCATGGTGAACGGAGTGGTTAGGCTGCTAACAAAACCTTGGGACGTCA
TCCCTATGGTGACACAGATGGCAATGACAGACACGACTCCATTTGGACAACAGCGCGTTT
TCAAAGAGAAAGTGGACACGAGAACCCAAGAACCGAAAGAAGGCACGAAAAAACTAATGA
AAATTACGGCAGAATGGCTCTGGAAAGAACTAGGAAAGAAAAAGACACCTAGGATGTGCA
CCAGAGAAGAATTCACAAGAAAGGTGAGAAGCAATGCAGCCTTAGGTGCCATATTCACTG
ATGAGAACAAGTGGAAGTCGGCACGTGAGGCTGTTGAAGACAGTGGATTTTGGGAATTGG
TTGACAAGGAAAGGAATCTCCATCTTGAAGGAAAGTGTGAAACATGTGTGTATAACATGA
TGGGAAAGAGAGAGAAGAAGCTAGGGGAGTTCGGCAAAGCAAAAGGCAGCAGAGCCATAT
GGTACATGTGGCTTGGAGCACGCTTCTTAGAGTTTGAAGCTCTAGGATTCTTGAACGAAG
ATCACTGGTTTTCCAGAGAGAACTCCCTGAGTGGAGTGGAAGGAGAAGGGCTACACAAAC
TAGGCTACATTTTAAGAGACGTGAGTAAGAAAG-AAGGAGGAGCAATGTATGCTGATGAC
ACCGCAGGATGGGACACAAGAATCACACTAGAGGACTTAAAAAATGAAGAAATGGTGACA
AACCACATGGAAGGAGAACACAAGAAA-CTTGCTG-AAGCCATTTTCAAATTAACGT-AC
CAAAACAAGGTGGTGCGTGTGCAAAGACCAACACCAAGAGGC---ACAGTAATGGACATT
ATATCGAGAAGAGACCAAAGAGGTAGTGGACAAGTTGTCACCTACGGCCTCAATACTTTC
ACCAATATGGAAGCCCAACTGATCAGACAGATGGAGGGAGAAGGAGTTTT-----CA-AA
AGCATCCAGCAACTG--ACAGTTAA--AGAAGAA-----ATTGCA-----GTGAAAAACT
GGTTA-ATAAGAGTGGGGCGTGAGAGGTTATCAA--GAATGGCCATCAGTGGAGATGATT
GTGTTGTGAAACCCTTAGATGACAGGTTTGCAAGTGCTCTAACAGCTCTAAATGACATGG
GAAAGGTTAGGAAAGACATACAACAATGGGAACCTTCAAGAGGATGGAACGATTGGACAC
AAGTGCCCTTTTGTTCACACCATTTCCATGAGTTAATCATGAAGGACGGTCGTGTGCTCG
TAGTTCCATGCAGAAACCAAGATGAACTGATTGGTAGGGCCCGAATTTCCCAGGGAGCCG
GGTGGTCCTTGCGGGAAACAGCCTGTCTGGGGAAGTCCTACGCCCAAATGTGGAGCCTGA
TGTACTTCCACAGACGTGACCTTAGGCTGGCGGCAAATGCCATTTGCTCGGCAGTCCCAT
CACATTGGGTTCCAACAAGTCGAACAACCTGGTCCATACACGCCACACATGAGTGGATGA
CAACAGAAGACATGCTGACAGTCTGGAACAGGGTGTGGATTCAAGAAAACCCATGGATGG
AAGACAAAACTCCAGTAGAATCATGGGAGGAAATCCCGTATTTGGGGAAAAGAGAAGACC
AATGGTGCGGCTCATTGATTGGGCTAACAAGCAGGGCCACCTGGGCAAAGAACATCCAAA
CAGCAATAAATCAAGTTAGATCCCTAATAGGCTATGAGGAATACACAGACTACATGCCAT
C----------TATGAAAAGATTCAGAAGA-------GAAG------AGGAAGAGGC---
---------------AGGAGTCTTGTG-----------GT--------------------
------------------------------------------------------------
------------------------------------------------------------
------------------------------------------------------------
------------------------------------------------------------
------------------------------------------------------------
---------------------------------------------A----G---------
------------------------------------------------------------
------------------------------------------------------------
------------------------------------------------------------
------------------------------------------------------------
------------------------------------------------------------
------------------------------------------------------------
------------------------------------------------------------
------------------------------------------------------------
------------------------------------------------------------
------------------------------------------------------------
------------------------------------------------------------
------------------

#D2|C|JN851116
------------------------------------------------------------
------------------------------------------------------------
------------------------------------------------------------
------------------------------------------------------------
------------------------------------------------------------
-----------------------ATGAATAACCAACGGAAAAAG---GCGAGAAATACGC
CTTTCAATATGCTGAAACGCGAGAGAAACCGCGTGTCAACTGTGCAACAGCTG--ACAAA
GAGATTCTCACTTGGAATGCTACAGGGACGAGGACCATTAAAACTGTTCATGGCCCTAGT
GGCTTTCCTTCGTTTCCTAACAATCCCGCCAACAGCAGGGATATTAAAAAGATGGGGAAC
AATCAAAAAATCAAAGGCTATCA---ATGTCTTGAGAGGGTTCAGGAAAGAGATTGGAAG
GATGCTGAACATCTTGAACAGGAGACGCA---------------------GAACTGCAGG
TATAATTATTATGATGA------TCCCAACAGTGATGGCGT------------TCCATTT
AACC-------ACACGCAACGGAGAACCACACATGATCGTTAGTA-GACAAGAGAAGG--
GGAAAAGTCTCCTGTTTAAAACAGAGAACGGTGTGAACATGTGTACCCTCATGGCCATGG
ACCTTGGTGAACTGTGTGAAGACACAATCACTTATAATTGTCCTCTTCT---CAGGCAGA
ATGAACCAGAAGACATAGACTGTTGGTGCAAC----------TCTACGTCTACATGGGTA
ACTTATGGGACATGCAC-------CGCCACAGGAGAACACAGAAGGGAAAAAAGATCAGT
GGCACTCGTTCCA--------------CATGTGGGAATGGGACTGGAGACACGAACTGAA
ACATGGATGT-CATCAGAAGGGGCCTGGAAACATGCCCAGAGAATTGAAACTTGGATCTT
GAGACATCCAGGCTTCACCATAATGGCAGCAATCCTGGCATACACCATAGGAA-CAACAT
ATTTCCAAAGAGTCCTGATTTTCATTTTACTGACAGCTGTCACTCC----TTCAATGGCA
ATGCGTTGTATAGGAATATCAAATAGAGACTTTGTGGAAGGGGTTTCAGGAGGAAGCTGG
GTTGATATAGTCTTGGAACATGGAAGCTGTGTGACGACGATGGCGAAAAATAAACCAACG
TTGGATTTTGAACTGATAAAAACAGAAGCCAAACATCCC-GCCACTCTAAGGAAGTATTG
TGTAGAGGCAAAGCTGACCAACACAACAACAGCATCTCGCTGCCCAAC-ACAAGGAGAAC
CTAGCCTAAACGAAGAACAG---GACAAAAGATTCGTCTGCAAACACTCCATGGTAGACA
GAGGATGGGGAAATGGATGCGGATTATTTGGAAAGGGAGGCATCGTGACCTGTGCAATGT
TCACATGCAAAAAGAACATGGAAGGAAAAGTCGTGCAACCAGAAAACTTGGAGTACACCA
TCG-------------TGATAACACCTCAC---TCAGGGGAAGAGAATGCAGTC--GGAA
ATGACA-----CA----GGAA--AA-----------CATGGCAAGGAAA-TTAAAGTAAC
ACCACAGAGTTCCATC-ACAGAAGC-AGAACTAACAGGCTATGGCACTGTCACGATGGAA
TGCTCTCCGAGAACGGGCCTCGACTTCAATGAG-ATGGTGTTGCTGCAAATGGAAAACAA
GGCTTGGCTGGTGCACAGGCAATGGTTCTTAGACCTGCCGTTACCATGGCTGCCCGGAGC
AGACACACAAGGATCAAATTGGATACAGAAGGAGACACTGGTCACTTTCAAAAATCCCCA
TGCAAAGAAACAGGATGTTGTTGTTTTAGGTTCCCAAGAAGGGGCCATGCACACGGCACT
CACAGGGGCCACGGAAATCCAGAT--GTCA---TCAGGAAACTT--ACTGTTCA------
--CAGGACATCTTAAGTGCAGGCTGAGAATGGACAAACTACAGCTCAAAGGAATGTCATA
TTCCATGTGTACAGGAAAGTTCAAAGTTGTGAAGGAAATAGCAGAAACACAACATGGAAC
AATAGTTATTAGAGTACAATATGAAGGGGACGGTTCTCCGTGCAAGATCCC---TTTTGA
AATAATGGACTTGGAAAAAAGGCATGTCT-TAGGTCGCTTGATTACAGTCAACCCAATTG
TCACAGAAAAAGACAGCCCAGTCAAC-------ATAGAAGCAGAACCTCCATTTGGAGAC
AGCTACATCATTA-TAGG-AGTAGAACCAGGACAACTGAAGCTCAGCTGGTTTAAGAAAG
GAAGTTCTATTGGCCAAATGTTTGAGACAACAATGAGAGGAGCGAAGAGAATGGCCATTT
TAGGTGACACAGCTTGGGATTTTGGATCCCTGGGAGGAGTGTTCACATCTATAGGAAAGG
CCCTCCACCAAGTCTTTGGAGCTATCTATGGGGCTGCCTTCAGTGGGGTTTCATGGACTA
TGAAAATCCTCATAGGAGTCGTCATCACATGGATAGGAATGAATTCACGCAGCACCTCAC
TGTCTGTGTCACTAGTATTAGTGGGGGTCGTGACATTGTATTTGGGAGTTATGGTGCAGG
CCGATAGTGGTTGCGTTGTGAGTTGGAAAAACAAAGAACTGAAATGTGGTAGTGGGATTT
TTATCACAGACAACGTGCACACATGGACAGAACAATACAAATTCCAACCAGAATCCCCTT
CAAAGCTGGCTTCAGCTATCCAGAAGGCTCATGAAGAAGGCATTTGTGGAATCCGCTCAG
TAACAAGACTGGAGAATCTGATGTGGAAACAAATAACACCAGAATTGAATCACATTCTAA
CAGAAAATGAAGTAAAGTTGACTATCATGACAGGAGACATCAAAGGAAT------CATGC
AGGCAGGAAAACGATCCCTGCGGCCTCAACCCACT-------------GAG----CTGAA
GTACTCCTGGAAAGCATGGGGCAAAGCGAAAATGCTTT---CCACAGAGCTTCATAACCA
CACCTTTCTCATTGATGGCCCCGAAACAGCAGAATGTCCCAACACAAACAGAGCTTGGAA
CTCACTAGAAGTTGAAGACTATGGCTTTGGAGTATTCACCACTAACATATGGCTGAAA--
TTGAAAGAAAGGCAGGATGTGTTTTGTGACTCAAAACTCATGTCAGCAGCCATAAAGGAC
AATAGAGCCGTCCACGCCGATATGGGTTATTGGATAGAAAGCGCACTCAATGACACATGG
AAGATTGAGAAAGCCTCTTTTATTGAAGTTAAAAGCTGCCACTGGCCAAAGTCACACACT
CTCTGGAGTAATGGAGTGCTGGAAAGTGAGATGATAATTCCAAAGAATTTTGCAGGACCA
GTGTCACAACACAATTACAGACCAGGCTACCACACACAAACGGCAGGACCCTGGCATCTA
GGTAGGCTTGAGATGGACTTTGATTTCTGCGAAGGAACCACAGTGGTGGTGACTGAGGAC
TGTGGAAATAGAGGACCCTCCTTAAGAACAACTACTGCTTCTGGAAAACTCATAACAGAG
TGGTGCTGCCGATCTTGCACATTACCACCGCTAAGGTACAGAGGTGAGGATGGATGCTGG
TATGGTATGGAAATCAGGCCATTGAAAGAGAAAGAAGAGAACTTGGTCAACTCTTTGGTC
ACAGC--------CGGACATGGACA---GATTGACAACTTCTCACTAGGAGTCTTGGGAA
TGGCA-TTGTTCCTGGAAGAGATGCTCAGGACTCGAGTAGGA--ACGAAA----------
-------CATGC-AATATTACTAGTTGCAGTCTCT-------TTCGTGACATTGATCACA
GGGAACATGTCCTTTCGAGATTTGGGGAGAGTGATGGTCATGGTGGGCGCTACTATGACG
GATG---ACATAGGCATGGGCGTGACTTATCTTGCCCTATTAGCAGCCTTCAAAGTCAGA
CCAACTTTT---GCGGCTGGACTACTCTT----AAGAAAGCTGACC--TCCAAGGAAT-T
GATGATGACCACCATAGGAATCGTACTCCTCTCTCAGAGTA---CCATACCA-------G
A----GAGCATACT------TGAACTGACTGACGCGTTGG---------CTTTGGGGATG
ATGGTTCTCAAAATAGTGA-----------GAAACATGGAAAAGTATCAGCTAGCAGTGA
CTATCATGGCAATCTTGTGCGTCCCAAATGCAGTGATATTGCAAA--ACGCAT------G
GAAAGTGAGCTGCACA-----ATACTGGCAGTGGTGTCCGTTTCCCCACTGCTTTTAACA
TCCT---------------------CACAGCAGAAAGCGGATTGGATACCAC--------
TGGCGTTGACG---ATCAAAGGCCTCAATCCAACAGCCATTTTC------TTAACAACTC
TCTCAAGA------ACTAGCAAGAAAAGGAGCTGGCCACTAAATGAGGCTATTATGGCAG
TCGGGATGGTGAGCATTCTAGCCAGTTCTCTCTTAAAGAATGATATT---CCCATGACAG
GACCATTAGTGGCTGGAGGGCTTCTCACTGTGTGTTACGTGCTCACTGGAAGATCGGCTG
ATTTGGAACTGGAAAGAGCTGCTGACGTAAGATGGGAAGAACAGGCAGAGATATCAGGAA
GTAGTCCAATTCTG-----TCGAT--AACAATATCGGAAGATGGTAGCATGTCGATAA--
--AGAATGA------------AGAAGAAGAAC-------AGACACTGACCATACTCATTA
GAACAGGACTACTGGTGAT--------------ATCAGGACTTTTTCCTGTGTCAATACC
AATCA-CGGCAGCTGCATGGTACCTT--TGGGAAGTGAAAAAACAACGAGCAGGAGTATT
GTGGGATGTCCCTTCACCCCCA------CC-TGTGGGAAAGGCCGAACTGGAAGATGGAG
CCTATAGAATCAAGCAGAAAGGGATCCTAGGATACTCACAGATTGGAGCCGGAGTTTACA
AAGAAGGAACATTCCACACAATGTGGCATGTCACACGTGGTGCTGTCCTAATGCATAAAG
GGAAGAGAATTGA-ACCATCATGGGCGGACGTCAAGAAAGACCTAATATCGTATGGAGGA
GGCTGGAAGCTGGAAGGAGAATGGAAGGAAGGAGAAGAAGTCCAGGTCCTGGCATTAGAG
CCTGGAAAGAATCCAAGAGCCGTCCAAACAAAACCCGGTCTTTTTAAAACCAACAC-TGG
AACCATAGGCGCCGTGTCTCTGGACTTTTCTCCTGGAACGTCAGGATCTCCAATCGTCGA
TAAAAAAGGAAAAGTTGTGGGCCTTTATGGCAACGGTGTCGTCACAAGGAGTGGAACATA
TGTGAGTGCCATAGCCCAGACTGAAAAAAGCATCGAAGA--CAAT-CCAGAGA---TTGA
AGA---TGACATCTTTAGAAAGAAAAGATTGACCATCATGGACCTCCACCCAGGAGCAGG
AAAAACAAA-GAGATACCTTCCAGCAATAGTCAGAGAAGCCATAAAACGAGGCTTGAGAA
CACTAATCCTGGCCCCCACTAGAGTTGTGGCGGCTGAAATGGAAGAAGCTCTCAGAGGAC
TTCCAATAAGATACCAAACCCCAGCTATCAGAGCTGAGCACACTGGGCGGGAGATTGTGG
ATCTAATGTGTCACGCCACATTTACCATGAGGCTATTATCACCAATTAGAGTGCCAAATT
ACAACCTGATCATCATGGATGAAGCCCATTTCACAGACCCAGCAAGCATAGCAGCTAGAG
GATACATTTCAACTCGAGTAGAGATGGGTGAAGCAGCTGGGATTTTCATGACAGCTACCC
CTCCTGGAAGCAGAGACCCATTTCCCCAGAGCAATGCACCAATCATGGATGAAGAAAGAG
AAATCCCTGAGCGTTCGTGGAACTCTGGACATGAGTGGGTTACGGATTTTAAAGGGAAGA
CTGTTTGGTTTGTTCCAAGTATAAAAGCAGGGAATGATATAGCAGCTTGCCTGAGAAAGA
ATGGAAAGAAAGTGATACAACTCAGCAGGAAAACTTTTGATTCTGAATATATCAAGACTA
GGACCAATGATTGGGACTTTGTGGTCACGACAGACATTTCAGAAATGGGTGCTAACTTCA
AGGCTGAGAGGGTTATAGACCCCAGACGCTGCATGAAACCAGTCATATTAACAGACGGTG
AAGAGCGGGTGATCTTGGCAGGACCCATGCCAGTGACCCATTCTAGTGCAGCACAAAGAA
GAGGGAGAGTAGGAAGAAATCCAA---AAAATGAAAATGACCAGTACATATACATGGGGG
AACCTCTG--GAAAATGATG-AAGACTGTGCACACTGGAAAGAAGCTAAGATGCTCTTGG
ATAACATCAACACGCCTGAAGGAATCATTCCTAGCATGTTCGAACCAGAGCGTGAAAAGG
TGGATGCCATTGATGGTGAATACCGCTTGAGAGGAGAAGCGAGGAAAACTTTTGTGGACC
TAATGAGAAGAGGAGATTTACCAGTCTGGCTAGCCTACAGAGTGGCGGCTGAAGGCATCA
ACTACGCAGACAGAAGATGGTGCTTTGATGGAGTCAAGAACAACCAAATCTTGGAAGAAA
ATGTGGAAGTAGAAATTTGGACAAAAGAAGGAGAAAGGAAGAAATTAAAACCCAGATGGT
TGGATGCTAGGATCTACTCTGACCCATTGGCGCTCAAAGAATTCAAGGAATTCGCAGCTG
GAAGAAAGTCCCTGACCCTGAATCTAATCACAGAGATG------GGTAGACTCCCAACCT
TCATGACCCAGAAAGCAAAGAATGCACTCGACAACTTA-GCAGTCCTGCATACGGCTGAA
GCAGGCGGAAGGGCGTACAATCATGCTCTTAGTGAACTGCCGGAGACTCTGGAGA-CATT
GCTTTTACTGACACTTTTGGCCACAGTCACGGGCGGAATCTTCCTGTTCTTGATGAGCGG
AAAGGGTATAGGGAAGATGACCCTGGGAA-TGTGCTGCATAATCACG---GCTA--GTAT
CCTCTTATGGTATGCACA-AATACAGCCACACTGGATAGCAGCTTCAATAATACTGGAGT
TTTTTCTCATAGTCTTGCTCATTCCAGAACCAGAAAAACAGAGAACACCCCAAGATAACC
AGTTAACTTATGTTGTCATAGCCATCCTTACAGTAGTGGCCGCAACCATGGCAAACGAG-
ATGGGTTTCCTAGAAAAAACAAAGAAAGATTTCGG------ATT----GGGA--AGCATT
ACAACCCAGCAACCTGAG---------------AGTAACATCC---------------TG
GACA---------------TAGATCTACGTCCTGCATCAGCTTGGACTCTATATGCCGTG
GCAACAACTTTCATCACACCAATGTTGAGGCATAGCAT----TGAAAACTCCTCAGTG--
--AATGTGTCTCTAACAGCCATTGCCAACCAAGCCACAGTGTTAATGGGTCTTG-GGAAA
GGATGGCCATTGTCAAAAATGGACATCGG------AGTTCCCCTTCTCGCTATCGGGTGC
TATTCACAAGTCAACC---CCATAACTCTCACTGCAGCCCTTCTCTTATTGGTAGCCCAT
TATGCTATCATAGG--------GCCAGGACTCCAAGCGAAAGCAACTAGAGAGGCTCAGA
AAAGAGCAGCAGCGGGCATCATGAAAAACCCAACTGTGGATGGAATGACAGTGATTGAC-
--------CTAGATCCAAT--ACCCTATGATCCAAAGTTTGAAAAGCAGTTGGGACAAGT
AATGCTCTTAGTCCTCTGCGTGACTCAAGT--------ATTGATGA---TGAGGACTACA
TGG----GCTTTATGTGAAGCTCTAACCTTAGCAACCGGGCCCATCTCTACACTGTGGGA
-AGGAAATCCAGGGAGATTTTGGAATACAACTATTGCAGTGTCAATGGC-----TAACAT
TTTTAGAGGGAGTTACCTGGCCGGAGCCGGACTTCTCTTTTCTATCATG-----------
-AAAAACACGGCCAA---------CACAAGAAGGGGAACTGG-CAACACAGGAGAGA--C
GCTTGGGGAGAAATGGAAAAACCGGTTGAATGCATTAGGGAAGAGTGAATTCCAGATCTA
CAAGAAAAGTGGAATCCAGGAAGTGGATAGAACCTTAGCAAAA------------GAAGG
CATCAAAAGAGGAGAA----ACGGACCATCACGCTGTGTCGCGAGGCTCAGCGAAACTGA
GATGGTTCGTCGAGAGAAACCTGGTCACACCAGAAGGGAAAGTAGTGGACCTTGGCTGCG
GCAGGGGGGGCTGGTCATACTATTGTGGGGGACTAAAGAATGTAAAAGAAGTTAAAGGCC
TAACAAAAGGAGGACCAGGACACGAAGAACCCATTCCCATGTCAACATATGGTTGGAATC
TGGTGCGTCTTCAAAGTGGAGTTGATGTTTTTTTTACTCCGCCAGAAAAGTGTGACACAC
TGCTGTGTGACATAGGGGAGTCGTCACCAAACCCCACGGTTGAGGCAGGACGAACACTCA
GAGTTCTAAACTTAGTGGAAAATTGGCTGAACAACAACACCC---AATTTTGCATAAAGG
TTCTCAACCCATACATGCCCTCAGTTATAGAAAAAATGGAAGCACTACAAAGGAAATACG
GAGGAGCTTTGGTGAGGAATCCACTCTCACGAAATTCCACACACGAGATGTACTGGGTAT
CCAATGCTTCCGGGAACATAGTGTCATCAGTGAACATGATTTCAAG---AATGTT-----
GATTAACAG-ATT-CACAATGAGACACAAGAAAGCCACA---TACGAGCCAGATGTTGAC
CTCGGAAGTGGAACCCGCAACATCGGAA-------TTGAAAGTGAGACAC-CAAATTTAG
ACATAATTGGGAAAAGAATAGAAAAAATAAAACAAGAGCATGAAACATCATGGCACTATG
ACCAAGACCACCCATACAAAACGTGGGCCTACCATGGCAGCTACGAAACAAAACAGACTG
GATCAGCATCATCCATGGTGAACGGAGTGGTTAGGCTGCTAACAAAACCTTGGGACGTCA
TCCCTATGGTGACACAGATGGCAATGACAGACACGACTCCATTTGGACAACAGCGCGTTT
TCAAAGAGAAAGTGGACACGAGAACCCAAGAACCGAAAGAAGGCACGAAAAAACTAATGA
AAATTACTGCAGAATGGCTCTGGAAAGAACTAGGAAAGAAAAAGACACCTAGGATGTGCA
CCAGAGAAGAATTCACAAGAAAGGTGAGAAGCAATGCAGCCTTAGGTGCCATATTCACTG
ATGAGAACAAGTGGAAGTCGGCACGTGAGGCTGTTGAAGACAGTGGATTTTGGGAATTGG
TTGACAAGGAAAGGAATCTCCATCTTGAAGGAAAGTGTGAAACATGTGTGTATAACATGA
TGGGAAAGAGAGAGAAGAAGCTAGGGGAGTTCGGCAAAGCAAAAGGCAGCAGAGCCATAT
GGTACATGTGGCTTGGAGCACGCTTCTTAGAGTTTGAAGCTCTAGGATTCTTGAACGAAG
ATCACTGGTTTTCCAGAGAGAACTCCCTGAGTGGAGTGGAAGGAGAAGGGCTACACAAGC
TAGGCTACATTTTAAGAGACGTGAGTAAGAAAG-AAGGAGGAGCAATGTATGCTGATGAC
ACCGCAGGATGGGACACAAGAATCACACTAGAGGACTTAAAAAATGAAGAAATGGTGACA
AACCACATGGAAGGAGAACACAAGAAA-CTTGCTG-AAGCCATTTTCAAATTAACGT-AC
CAAAACAAGGTGGTGCGTGTGCAAAGACCAACACCAAGAGGC---ACAGTAATGGACATT
ATATCGAGAAGAGACCAAAGAGGTAGTGGACAAGTTGTCACCTACGGCCTCAATACTTTC
ACCAATATGGAAGCCCAACTGATCAGACAGATGGAGGGAGAAGGAGTTTT-----CA-AA
AGCATCCAGCAACTG--ACAGTTAA--AGAAGAA-----ATTGCA-----GTGAAAAACT
GGTTA-ATAAGAGTGGGGCGTGAGAGGTTATCAA--GAATGGCCATCAGTGGAGATGATT
GTGTTGTGAAACCCTTAGATGACAGGTTTGCAAGTGCTCTAACAGCTCTAAATGACATGG
GAAAGGTTAGGAAAGACATACAACAATGGGAACCTTCAAGAGGATGGAACGATTGGACAC
AAGTGCCCTTTTGTTCACACCATTTCCATGAGTTAATCATGAAGGACGGTCGTGTGCTCG
TAGTTCCATGCAGAAACCAAGATGAACTGATTGGTAGGGCCCGAATTTCCCAGGGAGCCG
GGTGGTCCTTGCGGGAAACAGCCTGTCTGGGGAAGTCCTACGCCCAAATGTGGAGCCTGA
TGTACTTCCACAGACGTGACCTTAGGCTGGCGGCAAATGCCATTTGCTCGGCAGTCCCAT
CACATTGGGTTCCAACAAGTCGAACAACCTGGTCCATACACGCCACACATGAGTGGATGA
CAACAGAAGACATGCTGACAGTCTGGAACAGGGTGTGGATTCAAGAAAACCCATGGATGG
AAGACAAAACTCCAGTAGAATCATGGGAGGAAATCCCGTATTTGGGGAAAAGAGAAGACC
AATGGTGCGGCTCATTGATTGGGCTAACAAGCAGGGCCACCTGGGCAAAGAACATCCAAA
CAGCAATAAATCAAGTTAGATCCCTAATAGGCAATGAGGAATACACAGACTACATGCCAT
C----------TATGAAAAGATTCAGAAGA-------GAAG------AGGAAGAGGC---
---------------AGGAGTCTTGTG-----------GT--------------------
------------------------------------------------------------
------------------------------------------------------------
------------------------------------------------------------
------------------------------------------------------------
------------------------------------------------------------
---------------------------------------------A----G---------
------------------------------------------------------------
------------------------------------------------------------
------------------------------------------------------------
------------------------------------------------------------
------------------------------------------------------------
------------------------------------------------------------
------------------------------------------------------------
------------------------------------------------------------
------------------------------------------------------------
------------------------------------------------------------
------------------------------------------------------------
------------------

#D2|C|JN851119
------------------------------------------------------------
------------------------------------------------------------
------------------------------------------------------------
------------------------------------------------------------
------------------------------------------------------------
-----------------------ATGAATAACCAACGGAAAAAG---GCGAGAAATACGC
CTTTCAATATGCTGAAACGCGAGAGAAACCGCGTGTCAACTGTGCAACAGCTG--ACAAA
GAGATTCTCACTTGGAATGCTACAGGGACGAGGACCATTAAAACTGTTCATGGCCCTAGT
GGCTTTCCTTCGTTTCCTAACAATCCCGCCAACAGCAGGGATATTAAAAAGATGGGGAAC
AATCAAAAAATCAAAGGCTATCA---ATGTCTTGAGAGGGTTCAGGAAAGAGATTGGAAG
GATGCTGAACATCTTGAACAGGAGACGCA---------------------GAACTGCAGG
TATAATTATTATGATGA------TCCCAACAGTGATGGCGT------------TCCATTT
AACC-------ACACGCAACGGAGAACCACACATGATCGTTAGTA-GACAAGAGAAGG--
GGAAAAGTCTCCTGTTTAAAACAGAGAACGGTGTGAACATGTGTACCCTCATGGCCATGG
ACCTTGGTGAACTGTGTGAAGACACAATCACTTATAATTGTCCTCTTCT---CAGGCAGA
ATGAACCAGAAGACATAGACTGTTGGTGCAAC----------TCTACATCTACATGGGTA
ACTTATGGGACATGCAC-------CGCCACAGGAGAACACAGAAGGGAAAAAAGATCAGT
GGCACTCGTTCCA--------------CATGTGGGAATGGGACTGGAGACACGAACTGAA
ACATGGATGT-CATCAGAAGGGGCCTGGAAACATGCCCAGAGAATTGAAACTTGGATCTT
GAGACATCCAGGCTTCACCATAATGGCAGCAATCCTGGCATACACCATAGGAA-CAACAT
ATTTCCAAAGAGTCCTGATTTTCATTTTACTGACAGCTGTCACTCC----TTCAATGGCA
ATGCGTTGTATAGGAATATCAAATAGAGACTTTGTGGAAGGGGTTTCAGGAGGAAGCTGG
GTTGATATAGTCTTGGAACATGGAAGCTGTGTGACGACGATGGCGAAAAATAAACCAACG
TTGGATTTTGAACTGATAAAAACAGAAGCCAAACATCCC-GCCACTCTAAGGAAGTATTG
TGTAGAGGCAAAGCTGACCAACACAACAACAGCATCTCGCTGCCCAAC-ACAAGGAGAAC
CTAGCCTAAACGAAGAACAG---GACAAAAGATTCGTCTGCAAACACTCCATGGTAGACA
GAGGATGGGGAAATGGATGCGGATTATTTGGAAAGGGAGGCATCGTGACCTGTGCAATGT
TCACATGCAAAAAGAACATGGAAGGAAAAGTCGTGCAACCAGAAAACTTGGAGTACACCA
TCG-------------TGATAACACCTCAC---TCAGGGGAAGAGAATGCAGTC--GGAA
ATGACA-----CA----GGAA--AA-----------CATGGCAAGGAAA-TTAAAGTAAC
ACCACAGAGTTCCATC-ACAGAAGC-AGAACTAACAGGCTATGGCACTGTCACGATGGAA
TGCTCTCCGAGAACGGGCCTCGACTTCAATGAG-ATGGTGTTGCTGCAAATGGAAAACAA
GGCTTGGCTGGTGCACAGGCAATGGTTCTTAGACCTGCCGTTACCATGGCTGCCCGGAGC
AGACACACAAGGATCAAATTGGATACAGAAGGAGACACTGGTCACTTTCAAAAATCCCCA
TGCAAAGAAACAGGATGTTGTTGTTTTAGGTTCCCAAGAAGGGGCCATGCACACGGCACT
CACAGGGGCCACGGAAATCCAGAT--GTCA---TCAGGAAACTT--ACTGTTCA------
--CAGGACATCTTAAGTGCAGGCTGAGAATGGACAAACTACAGCTCAAAGGAATGTCATA
TTCCATGTGTACAGGAAAGTTCAAAGTTGTGAAGGAAATAGCAGAAACACAACATGGAAC
AATAGTTATTAGAGTACAATATGAAGGGGACGGTTCTCCGTGCAAGATCCC---TTTTGA
AATAATGGACTTGGAAAAAAGGCATGTCT-TAGGTCGCTTGATTACAGTCAACCCAATTG
TCACAGAAAAAGACAGCCCAGTCAAC-------ATAGAAGCAGAACCTCCATTTGGAGAC
AGCTACATCATTA-TAGG-AGTAGAACCAGGACAACTGAAGCTCAGCTGGTTTAAGAAAG
GAAGTTCTATTGGCCAAATGTTTGAGACAACAATGAGAGGAGCGAAGAGAATGGCCATTT
TAGGTGACACAGCCTGGGATTTTGGATCTCTGGGAGGAGTGTTCACATCTATAGGAAAGG
CCCTCCACCAAGTCTTTGGAGCTATCTATGGGGCTGCCTTCAGTGGGGTTTCATGGACTA
TGAAAATCCTCATAGGAGTCGTCATCACATGGATAGGAATGAATTCACGCAGCACCTCAC
TGTCTGTGTCACTAGTACTAGTGGGGGTCGTGACATTGTATTTGGGAGTTATGGTGCAGG
CCGATAGTGGTTGCGTTGTGAGTTGGAAAAACAAAGAACTGAAATGTGGTAGTGGGATTT
TTATCACAGACAACGTGCACACATGGACAGAACAATACAAATTCCAACCAGAATCCCCTT
CAAAGCTGGCTTCAGCTATCCAGAAGGCTCATGAAGAAGGCATTTGTGGAATCCGCTCAG
TAACAAGACTGGAGAATCTGATGTGGAAACAAATAACACCAGAATTGAATCACATTCTAA
CAGAAAATGAAGTAAAGTTGACTATCATGACAGGAGACATCAAAGGAAT------CATGC
AGGCAGGAAAACGATCCCTGCGGCCTCAACCCACT-------------GAG----CTGAA
GTACTCCTGGAAAGCATGGGGCAAAGCGAAAATGCTCT---CCACAGAGCTTCATAACCA
CACCTTTCTCATTGATGGCCCCGAAACAGCAGAATGTCCCAACACAAACAGAGCTTGGAA
CTCACTAGAAGTTGAAGACTATGGCTTTGGAGTATTCACCACTAACATATGGCTGAAA--
TTGAAAGAAAGGCAGGATGTGTTTTGTGACTCAAAACTCATGTCAGCAGCCATAAAGGAC
AATAGAGCCGTCCACGCCGATATGGGTTATTGGATAGAAAGCGCACTCAATGACACATGG
AAGATTGAGAAAGCCTCTTTTATTGAAGTTAAAAGCTGCCACTGGCCAAAGTCACACACT
CTCTGGAGTAATGGAGTGCTGGAAAGTGAGATGATAATTCCAAAGAATTTTGCAGGACCA
GTGTCACAACACAATTACAGACCAGGCTACCACACACAAACGGCAGGACCCTGGCATCTA
GGTAGGCTTGAGATGGACTTTGATTTCTGCGAAGGAACCACAGTGGTGGTGACTGAGGAC
TGTGGAAATAGAGGACCCTCCTTAAGAACAACTACTGCTTCTGGAAAACTCATAACAGAG
TGGTGCTGCCGATCTTGCACATTACCACCGCTAAGGTACAGAGGTGAGGATGGATGCTGG
TATGGTATGGAAATCAGGCCATTGAAAGAGAAAGAAGAGAACTTGGTCAACTCTTTGGTC
ACAGC--------CGGACATGGACA---GATTGACAACTTCTCACTAGGAGTCTTGGGAA
TGGCA-TTGTTCCTGGAAGAGATGCTCAGGACTCGAGTAGGA--ACGAAA----------
-------CATGC-AATATTACTAGTTGCAGTCTCT-------TTCGTGACATTGATCACA
GGGAACATGTCCTTTCGAGATTTGGGGAGAGTGATGGTCATGGTGGGCGCTACTATGACG
GATG---ACATAGGCATGGGCGTGACTTATCTTGCCCTATTAGCAGCCTTCAAAGTCAGA
CCAACTTTT---GCGGCTGGACTACTCTT----AAGAAAGCTGACC--TCCAAGGAAT-T
GATGATGACCACCATAGGAATCGTACTCCTCTCTCAGAGTA---CCATACCA-------G
A----GAGCATACT------TGAACTGACTGACGCGTTGG---------CTTTGGGGATG
ATGGTTCTCAAAATAGTGA-----------GAAACATGGAAAAGTATCAGCTAGCAGTGA
CTATCATGGCAATCTTGTGCGTCCCAAATGCAGTGATATTGCAAA--ACGCAT------G
GAAAGTGAGCTGCACA-----ACACTGGCAGTGGTGTCCGTTTCCCCACTGCTTTTAACA
TCCT---------------------CACAGCAGAAAGCGGATTGGATACCAC--------
TGGCGTTGACG---ATCAAAGGCCTCAATCCAACAGCCATTTTC------TTAACAACTC
TCTCAAGA------ACTAACAAGAAAAGGAGCTGGCCACTAAATGAGGCTATTATGGCAG
TCGGGATGGTGAGCATTCTAGCCAGTTCTCTCTTAAAGAATGATATT---CCCATGACAG
GACCATTAGTGGCTGGAGGGCTTCTCACTGTGTGTTACGTGCTCACTGGAAGATCGGCTG
ATTTGGAACTGGAAAGAGCTGCTGACGTAAGATGGGAAGAACAGGCAGAGATATCAGGAA
GTAGTCCAATTCTG-----TCGAT--AACAATATCGGAAGATGGTAGCATGTCGATAA--
--AGAATGA------------AGAAGAAGAAC-------AGACACTGACCATACTCATTA
GAACAGGACTACTGGTGAT--------------ATCAGGACTTTTTCCTGTGTCAATACC
AATCA-CGGCAGCTGCATGGTACCTT--TGGGAAGTGAAAAAACAACGAGCAGGAGTATT
GTGGGATGTCCCTTCACCCCCA------CC-TGTGGGAAAGGCCGAACTGGAAGATGGAG
CCTATAGAATCAAGCAGAAAGGGATCCTAGGATACTCACAGATTGGAGCCGGAGTTTACA
AAGAAGGAACATTCCACACAATGTGGCATGTCACACGTGGTGCTGTCCTAATGCATAAAG
GGAAGAGAATTGA-ACCATCATGGGCGGACGTCAAGAAAGACCTAATATCGTATGGAGGA
GGCTGGAAGCTGGAAGGAGAATGGAAGGAAGGAGAAGAAGTCCAGGTCCTGGCATTAGAG
CCTGGAAAGAATCCAAGAGCCGTCCAAACAAAACCCGGTCTTTTTAAAACCAACAC-TGG
AACCATAGGCGCCGTGTCTCTGGACTTTTCTCCTGGAACGTCAGGATCTCCAATCGTCGA
TAAAAAAGGAAAAGTTGTGGGCCTTTATGGCAACGGTGTCGTCACAAGGAGTGGAACATA
TGTGAGTGCCATAGCCCAGACTGAAAAAAGCATCGAAGA--CAAT-CCAGAGA---TTGA
AGA---TGACATCTTTAGAAAGAAAAGATTGACCATCATGGACCTCCACCCAGGAGCAGG
AAAAACAAA-GAGATACCTTCCAGCAATAGTCAGAGAAGCCATAAAACGAGGCTTGAGAA
CACTAATCCTGGCCCCCACTAGAGTTGTGGCGGCTGAAATGGAAGAAGCTCTCAGAGGAC
TTCCAATAAGATACCAAACCCCAGCTATCAGAGCTGAGCACACTGGGCGGGAGATTGTGG
ATCTAATGTGTCACGCCACATTTACCATGAGGCTATTATCACCAATTAGAGTGCCAAATT
ACAACCTGATCATCATGGATGAAGCCCATTTCACAGACCCAGCAAGCATAGCAGCTAGAG
GATACATTTCAACTCGAGTAGAGATGGGTGAAGCAGCTGGGATTTTCATGACAGCTACCC
CTCCTGGAAGCAGAGACCCATTTCCCCAGAGCAATGCACCAATCATGGATGAAGAAAGAG
AAATCCCTGAGCGTTCGTGGAACTCTGGACATGAGTGGGTTACGGATTTTAAAGGGAAGA
CTGTTTGGTTTGTTCCAAGTATAAAAGCAGGGAATGATATAGCAGCTTGCCTGAGAAAGA
ATGGAAAGAAAGTGATACAACTCAGCAGGAAAACTTTTGATTCTGAATATATCAAGACTA
GGACCAATGATTGGGACTTTGTGGTCACGACAGACATTTCAGAAATGGGTGCTAACTTCA
AGGCTGAGAGGGTTATAGACCCCAGACGCTGCATGAAACCAGTCATATTAACAGACGGTG
AAGAGCGGGTGATCTTGGCAGGACCCATGCCAGTGACCCATTCTAGTGCAGCACAAAGAA
GAGGGAGAGTAGGAAGAAATCCAA---AAAATGAAAATGACCAGTACATATACATGGGGG
AACCTCTG--GAAAATGATG-AAGACTGTGCACACTGGAAAGAAGCTAAGATGCTCTTGG
ATAACATCAACACGCCTGAAGGAATCATTCCCAGCATGTTCGAACCAGAGCGTGAAAAGG
TGGATGCCATTGATGGTGAATACCGCTTGAGAGGAGAAGCGAGGAAAACTTTTGTGGACC
TAATGAGAAGAGGAGATTTACCAGTCTGGCTAGCCTACAGAGTGGCGGCTGAAGGCATCA
ACTACGCAGACAGAAGATGGTGCTTTGATGGAGTCAAGAACAACCAAATCTTGGAAGAAA
ATGTGGAAGTAGAAATTTGGACAAAAGAAGGAGAAAGGAAGAAATTAAAACCCAGATGGT
TGGATGCTAGGATCTACTCTGACCCATTGGCGCTCAAAGAATTCAAGGAATTCGCAGCTG
GAAGAAAGTCCCTGACCCTGAATCTAATCACAGAGATG------GGTAGACTCCCAACCT
TCATGACCCAGAAAGCAAAGAATGCACTCGACAACTTA-GCAGTCCTGCATACGGCTGAA
GCAGGCGGAAGGGCGTACAATCATGCTCTTAGTGAACTGCCGGAGACTCTGGAGA-CATT
GCTTTTACTGACACTTTTGGCCACAGTCACGGGCGGAATCTTCCTGTTCTTGATGAGCGG
AAAGGGTATAGGGAAGATGACCCTGGGAA-TGTGCTGCATAATCACG---GCTA--GTAT
CCTCTTATGGTATGCACA-AATACAGCCACACTGGATAGCAGCTTCAATAATACTGGAGT
TTTTTCTCATAGTCTTGCTCATTCCAGAACCAGAAAAACAGAGAACACCCCAAGATAACC
AGTTAACTTATGTTGTCATAGCCATCCTTACAGTAGTGGCCGCAACCATGGCAAACGAG-
ATGGGTTTCCTGGAAAAAACAAAGAAAGATTTCGG------ATT----GGGA--AGCATT
ACAACCCAGCAACCTGAG---------------AGTAACATCC---------------TG
GACA---------------TAGATCTACGTCCTGCATCAGCTTGGACTCTATATGCCGTG
GCAACAACTTTCATCACACCAATGTTGAGGCATAGCAT----TGAAAACTCCTCAGTG--
--AATGTGTCTCTAACAGCCATTGCCAACCAAGCCACAGTGTTAATGGGTCTTG-GGAAA
GGATGGCCATTGTCAAAAATGGACATCGG------AGTTCCCCTTCTCGCTATCGGGTGC
TATTCACAAGTCAACC---CCATAACTCTCACTGCAGCCCTTCTCTTACTGGTAGCCCAT
TATGCTATCATAGG--------GCCAGGACTCCAAGCGAAAGCAACTAGAGAGGCTCAGA
AAAGAGCAGCAGCGGGCATCATGAAAAACCCAACTGTGGATGGAATGACAGTGATTGAC-
--------CTAGATCCAAT--ACCCTATGATCCAAAGTTTGAAAAGCAGTTGGGACAAGT
AATGCTCTTAGTCCTCTGCGTGACTCAAGT--------ATTGATGA---TGAGGACTACA
TGG----GCTTTATGTGAAGCTCTAACCTTAGCAACCGGGCCCATCTCTACACTGTGGGA
-AGGAAATCCAGGGAGATTTTGGAATACAACTATTGCAGTGTCAATGGC-----TAACAT
TTTTAGAGGGAGTTACCTGGCCGGAGCCGGACTTCTCTTTTCTATCATG-----------
-AAAAACACGGCCAA---------CACAAGAAGGGGAACTGG-CAACACAGGAGAGA--C
GCTTGGGGAGAAATGGAAAAACCGGTTGAATGCATTAGGGAAGAGTGAATTCCAGATCTA
CAAGAAAAGTGGAATCCAGGAAGTGGATAGAACCTTAGCAAAA------------GAAGG
CATCAAAAGAGGAGAA----ACGGACCATCACGCTGTGTCGCGAGGCTCAGCGAAACTGA
GATGGTTCGTCGAGAGAAACCTGGTCACACCAGAAGGGAAAGTAGTGGACCTTGGCTGCG
GCAGGGGGGGCTGGTCATACTATTGTGGGGGACTAAAGAATGTAAAAGAAGTTAAAGGCC
TAACAAAAGGAGGACCAGGACACGAAGAACCCATTCCCATGTCAACATATGGTTGGAATC
TGGTGCGTCTTCAAAGTGGAGTTGATGTTTTTTTTACTCCGCCAGAAAAGTGTGACACAC
TGCTGTGTGACATAGGGGAGTCGTCACCAAACCCCACGGTTGAGGCAGGACGAACACTCA
GAGTTCTAAACTTAGTGGAAAATTGGCTGAACAACAACACCC---AATTTTGCATAAAGG
TTCTCAACCCATACATGCCCTCAGTTATAGAAAAAATGGAAGCACTACAAAGGAAATACG
GAGGAGCTTTGGTGAGGAATCCACTCTCACGAAATTCCACACACGAGATGTACTGGGTAT
CCAATGCTTCCGGGAACATAGTGTCATCAGTGAACATGATTTCAAG---AATGTT-----
GATCAACAG-ATT-CACAATGAGACACAAGAAAGCCACA---TACGAGCCAGATGTTGAC
CTCGGAAGTGGAACCCGCAACATCGGAA-------TTGAAAGTGAGACAC-CAAATTTAG
ACATAATTGGGAAAAGAATAGAAAAAATAAAACAAGAGCATGAAACATCATGGCACTATG
ACCAAGACCACCCATACAAAACGTGGGCCTACCATGGCAGCTACGAAACAAAACAGACTG
GATCAGCATCATCCATGGTGAACGGAGTGGTTAGGCTGCTAACAAAACCTTGGGACGTCA
TCCCTATGGTGACACAGATGGCAATGACAGACACGACTCCATTTGGACAACAGCGCGTTT
TCAAAGAGAAAGTGGACACGAGAACCCAAGAACCGAAAGAAGGCACGAAAAAACTAATGA
AAATTACTGCAGAATGGCTCTGGAAAGAACTAGGAAAGAAAAAGACACCTAGGATGTGCA
CCAGAGAAGAATTCACAAGAAAGGTGAGAAGCAATGCAGCCTTAGGTGCCATATTCACTG
ATGAGAACAAGTGGAAGTCGGCACGTGAGGCTGTTGAAGACAGTGGATTTTGGGAATTGG
TTGACAAGGAAAGGAATCTCCATCTTGAAGGAAAGTGTGAAACATGTGTGTATAACATGA
TGGGAAAGAGAGAGAAGAAGCTAGGGGAGTTCGGCAAAGCAAAAGGCAGCAGAGCCATAT
GGTACATGTGGCTTGGAGCACGCTTCTTAGAGTTTGAAGCTCTAGGATTCTTGAACGAAG
ATCACTGGTTTTCCAGAGAGAACTCCCTGAGTGGAGTGGAAGGAGAAGGGCTACACAAGC
TAGGCTACATTTTAAGAGACGTGAGTAAGAAAG-AAGGAGGAGCAATGTATGCTGATGAC
ACCGCAGGATGGGACACAAGAATCACACTAGAGGACTTAAAAAATGAAGAAATGGTGACA
AACCACATGGAAGGAGAACACAAGAAA-CTTGCTG-AAGCCATTTTCAAATTAACGT-AC
CAAAACAAGGTGGTGCGTGTGCAAAGACCAACACCAAGAGGC---ACAGTAATGGACATT
ATATCGAGAAGAGACCAAAGAGGTAGTGGACAAGTTGTCACCTACGGCCTCAATACTTTC
ACCAATATGGAAGCCCAACTGATCAGACAGATGGAGGGAGAAGGAGTTTT-----CA-AA
AGCATCCAGCAACTG--ACAGTTAA--AGAAGAA-----ATTGCA-----GTGAAAAACT
GGTTA-ATAAGAGTGGGGCGTGAGAGGTTATCAA--GAATGGCCATCAGTGGAGATGATT
GTGTTGTGAAACCCTTAGATGACAGGTTTGCAAGTGCTCTAACAGCTCTAAATGACATGG
GAAAGGTTAGGAAAGACATACAACAATGGGAACCTTCAAGAGGATGGAACGATTGGACAC
AAGTGCCCTTTTGTTCACACCATTTCCATGAGTTAATCATGAAGGACGGTCGTGTGCTCG
TAGTTCCATGCAGAAACCAAGATGAACTGATTGGTAGGGCCCGAATTTCCCAGGGAGCCG
GGTGGTCCTTGCGGGAAACAGCCTGTCTGGGGAAGTCCTACGCCCAAATGTGGAGCCTGA
TGTACTTCCACAGACGTGACCTTAGGCTGGCGGCAAATGCCATTTGCTCGGCAGTCCCAT
CACATTGGGTTCCAACAAGTCGAACAACCTGGTCCATACACGCCACACATGAGTGGATGA
CAACAGAAGACATGCTGACAGTCTGGAACAGGGTGTGGATTCAAGAAAACCCATGGATGG
AAGACAAAACTCCAGTAGAATCATGGGAGGAAATCCCGTATTTGGGGAAAAGAGAAGACC
AATGGTGCGGCTCATTGATTGGGCTAACAAGCAGGGCCACCTGGGCAAAGAACATCCAAA
CAGCAATAAATCAAGTTAGATCCCTAATAGGCAATGAGGAATACACAGACTACATGCCAT
C----------TATGAAAAGATTCAGAAGA-------GAAG------AGGAAGAGGC---
---------------AGGAGTCTTGTG-----------GT--------------------
------------------------------------------------------------
------------------------------------------------------------
------------------------------------------------------------
------------------------------------------------------------
------------------------------------------------------------
---------------------------------------------A----G---------
------------------------------------------------------------
------------------------------------------------------------
------------------------------------------------------------
------------------------------------------------------------
------------------------------------------------------------
------------------------------------------------------------
------------------------------------------------------------
------------------------------------------------------------
------------------------------------------------------------
------------------------------------------------------------
------------------------------------------------------------
------------------

#D2|C|GQ398265
------------------------------------------------------------
------------------------------------------------------------
------------------------------------------------------------
------------------------------AGTWGTTAGTCTACGTGGACCGAC-AAAGA
-CAGATT-CTTTGAGGA----AGCT-A-A--GCTTAACGT-AGTTCTAACAG-TTTTTTA
-ATTAGAGAGC---AGATCTCTGATGAATAACCAACGGAAAAAG---GCGAGAAATACGC
CTTTCAATATGCTGAAACGCGAGAGAAACCGCGTGTCAACTGTGCAACAGCTG--ACAAA
GAGATTCTCACTTGGAATGCTACAGGGACGAGGACCATTAAAACTGTTCATGGCCCTAGT
GGCTTTCCTTCGTTTCCTAACAATCCCGCCAACAGCAGGGATATTAAAAAGATGGGGAAC
AATCAAAAAATCAAAGGCTATCA---ATGTCTTGAGAGGGTTCAGGAAAGAGATTGGAAG
GATGCTGAACATCTTGAACAGGAGACGCA---------------------GAACTGCAGG
TATAATTATTATGATGA------TCCCAACAGTGATGGCGT------------TCCATTT
AACC-------ACACGCAACGGAGAACCACACATGATCGTTAGTA-GACAAGAGAAGG--
GGAAAAGTCTCCTGTTTAAAACAGAGAACGGTGTGAACATGTGTACCCTCATGGCCATGG
ACCTTGGTGAACTGTGTGAAGACACAATCACTTATAATTGTCCTCTTCT---CAGGCAGA
ATGAACCAGAAGACATAGACTGTTGGTGCAAC----------TCTACGTCTACATGGGTA
ACTTATGGGACATGCAC-------CGCCACAGGAGAACACAGAAGGGAAAAAAGATCAGT
GGCACTCGTTCCA--------------CATGTGGGAATGGGACTGGAGACACGAACTGAA
ACATGGATGT-CATCAGAAGGGGCCTGGAAACATGCCCAGAGAATTGAAACTTGGATCTT
GAGACATCCAGGCTTCACCATAATGGCAGCAATCCTGGCATACACCATAGGAA-CAACAT
ATTTCCAAAGAGTCCTGATTTTCATTTTACTGACAGCTGTCACTCC----TTCAATGGCA
ATGCGTTGTATAGGAATATCAAATAGAGACTTTGTGGAAGGGGTTTCAGGAGGAAGCTGG
GTTGATATAGTCTTGGAACATGGAAGCTGTGTGACGACGATGGCGAAAAATAAACCAACG
TTGGATTTTGAACTGATAAAAACAGAAGCCAAACATCCC-GCCACTCTAAGGAAGTATTG
TGTAGAGGCAAAGCTGACCAACACAACAACAGCATCTCGCTGCCCAAC-ACAAGGAGAAC
CTAGCCTAAACGAAGAACAG---GACAAAAGATTCGTCTGCAAACACTCCATGGTAGACA
GAGGATGGGGAAATGGATGCGGATTATTTGGAAAGGGAGGCATCGTGACCTGTGCAATGT
TCACATGCAAAAAGAACATGGAAGGAAAAGTCGTGCAACCAGAAAACTTGGAGTACACCA
TCG-------------TGATAACACCTCAC---TCAGGGGAAGAGAATGCAGTC--GGAA
ATGACA-----CA----GGAA--AA-----------CATGGCAAGGAAA-TTAAAGTAAC
ACCACAGAGTTCCATC-ACAGAAGC-AGAACTAACAGGCTATGGCACTGTCACGATGGAA
TGCTCTCCGAGAACGGGCCTCGACTTCAATGAG-ATGGTGTTGCTGCAAATGGAAAACAA
GGCTTGGCTGGTGCACAGGCAATGGTTCTTAGACCTGCCGTTACCATGGCTGCCCGGAGC
AGACACACAAGGATCAAATTGGATACAGAAGGAGACACTGGTCACTTTCAAAAATCCCCA
TGCAAAGAAACAGGATGTTGTTGTTTTAGGTTCCCAAGAAGGGGCCATGCACACGGCACT
CACAGGGGCCACGGAAATCCAGAT--GTCA---TCAGGAAACTT--ACTGTTCA------
--CAGGACATCTTAAGTGCAGGCTGAGAATGGACAAACTACAGCTCAAAGGAATGTCATA
TTCCATGTGTACAGGAAAGTTCAAAGTTGTGAAGGAAATAGCAGAAACACAACATGGAAC
AATAGTTATTAGAGTACAATATGAAGGGGACGGTTCTCCGTGCAAGATCCC---TTTTGA
AATAATGGACTTGGAAAAAAGGCATGTCT-TAGGTCGCTTGATTACAGTCAACCCAATTG
TCACAGAAAAAGACAGCCCAGTCAAC-------ATAGAAGCAGAACCTCCATTTGGAGAC
AGCTACATCATTA-TAGG-AGTAGAACCAGGACAACTGAAGCTCAGCTGGTTTAAGAAAG
GAAGTTCTATTGGCCAAATGTTTGAGACAACAATGAGAGGAGCGAAGAGAATGGCCATTT
TAGGTGACACAGCCTGGGATTTTGGATCTCTGGGAGGAGTGTTCACATCTATAGGAAAGG
CCCTCCACCAAGTCTTTGGAGCTATCTATGGGGCTGCCTTCAGTGGGGTTTCATGGACTA
TGAAAATCCTCATAGGAGTCGTCATCACATGGATAGGAATGAATTCACGCAGCACCTCAC
TGTCTGTGTCACTAGTACTAGTGGGGGTCGTGACATTGTATTTGGGAGTTATGGTGCAGG
CCGATAGTGGTTGCGTTGTGAGTTGGAAAAACAAAGAACTGAAATGTGGTAGTGGGATTT
TTATCACAGACAACGTGCACACATGGACAGAACAATACAAATTCCAACCAGAATCCCCTT
CAAAGCTGGCTTCAGCTATCCAGAAGGCTCATGAAGAAGGCATTTGTGGAATCCGCTCAG
TAACAAGACTGGAGAATCTGATGTGGAAACAAATAACACCAGAATTGAATCACATTCTAA
CAGAAAATGAAGTAAAGTTGACTATCATGACAGGAGACATCAAAGGAAT------CATGC
AGGCAGGAAAACGATCCCTGCGGCCTCAACCCACT-------------GAG----CTGAA
GTACTCCTGGAAAGCATGGGGCAAAGCGAAAATGCTTT---CCACAGAGCTTCATAACCA
CACCTTTCTCATTGATGGCCCCGAAACAGCAGAATGTCCCAACACAAACAGAGCTTGGAA
CTCACTAGAAGTTGAAGACTATGGCTTTGGAGTATTCACCACTAACATATGGCTGAAA--
TTGAAAGAAAGGCAGGATGTGTTTTGTGACTCAAAACTCATGTCAGCAGCCATAAAGGAC
AATAGAGCCGTCCACGCCGATATGGGTTATTGGATAGAAAGCGCACTCAATGACACATGG
AAGATTGAGAAAGCCTCTTTTATTGAAGTTAAAAGCTGCCACTGGCCAAAGTCACACACT
CTCTGGAGTAATGGAGTGCTGGAAAGTGAGATGATAATTCCAAAGAATTTTGCAGGACCA
GTGTCACAACACAATTACAGACCAGGCTACCACACACAAACGGCAGGACCCTGGCATCTA
GGTAGGCTTGAGATGGACTTTGATTTCTGCGAAGGAACCACAGTGGTGGTGACTGAGGAC
TGTGGAAATAGAGGACCCTCCTTAAGAACAACTACTGCTTCTGGAAAACTCATAACAGAG
TGGTGCTGCCGATCTTGCACATTACCACCGCTAAGGTACAGAGGTGAGGATGGATGCTGG
TATGGTATGGAAATCAGGCCATTGAAAGAGAAAGAAGAGAACTTGGTCAACTCTTTGGTC
ACAGC--------CGGACATGGACA---GATTGACAACTTCTCACTAGGAGTCTTGGGAA
TGGCA-TTGTTCCTGGAAGAGATGCTCAGGACTCGAGTAGGA--ACGAAA----------
-------CATGC-AATATTACTAGTTGCAGTCTCT-------TTCGTGACATTGATCACA
GGGAACATGTCCTTTCGAGATTTGGGGAGAGTGATGGTCATGGTGGGCGCTACTATGACG
GATG---ACATAGGCATGGGCGTGACTTATCTTGCCCTATTAGCAGCCTTCAAAGTCAGA
CCAACTTTT---GCGGCTGGACTACTCTT----AAGAAAGCTGACC--TCCAAGGAAT-T
GATGATGACCACCATAGGAATCGTACTCCTCTCTCAGAGTA---CCATACCA-------G
A----GAGCATACT------TGAACTGACTGACGCGTTGG---------CTTTGGGGATG
ATGGTTCTCAAAATAGTGA-----------GAAACATGGAAAAGTATCAGCTAGCAGTGA
CTATCATGGCAATCTTGTGCGTCCCAAATGCAGTGATATTGCAAA--ACGCAT------G
GAAAGTGAGCTGCACA-----ACACTGGCAGTGGTGTCCGTTTCCCCACTGCTTTTAACA
TCCT---------------------CACAGCAGAAAGCGGATTGGATACCAC--------
TGGCGTTGACG---ATCAAAGGCCTCAATCCAACAGCCATTTTC------TTAACAACTC
TCTCAAGA------ACTAACAAGAAAAGGAGCTGGCCACTAAATGAGGCTATTATGGCAG
TCGGGATGGTGAGCATTCTAGCCAGTTCTCTCTTAAAGAATGATATT---CCCATGACAG
GACCATTAGTGGCTGGAGGGCTTCTCACTGTGTGTTACGTGCTCACTGGAAGATCGGCTG
ATTTGGAACTGGAAAGAGCTGCTGACGTAAGATGGGAAGAACAGGCAGAGATATCAGGAA
GTAGTCCAATTCTG-----TCGAT--AACAATATCGGAAGATGGTAGCATGTCGATAA--
--AGAATGA------------AGAAGAAGAAC-------AGACACTGACCATACTCATTA
GAACAGGACTACTGGTGAT--------------ATCAGGACTTTTTCCTGTGTCAATACC
AATCA-CGGCAGCTGCATGGTACCTT--TGGGAAGTGAAAAAACAACGAGCAGGAGTATT
GTGGGATGTCCCTTCACCCCCA------CC-TGTGGGAAAGGCCGAACTGGAAGATGGAG
CCTATAGAATCAAGCAGAAAGGGATCCTAGGATACTCACAGATTGGAGCCGGAGTTTACA
AAGAAGGAACATTCCACACAATGTGGCATGTCACACGTGGTGCTGTCCTAATGCATAAAG
GGAAGAGAATTGA-ACCATCATGGGCGGACGTCAAGAAAGACCTAATATCGTATGGAGGA
GGCTGGAAGCTGGAAGGAGAATGGAAGGAAGGAGAAGAAGTCCAGGTCCTGGCATTAGAG
CCTGGAAAGAATCCAAGAGCCGTCCAAACAAAACCCGGTCTTTTTAAAACCAACAC-TGG
AACCATAGGCGCCGTGTCTCTGGACTTTTCTCCTGGAACGTCAGGATCTCCAATCGTCGA
TAAAAAAGGAAAAGTTGTGGGCCTTTATGGCAACGGTGTCGTCACAAGGAGTGGAACATA
TGTGAGTGCCATAGCCCAGACTGAAAAAAGCATCGAAGA--CAAT-CCAGAGA---TTGA
AGA---TGACATCTTTAGAAAGAAAAGATTGACCATCATGGACCTCCACCCAGGAGCAGG
AAAAACAAA-GAGATACCTTCCAGCAATAGTCAGAGAAGCCATAAAACGAGGCTTGAGAA
CACTAATCCTGGCCCCCACTAGAGTTGTGGCGGCTGAAATGGAAGAAGCTCTCAGAGGAC
TTCCAATAAGATACCAAACCCCAGCTATCAGAGCTGAGCACACTGGGCGGGAGATTGTGG
ATCTAATGTGTCACGCCACATTTACCATGAGGCTATTATCACCAATTAGAGTGCCAAATT
ACAACCTGATCATCATGGATGAAGCCCATTTCACAGACCCAGCAAGCATAGCAGCTAGAG
GATACATTTCAACTCGAGTAGAGATGGGTGAAGCAGCTGGGATTTTCATGACAGCTACCC
CTCCTGGAAGCAGAGACCCATTTCCCCAGAGCAATGCACCAATCATGGATGAAGAAAGAG
AAATCCCTGAGCGTTCGTGGAACTCTGGACATGAGTGGGTTACGGATTTTAAAGGGAAGA
CTGTTTGGTTTGTTCCAAGTATAAAAGCAGGGAATGATATAGCAGCTTGCCTGAGAAAGA
ATGGAAAGAAAGTGATACAACTCAGCAGGAAAACTTTTGATTCTGAATATATCAAGACTA
GGACCAATGATTGGGACTTTGTGGTCACGACAGACATTTCAGAAATGGGTGCTAACTTCA
AGGCTGAGAGGGTTATAGACCCCAGACGCTGCATGAAACCAGTCATATTAACAGACGGTG
AAGAGCGGGTGATCTTGGCAGGACCCATGCCAGTGACCCATTCTAGTGCAGCACAAAGAA
GAGGGAGAGTAGGAAGAAATCCAA---AAAATGAAAATGACCAGTACATATACATGGGGG
AACCTCTG--GAAAATGATG-AAGACTGTGCACACTGGAAAGAAGCTAAGATGCTCTTGG
ATAACATCAACACGCCTGAAGGAATCATTCCCAGCATGTTCGAACCAGAGCGTGAAAAGG
TGGATGCCATTGATGGTGAATACCGCTTGAGAGGAGAAGCGAGGAAAACTTTTGTGGACC
TAATGAGAAGAGGAGATTTACCAGTCTGGCTAGCCTACAGAGTGGCGGCTGAAGGCATCA
ACTACGCAGACAGAAGATGGTGCTTTGATGGAGTCAAGAACAACCAAATCTTGGAAGAAA
ATGTGGAAGTAGAAATTTGGACAAAAGAAGGAGAAAGGAAGAAATTAAAACCCAGATGGT
TGGATGCTAGGATCTACTCTGACCCATTGGCGCTCAAAGAATTCAAGGAATTCGCAGCTG
GAAGAAAGTCCCTGACCCTGAATCTAATCACAGAGATG------GGTAGACTCCCAACCT
TCATGACCCAGAAAGCAAAGAATGCACTCGACAACTTA-GCAGTCCTGCATACGGCTGAA
GCAGGCGGAAGGGCGTACAATCATGCTCTTAGTGAACTGCCGGAGACTCTGGAGA-CATT
GCTTTTACTGACACTTTTGGCCACAGTCACGGGCGGAATCTTCCTGTTCTTGATGAGCGG
AAAGGGTATAGGGAAGATGACCCTGGGAA-TGTGCTGCATAATCACG---GCTA--GTAT
CCTCTTATGGTATGCACA-AATACAGCCACACTGGATAGCAGCTTCAATAATACTGGAGT
TTTTTCTCATAGTCTTGCTCATTCCAGAACCAGAAAAACAGAGAACACCCCAAGATAACC
AGTTAACTTATGTTGTCATAGCCATCCTTACAGTAGTGGCCGCAACCATGGCAAACGAG-
ATGGGTTTCCTGGAAAAAACAAAGAAAGATTTCGG------ATT----GGGA--AGCATT
ACAACCCAGCAACCTGAG---------------AGTAACATCC---------------TG
GACA---------------TAGATCTACGTCCTGCATCAGCTTGGACTCTATATGCCGTG
GCAACAACTTTCATCACACCAATGTTGAGGCATAGCAT----TGAAAACTCCTCAGTG--
--AATGTGTCTCTAACAGCCATTGCCAACCAAGCCACAGTGTTAATGGGTCTTG-GGAAA
GGATGGCCATTGTCAAAAATGGACATCGG------AGTTCCCCTTCTCGCTATCGGGTGC
TATTCACAAGTCAACC---CCATAACTCTCACTGCAGCCCTTCTCTTATTGGTAGCCCAT
TATGCTATCATAGG--------GCCAGGACTCCAAGCGAAAGCAACTAGAGAGGCTCAGA
AAAGAGCAGCAGCGGGCATCATGAAAAACCCAACTGTGGATGGAATGACAGTGATTGAC-
--------CTAGATCCAAT--ACCCTATGATCCAAAGTTTGAAAAGCAGTTGGGACAAGT
AATGCTCTTAGTCCTCTGCGTGACTCAAGT--------ATTGATGA---TGAGGACTACA
TGG----GCTTTATGTGAAGCTCTAACCTTAGCAACCGGGCCCATCTCTACACTGTGGGA
-AGGAAATCCAGGGAGATTTTGGAATACAACTATTGCAGTGTCAATGGC-----TAACAT
TTTTAGAGGGAGTTACCTGGCCGGAGCCGGACTTCTCTTTTCTATCATG-----------
-AAAAACACGGCCAA---------CACAAGAAGGGGAACTGG-CAACACAGGAGAGA--C
GCTTGGGGAGAAATGGAAAAACCGGTTGAATGCATTAGGGAAGAGTGAATTCCAGATCTA
CAAGAAAAGTGGAATCCAGGAAGTGGATAGAACCTTAGCAAAA------------GAAGG
CATCAAAAGAGGAGAA----ACGGACCATCACGCTGTGTCGCGAGGCTCAGCGAAACTGA
GATGGTTCGTCGAGAGAAACCTGGTCACACCAGAAGGGAAAGTAGTGGACCTTGGCTGCG
GCAGGGGGGGCTGGTCATACTATTGTGGGGGACTAAAGAATGTAAAAGAAGTTAAAGGCC
TAACAAAAGGAGGACCAGGACACGAAGAACCCATTCCCATGTCAACATATGGTTGGAATC
TGGTGCGTCTTCAAAGTGGAGTTGATGTTTTTTTTACTCCGCCAGAAAAGTGTGACACAC
TGCTGTGTGACATAGGGGAGTCGTCACCAAACCCCACGGTTGAGGCAGGACGAACACTCA
GAGTTCTAAACTTAGTGGAAAATTGGCTGAACAACAACACCC---AATTTTGCATAAAGG
TTCTCAACCCATACATGCCCTCAGTTATAGAAAAAATGGAAGCACTACAAAGGAAATACG
GAGGAGCTTTGGTGAGGAATCCACTCTCACGAAATTCCACACACGAGATGTACTGGGTAT
CCAATGCTTCCGGGAACATAGTGTCATCAGTGAACATGATTTCAAG---AATGTT-----
GATTAACAG-ATT-CACAATGAGACACAAGAAAGCCACA---TACGAGCCAGATGTTGAC
CTCGGAAGTGGAACCCGCAACATCGGAA-------TTGAAAGTGAGACAC-CAAATTTAG
ACATAATTGGGAAAAGAATAGAAAAAATAAAACAAGAGCATGAAACATCATGGCACTATG
ACCAAGACCACCCATACAAAACGTGGGCCTACCATGGCAGCTACGAAACAAAACAGACTG
GATCAGCATCATCCATGGTGAACGGAGTGGTTAGGCTGCTAACAAAACCTTGGGACGTCA
TCCCTATGGTGACACAGATGGCAATGACAGACACGACTCCATTTGGACAACAGCGCGTTT
TCAAAGAGAAAGTGGACACGAGAACCCAAGAACCGAAAGAAGGCACGAAAAAACTAATGA
AAATTACTGCAGAATGGCTCTGGAAAGAACTAGGAAAGAAAAAGACACCTAGGATGTGCA
CCAGAGAAGAATTCACAAGAAAGGTGAGAAGCAATGCAGCCTTAGGTGCCATATTCACTG
ATGAGAACAAGTGGAAGTCGGCACGTGAGGCTGTTGAAGACAGTGGATTTTGGGAATTGG
TTGACAAGGAAAGGAATCTCCATCTTGAAGGAAAGTGTGAAACATGTGTGTATAACATGA
TGGGAAAGAGAGAGAAGAAGCTAGGGGAGTTCGGCAAAGCAAAAGGCAGCAGAGCCATAT
GGTACATGTGGCTTGGAGCACGCTTCTTAGAGTTTGAAGCTCTAGGATTCTTGAACGAAG
ATCACTGGTTTTCCAGAGAGAACTCCCTGAGTGGAGTGGAAGGAGAAGGGCTACACAAGC
TAGGCTACATTTTAAGAGACGTGAGTAAGAAAG-AAGGAGGAGCAATGTATGCTGATGAC
ACCGCAGGATGGGACACAAGAATCACACTAGAGGACTTAAAAAATGAAGAAATGGTGACA
AACCACATGGAAGGAGAACACAAGAAA-CTTGCTG-AAGCCATTTTCAAATTAACGT-AC
CAAAACAAGGTGGTGCGTGTGCAAAGACCAACACCAAGAGGC---ACAGTAATGGACATT
ATATCGAGAAGAGACCAAAGAGGTAGTGGACAAGTTGTCACCTACGGCCTCAATACTTTC
ACCAATATGGAAGCCCAACTGATCAGACAGATGGAGGGAGAAGGAGTTTT-----CA-AA
AGCATCCAGCAACTG--ACAGTTAA--AGAAGAA-----ATTGCA-----GTGAAAAACT
GGTTA-ATAAGAGTGGGGCGTGAGAGGTTATCAA--GAATGGCCATCAGTGGAGATGATT
GTGTTGTGAAACCCTTAGATGACAGGTTTGCAAGTGCTCTAACAGCTCTAAATGACATGG
GAAAGGTTAGGAAAGACATACAACAATGGGAACCTTCAAGAGGATGGAACGATTGGACAC
AAGTGCCCTTTTGTTCACACCATTTCCATGAGTTAATCATGAAGGACGGTCGTGTGCTCG
TAGTTCCATGCAGAAACCAAGATGAACTGATTGGTAGGGCCCGAATTTCCCAGGGAGCCG
GGTGGTCCTTGCGGGAAACAGCCTGTCTGGGGAAGTCCTACGCCCAAATGTGGAGCCTGA
TGTACTTCCACAGACGTGACCTTAGGCTGGCGGCAAATGCCATTTGCTCGGCAGTCCCAT
CACATTGGGTTCCAACAAGTCGAACAACCTGGTCCATACACGCCACACATGAGTGGATGA
CAACAGAAGACATGCTGACAGTCTGGAACAGGGTGTGGATTCAAGAAAACCCATGGATGG
AAGACAAAACTCCAGTAGAATCATGGGAGGAAATCCCGTATTTGGGGAAAAGAGAAGACC
AATGGTGCGGCTCATTGATTGGGCTAACAAGCAGGGCCACCTGGGCAAAGAACATCCAAA
CAGCAATAAATCAAGTTAGATCCCTAATAGGCAATGAGGAATACACAGACTACATGCCAT
C----------TATGAAAAGATTCAGAAGA-------GAAG------AGGAAGAGGC---
---------------AGGAGTCTTGTG-----------GT-AGAGAGC-AGGAACA----
--------TCAT-----------------------GAGA-----CAAAGTCAGA------
AGTCAGGTCG---GATTAA----GCCATAGTACG--GAAAAAACTATGCTACCTGT-G--
-AGCCCCG--------------------------------------------TCCAAGGA
CG---------------------TTAAAAGAAG---------------------------
-----TCAGG-CCACCAT---AAGT-----------------------------------
---GCCATAGCTT-GAGCAAACTA---------T-GCAGCCTGT-A----G-CTCCACCT
G-A----------GAAGGT-GT-AAAAAATC-T---GGGAGGC-CACAAA--CCATG---
-------GAAGCTGTACG---CATGGCGTA--------GTGGA-CTA---GCGGTTAGAG
GAG------------------------ACCCCTCCCTTACAAATCGCAGC-AACAAT-GG
GGGC---------CCAAGGTGAGATGAAGCTG-TAGTCTCACTGGAAGGACT-AGA-GGT
T--A--GAGGAGA--CCCCCC-----C--------GAAAT------AAAAAACAG-CATA
TTGACGCT--GGGAAAGACCAGAGATCCTGCT-GTCTC-CTCAGCATCA--TTCCAGGCA
CAG-AACGCCAG-AAAATGG-AA---TGGTGCTGTTGAATCAACAGGTTCT---------
------------------------------------------------------------
------------------------------------------------------------
------------------------------------------------------------
------------------------------------------------------------
------------------

#D2|C|GQ398266
------------------------------------------------------------
------------------------------------------------------------
------------------------------------------------------------
------------------------------AGTWGTTAGTCTACGTGGACCGAC-AAAGA
-CAGATT-CTTTGAGGA----AGCT-A-A--GCTTAACGT-AGTTCTAACAG-TTTTTTA
-ATTAGAGAGC---AGATCTCTGATGAATAACCAACGGAAAAAG---GCGAGAAATACGC
CTTTCAATATGCTGAAACGCGAGAGAAACCGCGTGTCAACTGTGCAACAGCTG--ACAAA
GAGATTCTCACTTGGAATGCTACAGGGACGAGGACCATTAAAACTGTTCATGGCCCTAGT
GGCTTTCCTTCGTTTCCTAACAATCCCGCCAACAGCAGGGATATTAAAAAGATGGGGAAC
AATCAAAAAATCAAAGGCTATCA---ATGTCTTGAGAGGGTTCAGGAAAGAGATTGGAAG
GATGCTGAACATCTTGAACAGGAGACGCA---------------------GAACTGCAGG
TATAATTATTATGATGA------TCCCAACAGTGATGGCGT------------TCCATTT
AACC-------ACACGCAACGGAGAACCACACATGATCGTTAGTA-GACAAGAGAAGG--
GGAAAAGTCTCCTGTTTAAAACAGAGAACGGTGTGAACATGTGTACCCTCATGGCCATGG
ACCTTGGTGAACTGTGTGAAGACACAATCACTTATAATTGTCCTCTTCT---CAGGCAGA
ATGAACCAGAAGACATAGACTGTTGGTGCAAC----------TCTACGTCTACATGGGTA
ACTTATGGGACATGCAC-------CGCCACAGGAGAACACAGAAGGGAAAAAAGATCAGT
GGCACTCGTTCCA--------------CATGTGGGAATGGGACTGGAGACACGAACTGAA
ACATGGATGT-CATCAGAAGGGGCCTGGAAACATGCCCAGAGAATTGAAACTTGGATCTT
GAGACATCCAGGCTTCACCATAATGGCAGCAATCCTGGCATACACCATAGGAA-CAACAT
ATTTCCAAAGAGTCCTGATTTTCATTTTACTGACAGCTGTCACTCC----TTCAATGGCA
ATGCGTTGTATAGGAATATCAAATAGAGACTTTGTGGAAGGGGTTTCAGGAGGAAGCTGG
GTTGATATAGTCTTGGAACATGGAAGCTGTGTGACGACGATGGCGAAAAATAAACCAACG
TTGGATTTTGAACTGATAAAAACAGAAGCCAAACATCCC-GCCACTCTAAGGAAGTATTG
TGTAGAGGCAAAGCTGACCAACACAACAACAGCATCTCGCTGCCCAAC-ACAAGGAGAAC
CTAGCCTAAACGAAGAACAG---GACAAAAGATTCGTCTGCAAACACTCCATGGTAGACA
GAGGATGGGGAAATGGATGCGGATTATTTGGAAAGGGAGGCATCGTGACCTGTGCAATGT
TCACATGCAAAAAGAACATGGAAGGAAAAGTCGTGCAACCAGAAAACTTGGAGTACACCA
TCG-------------TGATAACACCTCAC---TCAGGGGAAGAGAATGCAGTC--GGAA
ATGACA-----CA----GGAA--AA-----------CATGGCAAGGAAA-TTAAAGTAAC
ACCACAGAGTTCCATC-ACAGAAGC-AGAACTAACAGGCTATGGCACTGTCACGATGGAA
TGCTCTCCGAGAACGGGCCTCGACTTCAATGAG-ATGGTGTTGCTGCAAATGGAAAACAA
GGCTTGGCTGGTGCACAGGCAATGGTTCTTAGACCTGCCGTTACCATGGCTGCCCGGAGC
AGACACACAAGGATCAAATTGGATACAGAAGGAGACACTGGTCACTTTCAAAAATCCCCA
TGCAAAGAAACAGGATGTTGTTGTTTTAGGTTCCCAAGAAGGGGCCATGCACACGGCACT
CACAGGGGCCACGGAAATCCAGAT--GTCA---TCAGGAAACTT--ACTGTTCA------
--CAGGACATCTTAAGTGCAGGCTGAGAATGGACAAACTACAGCTCAAAGGAATGTCATA
TTCCATGTGTACAGGAAAGTTCAAAGTTGTGAAGGAAATAGCAGAAACACAACATGGAAC
AATAGTTATTAGAGTACAATATGAAGGGGACGGTTCTCCGTGCAAGATCCC---TTTTGA
AATAATGGACTTGGAAAAAAGGCATGTCT-TAGGTCGCTTGATTACAGTCAACCCAATTG
TCACAGAAAAAGACAGCCCAGTCAAC-------ATAGAAGCAGAACCTCCATTTGGAGAC
AGCTACATCATTA-TAGG-AGTAGAACCAGGACAACTGAAGCTCAGCTGGTTTAAGAAAG
GAAGTTCTATTGGCCAAATGTTTGAGACAACAATGAGAGGAGCGAAGAGAATGGCCATTT
TAGGTGACACAGCCTGGGATTTTGGATCTCTGGGAGGAGTGTTCACATCTATAGGAAAGG
CCCTCCACCAAGTCTTTGGAGCTATCTATGGGGCTGCCTTCAGTGGGGTTTCATGGACTA
TGAAAATCCTCATAGGAGTCGTCATCACATGGATAGGAATGAATTCACGCAGCACCTCAC
TGTCTGTGTCACTAGTACTAGTGGGGGTCGTGACATTGTATTTGGGAGTTATGGTGCAGG
CCGATAGTGGTTGCGTTGTGAGTTGGAAAAACAAAGAACTGAAATGTGGTAGTGGGATTT
TTATCACAGACAACGTGCACACATGGACAGAACAATACAAATTCCAACCAGAATCCCCTT
CAAAGCTGGCTTCAGCTATCCAGAAGGCTCATGAAGAAGGCATTTGTGGAATCCGCTCAG
TAACAAGACTGGAGAATCTGATGTGGAAACAAATAACACCAGAATTGAATCACATTCTAA
CAGAAAATGAAGTAAAGTTGACTATCATGACAGGAGACATCAAAGGAAT------CATGC
AGGCAGGAAAACGATCCCTGCGGCCTCAACCCACT-------------GAG----CTGAA
GTACTCCTGGAAAGCATGGGGCAAAGCGAAAATGCTTT---CCACAGAGCTTCATAACCA
CACCTTTCTCATTGATGGCCCCGAAACAGCAGAATGTCCCAACACAAACAGAGCTTGGAA
CTCACTAGAAGTTGAAGACTATGGCTTTGGAGTATTCACCACTAACATATGGCTGAAA--
TTGAAAGAAAGGCAGGATGTGTTTTGTGACTCAAAACTCATGTCAGCAGCCATAAAGGAC
AATAGAGCCGTCCACGCCGATATGGGTTATTGGATAGAAAGCGCACTCAATGACACATGG
AAGATTGAGAAAGCCTCTTTTATTGAAGTTAAAAGCTGCCACTGGCCAAAGTCACACACT
CTCTGGAGTAATGGAGTGCTGGAAAGTGAGATGATAATTCCAAAGAATTTTGCAGGACCA
GTGTCACAACACAATTACAGACCAGGCTACCACACACAAACGGCAGGACCCTGGCATCTA
GGTAGGCTTGAGATGGACTTTGATTTCTGCGAAGGAACCACAGTGGTGGTGACTGAGGAC
TGTGGAAATAGAGGACCCTCCTTAAGAACAACTACTGCTTCTGGAAAACTCATAACAGAG
TGGTGCTGCCGATCTTGCACATTACCACCGCTAAGGTACAGAGGTGAGGATGGATGCTGG
TATGGTATGGAAATCAGGCCATTGAAAGAGAAAGAAGAGAACTTGGTCAACTCTTTGGTC
ACAGC--------CGGACATGGACA---GATTGACAACTTCTCACTAGGAGTCTTGGGAA
TGGCA-TTGTTCCTGGAAGAGATGCTCAGGACTCGAGTAGGA--ACGAAA----------
-------CATGC-AATATTACTAGTTGCAGTCTCT-------TTCGTGACATTGATCACA
GGGAACATGTCCTTTCGAGATTTGGGGAGAGTGATGGTCATGGTGGGCGCTACTATGACG
GATG---ACATAGGCATGGGCGTGACTTATCTTGCCCTATTAGCAGCCTTCAAAGTCAGA
CCAACTTTT---GCGGCTGGACTACTCTT----AAGAAAGCTGACC--TCCAAGGAAT-T
GATGATGACCACCATAGGAATCGTACTCCTCTCTCAGAGTA---CCATACCA-------G
A----GAGCATACT------TGAACTGACTGACGCGTTGG---------CTTTGGGGATG
ATGGTTCTCAAAATAGTGA-----------GAAACATGGAAAAGTATCAGCTAGCAGTGA
CTATCATGGCAATCTTGTGCGTCCCAAATGCAGTGATATTGCAAA--ACGCAT------G
GAAAGTGAGCTGCACA-----ACACTGGCAGTGGTGTCCGTTTCCCCACTGCTTTTAACA
TCCT---------------------CACAGCAGAAAGCGGATTGGATACCAC--------
TGGCGTTGACG---ATCAAAGGCCTCAATCCAACAGCCATTTTC------TTAACAACTC
TCTCAAGA------ACTAACAAGAAAAGGAGCTGGCCACTAAATGAGGCTATTATGGCAG
TCGGGATGGTGAGCATTCTAGCCAGTTCTCTCTTAAAGAATGATATT---CCCATGACAG
GACCATTAGTGGCTGGAGGGCTTCTCACTGTGTGTTACGTGCTCACTGGAAGATCGGCTG
ATTTGGAACTGGAAAGAGCTGCTGACGTAAGATGGGAAGAACAGGCAGAGATATCAGGAA
GTAGTCCAATTCTG-----TCGAT--AACAATATCGGAAGATGGTAGCATGTCGATAA--
--AGAATGA------------AGAAGAAGAAC-------AGACACTGACCATACTCATTA
GAACAGGACTACTGGTGAT--------------ATCAGGACTTTTTCCTGTGTCAATACC
AATCA-CGGCAGCTGCATGGTACCTT--TGGGAAGTGAAAAAACAACGAGCAGGAGTATT
GTGGGATGTCCCTTCACCCCCA------CC-TGTGGGAAAGGCCGAACTGGAAGATGGAG
CCTATAGAATCAAGCAGAAAGGGATCCTAGGATACTCACAGATTGGAGCCGGAGTTTACA
AAGAAGGAACATTCCACACAATGTGGCATGTCACACGTGGTGCTGTCCTAATGCATAAAG
GGAAGAGAATTGA-ACCATCATGGGCGGACGTCAAGAAAGACCTAATATCGTATGGAGGA
GGCTGGAAGCTGGAAGGAGAATGGAAGGAAGGAGAAGAAGTCCAGGTCCTGGCATTAGAG
CCTGGAAAGAATCCAAGAGCCGTCCAAACAAAACCCGGTCTTTTTAAAACCAACAC-TGG
AACCATAGGCGCCGTGTCTCTGGACTTTTCTCCTGGAACGTCAGGATCTCCAATCGTCGA
TAAAAAAGGAAAAGTTGTGGGCCTTTATGGCAACGGTGTCGTCACAAGGAGTGGAACATA
TGTGAGTGCCATAGCCCAGACTGAAAAAAGCATCGAAGA--CAAT-CCAGAGA---TTGA
AGA---TGACATCTTTAGAAAGAAAAGATTGACCATCATGGACCTCCACCCAGGAGCAGG
AAAAACAAA-GAGATACCTTCCAGCAATAGTCAGAGAAGCCATAAAACGAGGCTTGAGAA
CACTAATCCTGGCCCCCACTAGAGTTGTGGCGGCTGAAATGGAAGAAGCTCTCAGAGGAC
TTCCAATAAGATACCAAACCCCAGCTATCAGAGCTGAGCACACTGGGCGGGAGATTGTGG
ATCTAATGTGTCACGCCACATTTACCATGAGGCTATTATCACCAATTAGAGTGCCAAATT
ACAACCTGATCATCATGGATGAAGCCCATTTCACAGACCCAGCAAGCATAGCAGCTAGAG
GATACATTTCAACTCGAGTAGAGATGGGTGAAGCAGCTGGGATTTTCATGACAGCTACCC
CTCCTGGAAGCAGAGACCCATTTCCCCAGAGCAATGCACCAATCATGGATGAAGAAAGAG
AAATCCCTGAGCGTTCGTGGAACTCTGGACATGAGTGGGTTACGGATTTTAAAGGGAAGA
CTGTTTGGTTTGTTCCAAGTATAAAAGCAGGGAATGATATAGCAGCTTGCCTGAGAAAGA
ATGGAAAGAAAGTGATACAACTCAGCAGGAAAACTTTTGATTCTGAATATATCAAGACTA
GGACCAATGATTGGGACTTTGTGGTCACGACAGACATTTCAGAAATGGGTGCTAACTTCA
AGGCTGAGAGGGTTATAGACCCCAGACGCTGCATGAAACCAGTCATATTAACAGACGGTG
AAGAGCGGGTGATCTTGGCAGGACCCATGCCAGTGACCCATTCTAGTGCAGCACAAAGAA
GAGGGAGAGTAGGAAGAAATCCAA---AAAATGAAAATGACCAGTACATATACATGGGGG
AACCTCTG--GAAAATGATG-AAGACTGTGCACACTGGAAAGAAGCTAAGATGCTCTTGG
ATAACATCAACACGCCTGAAGGAATCATTCCCAGCATGTTCGAACCAGAGCGTGAAAAGG
TGGATGCCATTGATGGTGAATACCGCTTGAGAGGAGAAGCGAGGAAAACTTTTGTGGACC
TAATGAGAAGAGGAGATTTACCAGTCTGGCTAGCCTACAGAGTGGCGGCTGAAGGCATCA
ACTACGCAGACAGAAGATGGTGCTTTGATGGAGTCAAGAACAACCAAATCTTGGAAGAAA
ATGTGGAAGTAGAAATTTGGACAAAAGAAGGAGAAAGGAAGAAATTAAAACCCAGATGGT
TGGATGCTAGGATCTACTCTGACCCATTGGCGCTCAAAGAATTCAAGGAATTCGCAGCTG
GAAGAAAGTCCCTGACCCTGAATCTAATCACAGAGATG------GGTAGACTCCCAACCT
TCATGACCCAGAAAGCAAAGAATGCACTCGACAACTTA-GCAGTCCTGCATACGGCTGAA
GCAGGCGGAAGGGCGTACAATCATGCTCTTAGTGAACTGCCGGAGACTCTGGAGA-CATT
GCTTTTACTGACACTTTTGGCCACAGTCACGGGCGGAATCTTCCTGTTCTTGATGAGCGG
AAAGGGTATAGGGAAGATGACCCTGGGAA-TGTGCTGCATAATCACG---GCTA--GTAT
CCTCTTATGGTATGCACA-AATACAGCCACACTGGATAGCAGCTTCAATAATACTGGAGT
TTTTTCTCATAGTCTTGCTCATTCCAGAACCAGAAAAACAGAGAACACCCCAAGATAACC
AGTTAACTTATGTTGTCATAGCCATCCTTACAGTAGTGGCCGCAACCATGGCAAACGAG-
ATGGGTTTCCTGGAAAAAACAAAGAAAGATTTCGG------ATT----GGGA--AGCATT
ACAACCCAGCAACCTGAG---------------AGTAACATCC---------------TG
GACA---------------TAGATCTACGTCCTGCATCAGCTTGGACTCTATATGCCGTG
GCAACAACTTTCATCACACCAATGTTGAGGCATAGCAT----TGAAAACTCCTCAGTG--
--AATGTGTCTCTAACAGCCATTGCCAACCAAGCCACAGTGTTAATGGGTCTTG-GGAAA
GGATGGCCATTGTCAAAAATGGACATCGG------AGTTCCCCTTCTCGCTATCGGGTGC
TATTCACAAGTCAACC---CCATAACTCTCATTGCAGCCCTTCTCTTATTGGTAGCCCAT
TATGCTATCATAGG--------GCCAGGACTCCAAGCGAAAGCAACTAGAGAGGCTCAGA
AAAGAGCAGCAGCGGGCATCATGAAAAACCCAACTGTGGATGGAATGACAGTGATTGAC-
--------CTAGATCCAAT--ACCCTATGATCCAAAGTTTGAAAAGCAGTTGGGACAAGT
AATGCTCTTAGTCCTCTGCGTGACTCAAGT--------ATTGATGA---TGAGGACTACA
TGG----GCTTTATGTGAAGCTCTAACCTTAGCAACCGGGCCCATCTCTACACTGTGGGA
-AGGAAATCCAGGGAGATTTTGGAATACAACTATTGCAGTGTCAATGGC-----TAACAT
TTTTAGAGGGAGTTACCTGGCCGGAGCCGGACTTCTCTTTTCTATCATG-----------
-AAAAACACGGCCAA---------CACAAGAAGGGGAACTGG-CAACACAGGAGAGA--C
GCTTGGGGAGAAATGGAAAAACCGGTTGAATGCATTAGGGAAGAGTGAATTCCAGATCTA
CAAGAAAAGTGGAATCCAGGAAGTGGATAGAACCTTAGCAAAA------------GAAGG
CATCAAAAGAGGAGAA----ACGGACCATCACGCTGTGTCGCGAGGCTCAGCGAAACTGA
GATGGTTCGTCGAGAGAAACCTGGTCACACCAGAAGGGAAAGTAGTGGACCTTGGCTGCG
GCAGGGGGGGCTGGTCATACTATTGTGGGGGACTAAAGAATGTAAAAGAAGTTAAAGGCC
TAACAAAAGGAGGACCAGGACACGAAGAACCCATTCCCATGTCAACATATGGTTGGAATC
TGGTGCGTCTTCAAAGTGGAGTTGATGTTTTTTTTACTCCGCCAGAAAAGTGTGACACAC
TGCTGTGTGACATAGGGGAGTCGTCACCAAACCCCACGGTTGAGGCAGGACGAACACTCA
GAGTTCTAAACTTAGTGGAAAATTGGCTGAACAACAACACCC---AATTTTGCATAAAGG
TTCTCAACCCATACATGCCCTCAGTTATAGAAAAAATGGAAGCACTACAAAGGAAATACG
GAGGAGCTTTGGTGAGGAATCCACTCTCACGAAATTCCACACACGAGATGTACTGGGTAT
CCAATGCTTCCGGGAACATAGTGTCATCAGTGAACATGATTTCAAG---AATGTT-----
GATTAACAG-ATT-CACAATGAGACACAAGAAAGCCACA---TACGAGCCAGATGTTGAC
CTCGGAAGTGGAACCCGCAACATCGGAA-------TTGAAAGTGAGACAC-CAAATTTAG
ACATAATTGGGAAAAGAATAGAAAAAATAAAACAAGAGCATGAAACATCATGGCACTATG
ACCAAGACCACCCATACAAAACGTGGGCCTACCATGGCAGCTACGAAACAAAACAGACTG
GATCAGCATCATCCATGGTGAACGGAGTGGTTAGGCTGCTAACAAAACCTTGGGACGTCA
TCCCTATGGTGACACAGATGGCAATGACAGACACGACTCCATTTGGACAACAGCGCGTTT
TCAAAGAGAAAGTGGACACGAGAACCCAAGAACCGAAAGAAGGCACGAAAAAACTAATGA
AAATTACTGCAGAATGGCTCTGGAAAGAACTAGGAAAGAAAAAGACACCTAGGATGTGCA
CCAGAGAAGAATTCACAAGAAAGGTGAGAAGCAATGCAGCCTTAGGTGCCATATTCACTG
ATGAGAACAAGTGGAAGTCGGCACGTGAGGCTGTTGAAGACAGTGGATTTTGGGAATTGG
TTGACAAGGAAAGGAATCTCCATCTTGAAGGAAAGTGTGAAACATGTGTGTATAACATGA
TGGGAAAGAGAGAGAAGAAGCTAGGGGAGTTCGGCAAAGCAAAAGGCAGCAGAGCCATAT
GGTACATGTGGCTTGGAGCACGCTTCTTAGAGTTTGAAGCTCTAGGATTCTTGAACGAAG
ATCACTGGTTTTCCAGAGAGAACTCCCTGAGTGGAGTGGAAGGAGAAGGGCTACACAAGC
TAGGCTACATTTTAAGAGACGTGAGTAAGAAAG-AAGGAGGAGCAATGTATGCTGATGAC
ACCGCAGGATGGGACACAAGAATCACACTAGAGGACTTAAAAAATGAAGAAATGGTGACA
AACCACATGGAAGGAGAACACAAGAAA-CTTGCTG-AAGCCATTTTCAAATTAACGT-AC
CAAAACAAGGTGGTGCGTGTGCAAAGACCAACACCAAGAGGC---ACAGTAATGGACATT
ATATCGAGAAGAGACCAAAGAGGTAGTGGACAAGTTGTCACCTACGGCCTCAATACTTTC
ACCAATATGGAAGCCCAACTGATCAGACAGATGGAGGGAGAAGGAGTTTT-----CA-AA
AGCATCCAGCAACTG--ACAGTTAA--AGAAGAA-----ATTGCA-----GTGAAAAACT
GGTTA-ATAAGAGTGGGGCGTGAGAGGTTATCAA--GAATGGCCATCAGTGGAGATGATT
GTGTTGTGAAACCCTTAGATGACAGGTTTGCAAGTGCTCTAACAGCTCTAAATGACATGG
GAAAGGTTAGGAAAGACATACAACAATGGGAACCTTCAAGAGGATGGAACGATTGGACAC
AAGTGCCCTTTTGTTCACACCATTTCCATGAGTTAATCATGAAGGACGGTCGTGTGCTCG
TAGTTCCATGCAGAAACCAAGATGAACTGATTGGTAGGGCCCGAATTTCCCAGGGAGCCG
GGTGGTCCTTGCGGGAAACAGCCTGTCTGGGGAAGTCCTACGCCCAAATGTGGAGCCTGA
TGTACTTCCACAGACGTGACCTTAGGCTGGCGGCAAATGCCATTTGCTCGGCAGTCCCAT
CACATTGGGTTCCAACAAGTCGAACAACCTGGTCCATACACGCCACACATGAGTGGATGA
CAACAGAAGACATGCTGACAGTCTGGAACAGGGTGTGGATTCAAGAAAACCCATGGATGG
AAGACAAAACTCCAGTAGAATCATGGGAGGAAATCCCGTATTTGGGGAAAAGAGAAGACC
AATGGTGCGGCTCATTGATTGGGCTAACAAGCAGGGCCACCTGGGCAAAGAACATCCAAA
CAGCAATAAATCAAGTTAGATCCCTAATAGGCAATGAGGAATACACAGACTACATGCCAT
C----------TATGAAAAGATTCAGAAGA-------GAAG------AGGAAGAGGC---
---------------AGGAGTCTTGTG-----------GT-AGAGAGC-AGGAACA----
--------TCAT-----------------------GAGA-----CAAAGTCAGA------
AGTCAGGTCG---GATTAA----GCCATAGTACG--GAAAAAACTATGCTACCTGT-G--
-AGCCCCG--------------------------------------------TCCAAGGA
CG---------------------TTAAAAGAAG---------------------------
-----TCAGG-CCACCAT---AAGT-----------------------------------
---GCCATAGCTT-GAGCAAACTA---------T-GCAGCCTGT-A----G-CTCCACCT
G-A----------GAAGGT-GT-AAAAAATC-T---GGGAGGC-CACAAA--CCATG---
-------GAAGCTGTACG---CATGGCGTA--------GTGGA-CTA---GCGGTTAGAG
GAG------------------------ACCCCTCCCTTACAAATCGCAGC-AACAAT-GG
GGGC---------CCAAGGTGAGATGAAGCTG-TAGTCTCACTGGAAGGACT-AGA-GGT
T--A--GAGGAGA--CCCCCC-----C--------GAAAT------AAAAAACAG-CATA
TTGACGCT--GGGAAAGACCAGAGATCCTGCT-GTCTC-CTCAGCATCA--TTCCAGGCA
CAG-AACGCCAG-AAAATGG-AA---TGGTGCTGTTGAATCAACAGGTTCT---------
------------------------------------------------------------
------------------------------------------------------------
------------------------------------------------------------
------------------------------------------------------------
------------------

#D2|C|JN851114
------------------------------------------------------------
------------------------------------------------------------
------------------------------------------------------------
------------------------------------------------------------
------------------------------------------------------------
-----------------------ATGAATAACCAACGGAAAAAG---GCGAGAAATACGC
CTTTCAATATGCTGAAACGCGAGAGAAACCGCGTGTCAACTGTGCAACAGCTG--ACAAA
GAGATTCTCACTTGGAATGCTACAGGGACGAGGACCATTAAAACTGTTCATGGCCCTAGT
GGCTTTCCTTCGTTTCCTAACAATCCCGCCAACAGCAGGGATATTAAAAAGATGGGGAAC
AATCAAAAAATCAAAGGCTATCA---ATGTCTTGAGAGGGTTCAGGAAAGAGATTGGAAG
GATGCTGAACATCTTGAACAGGAGACGCA---------------------GAACTGCAGG
TATAATTATTATGATGA------TCCCAACAGTGATGGCGT------------TCCATTT
AACC-------ACACGCAACGGAGAACCACACATGATCGTTAGTA-GACAAGAGAAGG--
GGAAAAGTCTCCTGTTTAAAACAGAGAACGGTGTGAACATGTGTACCCTCATGGCCATGG
ACCTTGGTGAACTGTGTGAAGACACAATCACTTATAATTGTCCTCTTCT---CAGGCAGA
ATGAACCAGAAGACATAGACTGTTGGTGCAAC----------TCTACGTCTACATGGGTA
ACTTATGGGACATGCAC-------CGCCACAGGAGAACACAGAAGGGAAAAAAGATCAGT
GGCACTCGTTCCA--------------CATGTGGGAATGGGACTGGAGACACGAACTGAA
ACATGGATGT-CATCAGAAGGGGCCTGGAAACATGCCCAGAGAATTGAAACTTGGATCTT
GAGACATCCAGGCTTCACCATAATGGCAGCAATCCTGGCATACACCATAGGAA-CAACAT
ATTTCCAAAGAGTCCTGATTTTCATTTTACTGACAGCTGTCACTCC----TTCAATGGCA
ATGCGTTGTATAGGAATATCAAATAGAGACTTTGTGGAAGGGGTTTCAGGAGGAAGCTGG
GTTGATATAGTCTTGGAACATGGAAGCTGTGTGACGACGATGGCGAAAAATAAACCAACG
TTGGATTTTGAACTGATAAAAACAGAAGCCAAACATCCC-GCCACTCTAAGGAAGTATTG
TGTAGAGGCAAAGCTGACCAACACAACAACAGCATCTCGCTGCCCAAC-ACAAGGAGAAC
CTAGCCTAAACGAAGAACAG---GACAAAAGATTCGTCTGCAAACACTCCATGGTAGACA
GAGGATGGGGAAATGGATGCGGATTATTTGGAAAGGGAGGCATCGTGACCTGTGCAATGT
TCACATGCAAAAAGAACATGGAAGGAAAAGTCGTGCAACCAGAAAACTTGGAGTACACCA
TCG-------------TGATAACACCTCAC---TCAGGGGAAGAGAATGCAGTC--GGAA
ATGACA-----CA----GGAA--AA-----------CACGGCAAGGAAA-TTAAAGTAAC
ACCACAGAGTTCCATC-ACAGAAGC-AGAACTAACAGGCTATGGCACTGTCACGATGGAA
TGCTCTCCGAGAACGGGCCTCGACTTCAATGAG-ATGGTGTTGCTGCAAATGGAAAACAA
GGCTTGGCTGGTGCACAGGCAATGGTTCTTAGACCTGCCGTTACCATGGCTGCCCGGAGC
AGACACACAAGGATCAAACTGGATACAGAAGGAGACACTGGTCACTTTCAAAAATCCCCA
TGCAAAGAAACAGGATGTTGTTGTTTTAGGTTCCCAAGAAGGGGCCATGCACACGGCACT
CACAGGGGCCACGGAAATCCAGAT--GTCA---TCAGGAAACTT--ACTGTTCA------
--CAGGACATCTTAAGTGCAGGCTGAGAATGGACAAACTACAGCTTAAAGGAATGTCATA
TTCCATGTGTACAGGAAAGTTCAAAGTTGTGAAGGAAATAGCAGAAACACAACATGGAAC
AATAGTTATTAGAGTACAATATGAAGGGGACGGTTCTCCGTGCAAGATCCC---TTTTGA
AATAATGGACTTGGAAAAAAGGCATGTCT-TAGGTCGCTTGATTACAGTCAACCCAATTG
TCACAGAAAAAGACAGCCCAGTCAAC-------ATAGAAGCAGAACCTCCATTTGGAGAC
AGCTACATCATTA-TAGG-AGTAGAACCAGGACAACTGAAGCTCAGCTGGTTTAAGAAAG
GAAGTTCTATTGGCCAAATGTTTGAGACAACAATGAGAGGAGCGAAGAGAATGGCCATTT
TAGGTGACACAGCTTGGGATTTTGGATCCCTGGGAGGAGTGTTCACATCTATAGGAAAGG
CCCTCCACCAAGTCTTTGGAGCTATCTATGGGGCTGCCTTCAGTGGGGTTTCATGGACTA
TGAAAATCCTCATAGGAGTCGTCATCACATGGATAGGAATGAATTCACGCAGCACCTCAC
TGTCTGTGTCACTAGTATTAGTGGGGGTCGTGACATTGTATTTGGGAGTTATGGTGCAGG
CCGATAGTGGTTGCGTTGTGAGTTGGAAAAACAAAGAACTGAAATGTGGTAGTGGGATTT
TTATCACAGACAACGTGCACACATGGACAGAACAATACAAATTCCAACCAGAATCCCCTT
CAAAGCTGGCTTCAGCTATCCAGAAGGCTCATGAAGAAGGCATTTGTGGAATCCGCTCAG
TAACAAGACTGGAGAATCTGATGTGGAAACAAATAACACCAGAATTGAATCACATTCTAA
CAGAAAATGAAGTAAAGTTGACTATCATGACAGGAGACATCAAAGGAAT------CATGC
AGGCAGGAAAACGATCCCTGCGGCCTCAACCCACT-------------GAG----CTGAA
GTACTCCTGGAAAGCATGGGGCAAAGCGAAAATGCTTT---CCACAGAGCTTCATAACCA
CACCTTTCTCATTGATGGCCCCGAAACAGCAGAATGTCCCAACACAAACAGAGCTTGGAA
CTCACTAGAAGTTGAAGACTATGGCTTTGGAGTATTCACCACTAACATATGGCTGAAA--
TTGAAAGAAAGGCAGGATGTGTTTTGTGACTCAAAACTCATGTCAGCAGCCATAAAGGAC
AATAGAGCCGTCCACGCCGATATGGGTTATTGGATAGAAAGCGCACTCAATGACACATGG
AAGATTGAGAAAGCCTCTTTTATTGAAGTTAAAAGCTGCCACTGGCCAAAGTCACACACT
CTCTGGAGTAATGGAGTGCTGGAAAGTGAGATGATAATTCCAAAGAATTTTGCAGGACCA
GTGTCACAACACAATTACAGACCAGGCTACCACACACAAACGGCAGGACCCTGGCATCTA
GGTAGGCTTGAGATGGACTTTGATTTCTGCGAAGGAACCACAGTGGTGGTGACTGAGGAC
TGTGGAAATAGAGGACCCTCCTTAAGAACAACTACTGCTTCTGGAAAACTCATAACAGAG
TGGTGCTGCCGATCTTGCACATTACCACCGCTAAGGTACAGAGGTGAGGATGGATGCTGG
TATGGTATGGAAATCAGGCCATTGAAAGAGAAAGAAGAGAACTTGGTCAACTCTTTGGTC
ACAGC--------CGGACATGGACA---GATTGACAACTTCTCACTAGGAGTCTTGGGAA
TGGCA-TTGTTCCTGGAAGAGATGCTCAGGACTCGAGTAGGA--ACGAAA----------
-------CATGC-AATATTACTAGTTGCAGTCTCT-------TTCGTGACATTGATCACA
GGGAACATGTCCTTTCGAGATTTGGGGAGAGTGATGGTCATGGTGGGCGCTACTATGACG
GATG---ACATAGGCATGGGCGTGACTTATCTTGCCCTATTAGCAGCCTTCAAAGTCAGA
CCAACTTTT---GCGGCTGGACTACTCTT----AAGAAAGCTGACC--TCCAAGGAAT-T
GATGATGACCACCATAGGAATCGTACTCCTCTCTCAGAGTA---CCATACCA-------G
A----GAGCATACT------TGAACTGACTGACGCGTTGG---------CTTTGGGGATG
ATGGTTCTCAAAATAGTGA-----------GAAACATGGAAAAGTATCAGCTAGCAGTGA
CTATCATGGCCATCTTGTGCGTCCCAAATGCAGTGATATTGCAAA--ACGCAT------G
GAAAGTGAGCTGCACA-----ACACTGGCAGTGGTGTCCGTTTCCCCACTGCTTTTAACA
TCCT---------------------CACAGCAGAAAGCGGATTGGATACCAC--------
TGGCGTTGACG---ATCAAAGGCCTCAATCCAACAGCCATTTTC------TTAACAACTC
TCTCAAGA------ACTAGCAAGAAAAGGAGCTGGCCACTAAATGAGGCTATTATGGCAG
TCGGGATGGTGAGCATTCTAGCCAGTTCTCTCTTAAAGAATGATATT---CCCATGACAG
GACCATTAGTGGCTGGAGGGCTTCTCACTGTGTGTTACGTGCTCACTGGAAGATCGGCTG
ATTTGGAACTGGAAAGAGCTGCTGACGTAAGATGGGAAGAACAGGCAGAGATATCAGGAA
GTAGTCCAATTCTG-----TCGAT--AACAATATCGGAAGATGGTAGCATGTCGATAA--
--AGAATGA------------AGAAGAAGAAC-------AGACACTGACCATACTCATTA
GAACAGGACTACTGGTGAT--------------ATCAGGACTTTTTCCTGTGTCAATACC
AATCA-CGGCAGCTGCATGGTACCTT--TGGGAAGTGAAAAAACAACGAGCAGGAGTATT
GTGGGATGTCCCTTCACCCCCA------CC-TGTGGAAAAGGCCGAACTGGAAGATGGAG
CCTATAGAATCAAGCAGAAAGGGATCCTAGGATACTCACAGATTGGAGCCGGAGTTTACA
AAGAAGGAACATTCCACACAATGTGGCATGTCACACGTGGTGCTGTCCTAATGCATAAAG
GGAAGAGAATTGA-ACCATCATGGGCGGACGTCAAGAAAGACCTAATATCGTATGGAGGA
GGCTGGAAGCTGGAAGGAGAATGGAAGGAAGGAGAAGAAGTCCAGGTCCTGGCATTAGAG
CCTGGAAAGAATCCAAGAGCCGTCCAAACAAAACCCGGTCTTTTTAAAACCAACAC-TGG
AACCATAGGCGCCGTGTCTCTGGACTTTTCTCCTGGAACGTCAGGATCTCCAATCGTCGA
TAAAAAAGGAAAAGTTGTGGGCCTTTATGGCAACGGTGTCGTCACAAGGAGTGGAACATA
TGTGAGTGCCATAGCCCAGACTGAAAAAAGCATCGAAGA--CAAT-CCAGAGA---TTGA
AGA---TGACATCTTTAGAAAGAAAAGATTGACCATCATGGACCTCCACCCAGGAGCAGG
AAAAACAAA-GAGATACCTTCCAGCAATAGTCAGAGAAGCCATAAAACGAGGCTTGAGAA
CACTAATCCTGGCCCCCACTAGAGTTGTGGCGGCTGAAATGGAAGAAGCTCTCAGAGGAC
TTCCAATAAGATACCAAACCCCAGCTATCAGAGCTGAGCACACTGGGCGGGAGATTGTGG
ATCTAATGTGTCACGCCACATTTACCATGAGGCTATTATCACCAATTAGAGTGCCAAATT
ACAACCTGATCATCATGGATGAAGCCCATTTCACAGACCCAGCAAGCATAGCAGCTAGAG
GATACATTTCAACTCGAGTAGAGATGGGTGAAGCAGCTGGGATTTTCATGACAGCTACCC
CTCCTGGAAGCAGAGACCCATTTCCCCAGAGCAATGCACCAATCATGGATGAAGAAAGAG
AAATCCCTGAGCGTTCGTGGAACTCTGGACATGAGTGGGTTACGGATTTTAAAGGGAAGA
CTGTTTGGTTTGTTCCAAGTATAAAAGCAGGGAATGATATAGCAGCTTGCCTGAGAAAGA
ATGGAAAGAAAGTGATACAACTCAGCAGGAAAACTTTTGATTCTGAATATATCAAGACTA
GGACCAATGATTGGGACTTTGTGGTCACGACAGACATTTCAGAAATGGGTGCTAACTTCA
AGGCTGAGAGGGTTATAGACCCCAGACGCTGCATGAAACCAGTCATATTAACAGACGGTG
AAGAGCGGGTGATCTTGGCAGGACCCATGCCAGTGACCCATTCTAGTGCAGCACAAAGAA
GAGGGAGAGTAGGAAGAAATCCAA---AAAATGAAAATGACCAGTACATATACATGGGGG
AACCTCTG--GAAAATGATG-AAGACTGTGCACACTGGAAAGAAGCTAAGATGCTCTTGG
ATAACATCAACACGCCTGAAGGAATCATTCCCAGCATGTTCGAACCAGAGCGTGAAAAGG
TGGATGCCATTGATGGTGAATACCGCTTGAGAGGAGAAGCGAGGAAAACTTTTGTGGACC
TAATGAGAAGAGGAGATTTACCAGTCTGGCTAGCCTACAGAGTGGCGGCTGAAGGCATCA
ACTACGCAGACAGAAGATGGTGCTTTGATGGAGTCAAGAACAACCAAATCTTGGAAGAAA
ATGTGGAAGTAGAAATTTGGACAAAAGAAGGAGAAAGGAAGAAATTAAAACCCAGATGGT
TGGATGCTAGGATCTACTCTGACCCATTGGCGCTCAAAGAATTCAAGGAATTCGCAGCTG
GAAGAAAGTCCCTGACCCTGAATCTAATCACAGAGATG------GGTAGACTCCCAACCT
TCATGACCCAGAAAGCAAAGAATGCACTCGACAACTTA-GCAGTCCTGCATACGGCTGAA
GCAGGCGGAAGGGCGTACAATCATGCTCTTAGTGAACTGCCGGAGACTCTGGAGA-CATT
GCTTTTACTGACACTTTTGGCCACAGTCACGGGCGGAATCTTCCTGTTCTTGATGAGCGG
AAAGGGTATAGGGAAGATGACCCTGGGAA-TGTGCTGCATAATCACG---GCTA--GTAT
CCTCTTATGGTATGCACA-AATACAGCCACACTGGATAGCAGCTTCAATAATACTGGAGT
TTTTTCTCATAGTCTTGCTCATTCCAGAACCAGAAAAACAGAGAACACCCCAAGATAACC
AGTTAACTTATGTTGTCATAGCCATCCTTACAGTAGTGGCCGCAACCATGGCAAACGAG-
ATGGGTTTCCTGGAAAAAACAAAGAAAGATTTCGG------ATT----GGGA--AGCATT
ACAACCCAGCAACCTGAG---------------AGTAACATCC---------------TG
GACA---------------TAGATCTACGTCCTGCATCAGCTTGGACTCTATATGCCGTG
GCAACAACTTTCATCACACCAATGTTGAGGCATAGCAT----TGAAAACTCCTCAGTG--
--AATGTGTCTCTAACAGCCATTGCCAACCAAGCCACAGTGTTAATGGGTCTTG-GGAAA
GGATGGCCATTGTCAAAAATGGACATCGG------AGTTCCCCTTCTCGCTATCGGGTGC
TATTCACAAGTCAACC---CCATAACTCTCACTGCAGCCCTTCTCTTATTGGTAGCCCAT
TATGCTATCATAGG--------GCCAGGACTCCAAGCGAAAGCAACTAGAGAGGCTCAGA
AAAGAGCAGCAGCGGGCATCATGAAAAACCCAACTGTGGATGGAATGACAGTGATTGAC-
--------CTAGATCCAAT--ACCCTATGATCCAAAGTTTGAAAAGCAGTTGGGACAAGT
AATGCTCTTAGTCCTCTGCGTGACTCAAGT--------ATTGATGA---TGAGGACTACA
TGG----GCTTTATGTGAAGCTCTAACCTTAGCAACCGGGCCCATCTCTACACTGTGGGA
-AGGAAATCCAGGGAGATTTTGGAATACAACTATTGCAGTGTCAATGGC-----TAACAT
TTTTAGAGGGAGTTACCTGGCCGGAGCCGGACTTCTCTTTTCTATCATG-----------
-AAAAACACGGCCAA---------CACAAGAAGGGGAACTGG-CAACACAGGAGAGA--C
GCTTGGAGAGAAATGGAAAAACCGGTTGAATGCATTAGGGAAGAGTGAATTCCAGATCTA
CAAGAAAAGTGGAATCCAGGAAGTGGATAGAACCTTAGCAAAA------------GAAGG
CATCAAAAGAGGAGAA----ACGGACCATCACGCTGTGTCGCGAGGCTCAGCGAAACTGA
GATGGTTCGTCGAGAGAAACCTGGTCACACCAGAAGGGAAAGTAGTGGACCTTGGCTGCG
GCAGGGGGGGCTGGTCATACTATTGTGGGGGACTAAAGAATGTAAAAGAAGTTAAAGGCC
TAACAAAAGGAGGACCAGGACACGAAGAACCCATTCCCATGTCAACATATGGTTGGAATC
TGGTGCGTCTTCAAAGTGGAGTTGATGTTTTTTTTACTCCGCCAGAAAAGTGTGACACAC
TGCTGTGTGACATAGGGGAGTCGTCACCAAACCCCACGGTTGAGGCAGGACGAACACTCA
GAGTTCTAAACTTAGTGGAAAATTGGCTGAACAACAACACCC---AATTTTGCATAAAGG
TTCTCAACCCATACATGCCCTCAGTTATAGAAAAAATGGAAGCACTACAAAGGAAATACG
GAGGAGCTTTGGTGAGGAATCCACTCTCACGAAATTCCACACACGAGATGTACTGGGTAT
CCAATGCTTCCGGGAACATAGTGTCATCAGTGAACATGATTTCAAG---AATGTT-----
GATTAACAG-ATT-CACAATGAGACACAAGAAAGCCACA---TACGAGCCAGATGTTGAC
CTCGGAAGTGGAACCCGCAACATCGGAA-------TTGAAAGTGAGACAC-CAAATTTAG
ACATAATTGGGAAAAGAATAGAAAAAATAAAACAAGAGCATGAAACATCATGGCACTACG
ACCAAGACCACCCATACAAAACGTGGGCCTACCATGGCAGCTACGAAACAAAACAGACTG
GATCAGCATCATCCATGGTGAACGGAGTGGTTAGGCTGCTAACAAAACCTTGGGACGTCA
TCCCTATGGTGACACAGATGGCAATGACAGACACGACTCCATTTGGACAACAGCGCGTTT
TCAAAGAGAAAGTGGACACGAGAACCCAAGAACCGAAAGAAGGCACGAAAAAACTAATGA
AAATTACGGCAGAATGGCTCTGGAAAGAACTAGGAAAGAAAAAGACACCTAGGATGTGCA
CCAGAGAAGAATTCACAAGAAAGGTGAGAAGCAATGCAGCCTTAGGTGCCATATTCACTG
ATGAGAACAAGTGGAAGTCGGCACGTGAGGCTGTTGAAGACAGTGGATTTTGGGAATTGG
TTGACAAGGAAAGGAATCTCCATCTTGAAGGAAAGTGTGAAACATGTGTGTATAACATGA
TGGGAAAGAGAGAGAAGAAGCTAGGGGAGTTCGGCAAAGCAAAAGGCAGCAGAGCCATAT
GGTACATGTGGCTTGGAGCACGCTTCTTAGAGTTTGAAGCTCTAGGATTCTTGAACGAAG
ATCACTGGTTTTCCAGAGAGAACTCCCTGAGTGGAGTGGAAGGAGAAGGGCTACACAAGC
TAGGCTACATTTTAAGAGACGTGAGTAAGAAAG-AAGGAGGAGCAATGTATGCTGATGAC
ACCGCAGGATGGGACACAAGAATCACACTAGAGGACTTAAAAAATGAAGAAATGGTGACA
AACCACATGGAAGGAGAACACAAGAAA-CTTGCTG-AAGCCATTTTCAAATTAACGT-AC
CAAAACAAGGTGGTGCGTGTGCAAAGACCAACACCAAGAGGC---ACAGTAATGGACATT
ATATCGAGAAGAGACCAAAGAGGTAGTGGACAAGTTGTCACCTACGGCCTCAATACTTTC
ACCAATATGGAAGCCCAACTGATCAGACAGATGGAGGGAGAAGGAGTTTT-----CA-AA
AGCATCCAGCAACTG--ACAGTTAA--AGAAGAA-----ATTGCA-----GTGAAAAACT
GGTTA-ATAAGAGTGGGGCGTGAGAGGTTATCAA--GAATGGCCATCAGTGGAGATGATT
GTGTTGTGAAACCCTTAGATGACAGGTTTGCAAGTGCTCTAACAGCTCTAAATGACATGG
GAAAGGTTAGGAAAGACATACAACAATGGGAACCTTCAAGAGGATGGAACGATTGGACAC
AAGTGCCCTTTTGTTCACACCATTTTCATGAGTTAATCATGAAGGACGGTCGTGTGCTCG
TAGTTCCATGCAGAAACCAAGATGAACTGATTGGTAGGGCCCGAATTTCCCAGGGAGCCG
GGTGGTCCTTGCGGGAAACAGCCTGTCTGGGGAAGTCCTACGCCCAAATGTGGAGCCTGA
TGTACTTCCACAGACGTGACCTTAGGCTGGCGGCAAATGCCATTTGCTCGGCAGTCCCAT
CACATTGGGTTCCAACAAGTCGAACAACCTGGTCCATACACGCCACACATGAGTGGATGA
CAACAGAAGACATGCTGACAGTCTGGAACAGGGTGTGGATTCAAGAAAACCCATGGATGG
AAGACAAAACTCCAGTAGAATCATGGGAGGAAATCCCGTATTTGGGGAAAAGAGAAGACC
AATGGTGCGGCTCATTGATTGGGCTAACAAGCAGGGCCACCTGGGCAAAGAACATCCAAA
CAGCAATAAATCAAGTTAGATCCCTAATAGGCAATGAGGAATACACAGACTACATGCCAT
C----------TATGAAAAGATTCAGAAGA-------GAAG------AGGAAGAGGC---
---------------AGGAGTCTTGTG-----------GT--------------------
------------------------------------------------------------
------------------------------------------------------------
------------------------------------------------------------
------------------------------------------------------------
------------------------------------------------------------
---------------------------------------------A----G---------
------------------------------------------------------------
------------------------------------------------------------
------------------------------------------------------------
------------------------------------------------------------
------------------------------------------------------------
------------------------------------------------------------
------------------------------------------------------------
------------------------------------------------------------
------------------------------------------------------------
------------------------------------------------------------
------------------------------------------------------------
------------------

#D2|C|GQ398267
------------------------------------------------------------
------------------------------------------------------------
------------------------------------------------------------
------------------------------AGTWGTTAGTCTACGTGGACCGAC-AAAGA
-CAGATT-CTTTGAGGA----AGCT-A-A--GCTTAACGT-AGTTCTAACAG-TTTTTTA
-ATTAGAGAGC---AGATCTCTGATGAATAACCAACGGAAAAAG---GCGAGAAATACGC
CTTTCAATATGCTGAAACGCGAGAGAAACCGCGTGTCAACTGTGCAACAGCTG--ACAAA
GAGATTCTCACTTGGAATGCTACAGGGACGAGGACCATTAAAACTGTTCATGGCCCTAGT
GGCTTTCCTTCGTTTCCTAACAATCCCGCCAACAGCAGGGATATTAAAAAGATGGGGAAC
AATCAAAAAATCAAAGGCTATCA---ATGTCTTGAGAGGGTTCAGGAAAGAGATTGGAAG
GATGCTGAACATCTTGAACAGGAGACGCA---------------------GAACTGCAGG
TATAATTATTATGATGA------TCCCAACAGTGATGGCGT------------TCCATTT
AACC-------ACACGCAACGGAGAACCACACATGATCGTTAGTA-GACAAGAGAAGG--
GGAAAAGTCTCCTGTTTAAAACAGAGAACGGTGTGAACATGTGTACCCTCATGGCCATGG
ACCTTGGTGAACTGTGTGAAGACACAATCACTTATAATTGTCCTCTTCT---CAGGCAGA
ATGAACCAGAAGACATAGACTGTTGGTGCAAC----------TCTACGTCTACATGGGTA
ACTTATGGGACATGCAC-------CGCCACAGGAGAACACAGAAGGGAAAAAAGATCAGT
GGCACTCGTTCCA--------------CATGTGGGAATGGGACTGGAGACACGAACTGAA
ACATGGATGT-CATCAGAAGGGGCCTGGAAACATGCCCAGAGAATTGAAACTTGGATCTT
GAGACATCCAGGCTTCACCATAATGGCAGCAATCCTGGCATACACCATAGGAA-CAACAT
ATTTCCAAAGAGTCCTGATTTTCATTTTACTGACAGCTGTCACTCC----TTCAATGGCA
ATGCGTTGTATAGGAATATCAAATAGAGACTTTGTGGAAGGGGTTTCAGGAGGAAGCTGG
GTTGATATAGTCTTGGAACATGGAAGCTGTGTGACGACGATGGCGAAAAATAAACCAACG
TTGGATTTTGAACTGATAAAAACAGAAGCCAAACATCCC-GCCACTCTAAGGAAGTATTG
TGTAGAGGCAAAGCTGACCAACACAACAACAGCATCTCGCTGCCCAAC-ACAAGGAGAAC
CTAGCCTAAACGAAGAACAG---GACAAAAGATTCGTCTGCAAACACTCCATGGTAGACA
GAGGATGGGGAAATGGATGCGGATTATTTGGAAAGGGAGGCATCGTGACCTGTGCAATGT
TCACATGCAAAAAGAACATGGAAGGAAAAGTCGTGCAACCAGAAAACTTGGAGTACACCA
TCG-------------TGATAACACCTCAC---TCAGGGGAAGAGAATGCAGTC--GGAA
ATGACA-----CA----GGAA--AA-----------CACGGCAAGGAAA-TTAAAGTAAC
ACCACAGAGTTCCATC-ACAGAAGC-AGAACTAACAGGCTATGGCACTGTCACGATGGAA
TGCTCTCCGAGAACGGGCCTCGACTTCAATGAG-ATGGTGTTGCTGCAAATGGAAAACAA
GGCTTGGCTGGTGCACAGGCAATGGTTCTTAGACCTGCCGTTACCATGGCTGCCCGGAGC
AGACACACAAGGATCAAATTGGATACAGAAGGAGACACTGGTCACTTTCAAAAATCCCCA
TGCAAAGAAACAGGATGTTGTTGTTTTAGGTTCCCAAGAAGGGGCCATGCACACGGCACT
CACAGGGGCCACGGAAATCCAGAT--GTCA---TCAGGAAACTT--ACTGTTCA------
--CAGGACATCTTAAGTGCAGGCTGAGAATGGACAAACTACAGCTTAAAGGAATGTCATA
TTCCATGTGTACAGGAAAGTTCAAAGTTGTGAAGGAAATAGCAGAAACACAACATGGAAC
AATAGTTATTAGAGTACAATATGAAGGGGACGGTTCTCCGTGCAAGATCCC---TTTTGA
AATAATGGACTTGGAAAAAAGGCATGTCT-TAGGTCGCTTGATTACAGTCAACCCAATTG
TCACAGAAAAAGACAGCCCAGTCAAC-------ATAGAAGCAGAACCTCCATTTGGAGAC
AGCTACATCATTA-TAGG-AGTAGAACCAGGACAACTGAAGCTCAGCTGGTTTAAGAAAG
GAAGTTCTATTGGCCAAATGTTTGAGACAACAATGAGAGGAGCGAAGAGAATGGCCATTT
TAGGTGACACAGCTTGGGATTTTGGATCCCTGGGAGGAGTGTTCACATCTATAGGAAAGG
CCCTCCACCAAGTCTTTGGAGCTATCTATGGGGCCGCCTTCAGTGGGGTTTCATGGACTA
TGAAAATCCTCATAGGAGTCGTCATCACATGGATAGGAATGAATTCACGCAGCACCTCAC
TGTCTGTGTCACTAGTATTAGTGGGGGTCGTGACATTGTATTTGGGAGTTATGGTGCAGG
CCGATAGTGGTTGCGTTGTGAGTTGGAAAAACAAAGAACTGAAATGTGGTAGTGGGATTT
TTATCACAGACAACGTGCACACATGGACAGAACAATACAAATTCCAACCAGAATCCCCTT
CAAAGCTGGCTTCAGCTATCCAGAAGGCTCATGAAGAAGGCATTTGTGGAATCCGCTCAG
TAACAAGACTGGAGAATCTGATGTGGAAACAAATAACACCAGAATTGAATCACATTCTAA
CAGAAAATGAAGTAAAGTTGACTATCATGACAGGAGACATCAAAGGAAT------CATGC
AGGCAGGAAAACGATCCCTGCGGCCTCAACCCACT-------------GAG----CTGAA
GTACTCCTGGAAAGCATGGGGCAAAGCGAAAATGCTTT---CCACAGAGCTTCATAACCA
CACCTTTCTCATTGATGGCCCCGAAACAGCAGAATGTCCCAACACAAACAGAGCTTGGAA
CTCACTAGAAGTTGAAGACTATGGCTTTGGAGTATTCACCACTAACATATGGCTGAAA--
TTGAAAGAAAGGCAGGATGTGTTTTGTGACTCAAAACTCATGTCAGCAGCCATAAAGGAC
AATAGAGCCGTCCACGCCGATATGGGTTATTGGATAGAAAGCGCACTCAATGACACATGG
AAGATTGAGAAAGCCTCTTTTATTGAAGTTAAAAGCTGCCACTGGCCAAAGTCACACACT
CTCTGGAGTAATGGAGTGCTGGAAAGTGAGATGATAATTCCAAAGAATTTTGCAGGACCA
GTGTCACAACACAATTACAGACCAGGCTACCACACACAAACGGCAGGACCCTGGCATCTA
GGTAGGCTTGAGATGGACTTTGATTTCTGCGAAGGAACCACAGTGGTGGTGACTGAGGAC
TGTGGAAATAGAGGACCCTCCTTAAGAACAACTACTGCTTCTGGAAAACTCATAACAGAG
TGGTGCTGCCGATCTTGCACATTACCACCGCTAAGGTACAGAGGTGAGGATGGATGCTGG
TATGGTATGGAAATCAGGCCATTGAAAGAGAAAGAAGAGAACTTGGTCAACTCTTTGGTC
ACAGC--------CGGACATGGACA---GATTGACAACTTCTCACTAGGAGTCTTGGGAA
TGGCA-TTGTTCCTGGAAGAGATGCTCAGGACTCGAGTAGGA--ACGAAA----------
-------CATGC-AATATTACTAGTTGCAGTCTCT-------TTCGTGACATTGATCACA
GGGAACATGTCCTTTCGAGATTTGGGGAGAGTGATGGTCATGGTGGGCGCTACTATGACG
GATG---ACATAGGCATGGGCGTGACTTATCTTGCCCTATTAGCAGCCTTCAAAGTCAGA
CCAACTTTT---GCGGCTGGACTACTCTT----AAGAAAGCTGACC--TCCAAGGAAT-T
GATGATGACCACCATAGGAATCGTACTCCTCTCTCAGAGTA---CCATACCA-------G
A----GAGCATACT------TGAACTGACTGACGCGTTGG---------CTTTGGGGATG
ATGGTTCTCAAAATAGTGA-----------GAAACATGGAAAAGTATCAGCTAGCAGTGA
CTATCATGGCCATCTTGTGCGTCCCAAATGCAGTGATATTGCAAA--ACGCAT------G
GAAAGTGAGCTGCACA-----ACACTGGCAGTGGTGTCCGTTTCCCCACTGCTTTTAACA
TCCT---------------------CACAGCAGAAAGCGGATTGGATACCAC--------
TGGCGTTGACG---ATCAAAGGCCTCAATCCAACAGCCATTTTC------TTAACAACTC
TCTCAAGA------ACTAGCAAGAAAAGGAGCTGGCCACTAAATGAGGCTATTATGGCAG
TCGGGATGGTGAGCATTCTAGCCAGTTCTCTCTTAAAGAATGATATT---CCCATGACAG
GACCATTAGTGGCTGGAGGGCTTCTCACTGTGTGTTACGTGCTCACTGGAAGATCGGCTG
ATTTGGAACTGGAAAGAGCTGCTGACGTAAGATGGGAAGAACAGGCAGAGATATCAGGAA
GTAGTCCAATTCTG-----TCGAT--AACAATATCGGAAGATGGTAGCATGTCGATAA--
--AGAATGA------------AGAAGAAGAAC-------AGACACTGACCATACTCATTA
GAACAGGACTACTGGTGAT--------------ATCAGGACTTTTTCCTGTGTCAATACC
AATCA-CGGCAGCTGCATGGTACCTT--TGGGAAGTGAAAAAACAACGAGCAGGAGTATT
GTGGGATGTCCCTTCACCCCCA------CC-TGTGGGAAAGGCCGAACTGGAAGATGGAG
CCTATAGAATCAAGCAGAAAGGGATCCTAGGATACTCACAGATTGGAGCCGGAGTTTACA
AAGAAGGAACATTCCACACAATGTGGCATGTCACACGTGGTGCTGTCCTAATGCATAAAG
GGAAGAGAATTGA-ACCATCATGGGCGGACGTCAAGAAAGACCTAATATCGTATGGAGGA
GGCTGGAAGCTGGAAGGAGAATGGAAGGAAGGAGAAGAAGTCCAGGTCCTGGCATTAGAG
CCTGGAAAGAATCCAAGAGCCGTCCAAACAAAACCCGGTCTTTTTAAAACCAACAC-TGG
AACCATAGGCGCCGTGTCTCTGGACTTTTCTCCTGGAACGTCAGGATCTCCAATCGTCGA
TAAAAAAGGAAAAGTTGTGGGCCTTTATGGCAACGGTGTCGTCACAAGGAGTGGAACATA
TGTGAGTGCCATAGCCCAGACTGAAAAAAGCATCGAAGA--CAAT-CCAGAGA---TTGA
AGA---TGACATCTTTAGAAAGAAAAGATTGACCATCATGGACCTCCACCCAGGAGCAGG
AAAAACAAA-GAGATACCTTCCAGCAATAGTCAGAGAAGCCATAAAACGAGGCTTGAGAA
CACTAATCCTGGCCCCCACTAGAGTTGTGGCGGCTGAAATGGAAGAAGCTCTCAGAGGAC
TTCCAATAAGATACCAAACCCCAGCTATCAGAGCTGAGCACACTGGGCGGGAGATTGTGG
ATCTAATGTGTCACGCCACATTTACCATGAGGCTATTATCACCAATTAGAGTGCCAAATT
ACAACCTGATCATCATGGATGAAGCCCATTTCACAGACCCAGCAAGCATAGCAGCTAGAG
GATACATTTCAACTCGAGTAGAGATGGGTGAAGCAGCTGGGATTTTCATGACAGCTACCC
CTCCTGGAAGCAGAGACCCATTTCCCCAGAGCAATGCACCAATCATGGATGAAGAAAGAG
AAATCCCTGAGCGTTCGTGGAACTCTGGACATGAGTGGGTTACGGATTTTAAAGGGAAGA
CTGTTTGGTTTGTTCCAAGTATAAAAGCAGGGAATGATATAGCAGCTTGCCTGAGAAAGA
ATGGAAAGAAAGTGATACAACTCAGCAGGAAAACTTTTGATTCTGAATATATTAAGACTA
GGACCAATGATTGGGACTTTGTGGTCACGACAGACATTTCAGAAATGGGTGCTAACTTCA
AGGCTGAGAGGGTTATAGACCCCAGACGCTGCATGAAACCAGTCATATTAACAGACGGTG
AAGAGCGGGTGATCTTGGCAGGACCCATGCCAGTGACCCATTCTAGTGCAGCACAAAGAA
GAGGGAGAGTAGGAAGAAATCCAA---AAAATGAAAATGACCAGTACATATACATGGGGG
AACCTCTG--GAAAATGATG-AAGACTGTGCACACTGGAAAGAAGCTAAGATGCTCTTGG
ATAACATCAACACGCCTGAAGGAATCATTCCCAGCATGTTCGAACCAGAGCGTGAAAAGG
TGGATGCCATTGATGGTGAATACCGCTTGAGAGGAGAAGCGAGGAAAACTTTTGTGGACC
TAATGAGAAGAGGAGATTTACCAGTCTGGCTAGCCTACAGAGTGGCGGCTGAAGGCATCA
ACTACGCAGACAGAAGATGGTGCTTTGATGGAGTCAAGAACAACCAAATCTTGGAAGAAA
ATGTGGAAGTAGAAATTTGGACAAAAGAAGGAGAAAGGAAGAAATTAAAACCCAGATGGT
TGGATGCTAGGATCTACTCTGACCCATTGGCGCTCAAAGAATTCAAGGAATTCGCAGCTG
GAAGAAAGTCCCTGACCCTGAATCTAATCACAGAGATG------GGTAGACTCCCAACCT
TCATGACCCAGAAAGCAAAGAATGCACTCGACAACTTA-GCAGTCCTGCATACGGCTGAA
GCAGGCGGAAGGGCGTACAATCATGCTCTTAGTGAACTGCCGGAGACTCTGGAGA-CATT
GCTTTTACTGACACTTTTGGCCACAGTCACGGGCGGAATCTTCCTGTTCTTGATGAGCGG
AAAGGGTATAGGGAAGATGACCCTGGGAA-TGTGCTGCATAATCACG---GCTA--GTAT
CCTCTTATGGTATGCACA-AATACAGCCACACTGGATAGCAGCTTCAATAATACTGGAGT
TTTTTCTCATAGTCTTGCTCATTCCAGAACCAGAAAAACAGAGAACACCCCAAGATAACC
AGTTAACTTATGTTGTCATAGCCATCCTTACAGTAGTGGCCGCAACCATGGCAAACGAG-
ATGGGTTTCCTGGAAAAAACAAAGAAAGATTTCGG------ATT----GGGA--AGCATT
ACAACCCAGCAACCTGAG---------------AGTAACATCC---------------TG
GACA---------------TAGATCTACGTCCTGCATCAGCTTGGACTCTATATGCCGTG
GCAACAACTTTCATCACACCAATGTTGAGGCATAGCAT----TGAAAACTCCTCAGTG--
--AATGTGTCTCTAACAGCCATTGCCAACCAAGCCACAGTGTTAATGGGTCTTG-GGAAA
GGATGGCCATTGTCAAAAATGGACATCGG------AGTTCCCCTTCTCGCTATCGGGTGC
TATTCACAAGTCAACC---CCATAACTCTCATTGCAGCCCTTCTCTTATTGGTAGCCCAT
TATGCTATCATAGG--------GCCAGGACTCCAAGCGAAAGCAACTAGAGAGGCTCAGA
AAAGAGCAGCAGCGGGCATCATGAAAAACCCAACTGTGGATGGAATGACAGTGATTGAC-
--------CTAGATCCAAT--ACCCTATGATCCAAAGTTTGAAAAGCAGTTGGGACAAGT
AATGCTCTTAGTCCTCTGCGTGACTCAAGT--------ATTGATGA---TGAGGACTACA
TGG----GCTTTATGTGAAGCTCTAACCTTAGCAACCGGGCCCATCTCTACACTGTGGGA
-AGGAAATCCAGGGAGATTTTGGAATACAACTATTGCAGTGTCAATGGC-----TAACAT
TTTTAGAGGGAGTTACCTGGCCGGAGCCGGACTTCTCTTTTCTATCATG-----------
-AAAAACACGGCCAA---------CACAAGAAGGGGAACTGG-CAACATAGGAGAGA--C
GCTTGGAGAGAAATGGAAAAACCGGTTGAATGCATTAGGGAAGAGTGAATTCCAGATCTA
CAAGAAAAGTGGAATCCAGGAAGTGGATAGAACCTTAGCAAAA------------GAAGG
CATCAAAAGAGGAGAG----ACGGACCATCACGCTGTGTCGCGAGGCTCAGCGAAACTGA
GATGGTTCGTCGAGAGAAACCTGGTCACACCAGAAGGGAAAGTAGTGGACCTTGGCTGCG
GCAGGGGGGGCTGGTCATACTATTGTGGGGGACTAAAGAATGTAAAAGAAGTTAAAGGCC
TAACAAAAGGAGGACCAGGACACGAAGAACCCATTCCCATGTCAACATATGGTTGGAATC
TGGTGCGTCTTCAAAGTGGAGTTGATGTTTTTTTTACTCCACCAGAAAAGTGTGACACAC
TGCTGTGTGACATAGGGGAGTCGTCACCAAACCCCACGGTTGAGGCAGGACGAACACTCA
GAGTTCTAAACTTAGTGGAAAATTGGCTGAACAACAACACCC---AATTTTGCATAAAGG
TTCTCAACCCATACATGCCCTCAGTTATAGAAAAAATGGAAGCACTACAAAGGAAATACG
GAGGAGCTTTGGTGAGGAATCCACTCTCACGAAATTCCACACACGAGATGTACTGGGTAT
CCAATGCTTCCGGGAACATAGTGTCATCAGTGAACATGATTTCAAG---AATGTT-----
GATTAACAG-ATT-CACAATGAGACACAAGAAAGCCACA---TACGAGCCAGATGTTGAC
CTCGGAAGTGGAACCCGCAACATCGGAA-------TTGAAAGTGAGACAC-CAAATTTAG
ACATAATTGGGAAAAGAATAGAAAAAATAAAACAAGAGCATGAAACATCATGGCACTACG
ACCAAGACCACCCATACAAAACGTGGGCCTACCATGGCAGCTACGAAACAAAACAGACTG
GATCAGCATCATCCATGGTGAACGGAGTGGTTAGGCTGCTAACAAAACCTTGGGACGTCA
TCCCTATGGTGACACAGATGGCAATGACAGACACGACTCCATTTGGACAACAGCGCGTTT
TCAAAGAGAAAGTGGACACGAGAACCCAAGAACCGAAAGAAGGCACGAAAAAACTAATGA
AAATTACGGCAGAATGGCTCTGGAAAGAACTAGGAAAGAAAAAGACACCTAGGATGTGCA
CCAGAGAAGAATTCACAAGAAAGGTGAGAAGCAATGCAGCCTTAGGTGCCATATTCACTG
ATGAGAACAAGTGGAAGTCGGCACGTGAGGCTGTTGAAGACAGTGGATTTTGGGAATTGG
TTGACAAGGAAAGGAATCTCCATCTTGAAGGAAAGTGTGAAACATGTGTGTATAACATGA
TGGGAAAGAGAGAGAAGAAGCTAGGGGAGTTCGGCAAAGCAAAAGGCAGCAGAGCCATAT
GGTACATGTGGCTTGGAGCACGCTTCTTAGAGTTTGAAGCTCTAGGATTCTTGAACGAAG
ATCACTGGTTTTCCAGAGAGAACTCCCTGAGTGGAGTGGAAGGAGAAGGGCTACACAAGC
TAGGCTACATTTTAAGAGACGTGAGTAAGAAAG-AAGGAGGAGCAATGTATGCTGATGAC
ACCGCAGGATGGGACACAAGAATCACACTAGAGGACTTAAAAAATGAAGAAATGGTGACA
AACCACATGGAAGGAGAACACAAGAAA-CTTGCTG-AAGCCATTTTCAAATTAACGT-AC
CAAAACAAGGTGGTGCGTGTGCAAAGACCAACACCAAGAGGC---ACAGTAATGGACATT
ATATCGAGAAGAGACCAAAGAGGTAGTGGACAAGTTGTCACCTACGGCCTCAATACTTTC
ACCAATATGGAAGCCCAACTGATCAGACAGATGGAGGGAGAAGGAGTTTT-----CA-AA
AGCATCCAGCAACTG--ACAGTTAA--AGAAGAA-----ATTGCA-----GTGAAAAACT
GGTTA-ATAAGAGTGGGGCGTGAGAGGTTATCAA--GAATGGCCATCAGTGGAGATGATT
GTGTTGTGAAACCCTTAGATGACAGGTTTGCAAGTGCTCTAATAGCTCTAAATGACATGG
GAAAGGTTAGGAAAGACATACAACAATGGGAACCTTCAAGAGGATGGAACGATTGGACAC
AAGTGCCCTTTTGTTCACACCATTTCCATGAGTTAATCATGAAGGACGGTCGTGTGCTCG
TAGTTCCATGCAGAAACCAAGATGAACTGATTGGTAGGGCCCGAATTTCCCAGGGAGCCG
GGTGGTCCTTGCGGGAAACAGCCTGTCTGGGGAAGTCCTACGCCCAAATGTGGAGCCTGA
TGTACTTCCACAGACGTGACCTTAGGCTGGCGGCAAATGCCATTTGCTCGGCAGTCCCAT
CACATTGGGTTCCAACAAGTCGAACAACCTGGTCCATACACGCCACACACGAGTGGATGA
CAACAGAAGACATGCTGACAGTCTGGAACAGGGTGTGGATTCAAGAAAACCCATGGATGG
AAGACAAAACTCCAGTAGAATCATGGGAGGAAATCCCGTATTTGGGGAAAAGAGAAGACC
AATGGTGCGGCTCATTGATTGGGCTAACAAGCAGGGCCACCTGGGCAAAGAACATCCAAA
CAGCAATAAATCAAGTTAGATCCCTAATAGGCAATGAGGAATACACAGACTACATGCCAT
C----------TATGAAAAGATTCAGAAGA-------GAAG------AGGAAGAGGC---
---------------AGGAGTCTTGTG-----------GT-AGAGAGC-AGGAACA----
--------TCAT-----------------------GAGA-----CAAAGTCAGA------
AGTCAGGTCG---GATTAA----GCCATAGTACG--GAAAAAACTATGCTACCTGT-G--
-AGCCCCG--------------------------------------------TCCAAGGA
CG---------------------TCAAAAGAAG---------------------------
-----TCAGG-CCACCAT---AAGT-----------------------------------
---GCCATAGCTT-GAGCAAACTA---------T-GCAGCCTGT-A----G-CTCCACCT
G-A----------GAAGGT-GT-AAAAAATC-T---GGGAGGC-CACAAA--CCATG---
-------GAAGCTGTACG---CATGGCGTA--------GTGGA-CTA---GCGGTTAGAG
GAG------------------------ACCCCTCCCTTACAAATCGCAGC-AACAAT-GG
GGGC---------CCAAGGTGAGATGAAGCTG-TAGTCTCACTGGAAGGACT-AGA-GGT
T--A--GAGGAGA--CCCCCC-----C--------GAAAT------AAAAAACAG-CATA
TTGACGCT--GGGAAAGACCAGAGATCCTGCT-GTCTC-CTCAACATCA--TTCCAGGCA
CAG-AACGCCAG-AAAATGG-AA---TGGTGCTGTTGAATCAACAGGTTCT---------
------------------------------------------------------------
------------------------------------------------------------
------------------------------------------------------------
------------------------------------------------------------
------------------

#D2|C|JN851122
------------------------------------------------------------
------------------------------------------------------------
------------------------------------------------------------
------------------------------------------------------------
------------------------------------------------------------
-----------------------ATGAATAACCAACGGAAAAAG---GCGAGAAATACGC
CTTTCAATATGCTGAAACGCGAGAGAAACCGCGTGTCAACTGTGCAACAGCTG--ACAAA
GAGATTCTCACTTGGAATGCTACAGGGACGAGGACCATTAAAACTGTTCATGGCCCTAGT
GGCTTTCCTTCGTTTCCTAACAATCCCGCCAACAGCAGGGATATTAAAAAGATGGGGAAC
AATCAAAAAATCAAAGGCTATCA---ATGTCTTGAGAGGGTTCAGGAAAGAGATTGGAAG
GATGCTGAACATCTTGAACAGGAGACGCA---------------------GAACTGCAGG
TATAATTATTATGATGA------TCCCAACAGTGATGGCGT------------TCCATTT
AACC-------ACACGCAACGGAGAACCACACATGATCGTTAGTA-GACAAGAGAAGG--
GGAAAAGTCTCCTGTTTAAAACAGAGAACGGTGTGAACATGTGTACCCTCATGGCCATGG
ACCTTGGTGAACTGTGTGAAGACACAATCACTTATAATTGTCCTCTTCT---CAGGCAGA
ATGAACCAGAAGACATAGACTGTTGGTGCAAC----------TCTACGTCTACATGGGTA
ACTTATGGGACATGCAC-------CGCCACAGGAGAACACAGAAGGGAAAAAAGATCAGT
GGCACTCGTTCCA--------------CATGTGGGAATGGGACTGGAGACACGAACTGAA
ACATGGATGT-CATCAGAAGGGGCCTGGAAACATGCCCAGAGAATTGAAACTTGGATCTT
GAGACATCCAGGCTTCACCATAATGGCAGCAATCCTGGCATACACCATAGGAA-CAACAT
ATTTCCAAAGAGTCCTGATTTTCATTTTACTGACAGCTGTCACTCC----TTCAATGGCA
ATGCGTTGTATAGGAATATCAAATAGAGACTTTGTGGAAGGGGTTTCAGGAGGAAGCTGG
GTTGATATAGTCTTGGAACATGGAAGCTGTGTGACGACGATGGCGAAAAATAAACCAACG
TTGGATTTTGAACTGATAAAAACAGAAGCCAAACATCCC-GCCACTCTAAGGAAGTATTG
TGTAGAGGCAAAGCTGACCAACACAACAACAGCATCTCGCTGCCCAAC-ACAAGGAGAAC
CTAGCCTAAACGAAGAACAG---GACAAAAGATTCGTCTGCAAACACTCCATGGTAGACA
GAGGATGGGGAAATGGATGCGGATTATTTGGAAAGGGAGGCATCGTGACCTGTGCAATGT
TCACATGCAAAAAGAACATGGAAGGAAAAGTCGTGCAACCAGAAAACTTGGAGTACACCA
TCG-------------TGATAACACCTCAC---TCAGGGGAAGAGAATGCAGTC--GGAA
ATGACA-----CA----GGAA--AA-----------CACGGCAAGGAAA-TTAAAGTAAC
ACCACAGAGTTCCATC-ACAGAAGC-AGAACTAACAGGCTATGGCACTGTCACGATGGAA
TGCTCTCCGAGAACGGGCCTCGACTTCAATGAG-ATGGTGTTGCTGCAAATGGAAAACAA
GGCTTGGCTGGTGCACAGGCAATGGTTCTTAGACCTGCCGTTACCATGGCTGCCCGGAGC
AGACACACAAGGATCAAATTGGATACAGAAGGAGACACTGGTCACTTTCAAAAATCCCCA
TGCAAAGAAACAGGATGTTGTTGTTTTAGGTTCCCAAGAAGGGGCCATGCACACGGCACT
CACAGGGGCCACGGAAATCCAGAT--GTCA---TCAGGAAACTT--ACTGTTCA------
--CAGGACATCTTAAGTGCAGGCTGAGAATGGACAAACTACAGCTTAAAGGAATGTCATA
TTCCATGTGTACAGGAAAGTTCAAAGTTGTGAAGGAAATAGCAGAAACACAACATGGAAC
AATAGTTATTAGAGTACAATATGAAGGGGACGGTTCTCCGTGCAAGATCCC---TTTTGA
AATAATGGACTTGGAAAAAAGGCATGTCT-TAGGTCGCTTGATTACAGTCAACCCAATTG
TCACAGAAAAAGACAGCCCAGTCAAC-------ATAGAAGCAGAACCTCCATTTGGAGAC
AGCTACATCATTA-TAGG-AGTAGAACCAGGACAACTGAAGCTCAGCTGGTTTAAGAAAG
GAAGTTCTATTGGCCAAATGTTTGAGACAACAATGAGAGGAGCGAAGAGAATGGCCATTT
TAGGTGACACAGCTTGGGATTTTGGATCCCTGGGAGGAGTGTTCACATCTATAGGAAAGG
CCCTCCACCAAGTCTTTGGAGCTATCTATGGGGCTGCCTTCAGTGGGGTTTCATGGACTA
TGAAAATCCTCATAGGAGTCGTCATCACATGGATAGGAATGAATTCACGCAGCACCTCAC
TGTCTGTGTCACTAGTATTAGTGGGGGTCGTGACATTGTATTTGGGAGTTATGGTGCAGG
CCGATAGTGGTTGCGTTGTGAGTTGGAAAAACAAAGAACTGAAATGTGGTAGTGGGATTT
TTATCACAGACAACGTGCACACATGGACAGAACAATACAAATTCCAACCAGAATCCCCTT
CAAAGCTGGCTTCAGCTATCCAGAAGGCTCATGAAGAAGGCATTTGTGGAATCCGCTCAG
TAACAAGACTGGAGAATCTGATGTGGAAACAAATAACACCAGAATTGAATCACATTCTAA
CAGAAAATGAAGTAAAGTTGACTATCATGACAGGAGACATCAAAGGAAT------CATGC
AGGCAGGAAAACGATCCCTGCGGCCTCAACCCACT-------------GAG----CTGAA
GTACTCCTGGAAAGCATGGGGCAAAGCGAAAATGCTTT---CCACAGAGCTTCATAACCA
CACCTTTCTCATTGATGGCCCCGAAACAGCAGAATGTCCCAACACAAACAGAGCTTGGAA
CTCACTAGAAGTTGAAGACTATGGCTTTGGAGTATTCACCACTAACATATGGCTGAAA--
TTGAAAGAAAGGCAGGATGTGTTTTGTGACTCAAAACTCATGTCAGCAGCCATAAAGGAC
AATAGAGCCGTCCACGCCGATATGGGTTATTGGATAGAAAGCGCACTCAATGACACATGG
AAGATTGAGAAAGCCTCTTTTATTGAAGTTAAAAGCTGCCACTGGCCAAAGTCACACACT
CTCTGGAGTAATGGAGTGCTGGAAAGTGAGATGATAATTCCAAAGAATTTTGCAGGACCA
GTGTCACAACACAATTACAGACCAGGCTACCACACACAAACGGCAGGACCCTGGCATCTA
GGTAGGCTTGAGATGGACTTTGATTTCTGCGAAGGAACCACAGTGGTGGTGACTGAGGAC
TGTGGAAATAGAGGACCCTCCTTAAGAACAACTACTGCTTCTGGAAAACTCATAACAGAG
TGGTGCTGCCGATCTTGCACATTACCACCGCTAAGGTACAGAGGTGAGGATGGATGCTGG
TATGGTATGGAAATCAGGCCATTGAAAGAGAAAGAAGAGAACTTGGTCAACTCTTTGGTC
ACAGC--------CGGACATGGACA---GATTGACAACTTCTCACTAGGAGTCTTGGGAA
TGGCA-TTGTTCCTGGAAGAGATGCTCAGGACTCGAGTAGGA--ACGAAA----------
-------CATGC-AATATTACTAGTTGCAGTCTCT-------TTCGTGACATTGATCACA
GGGAACATGTCCTTTCGAGATTTGGGGAGAGTGATGGTCATGGTGGGCGCTACTATGACG
GATG---ACATAGGCATGGGCGTGACTTATCTTGCCCTATTAGCAGCCTTCAAAGTCAGA
CCAACTTTT---GCGGCTGGACTACTCTT----AAGAAAGCTGACC--TCCAAGGAAT-T
GATGATGACCACCATAGGAATCGTACTCCTCTCTCAGAGTA---CCATACCA-------G
A----GAGCATACT------TGAACTGACTGACGCGTTGG---------CTTTGGGGATG
ATGGTTCTCAAAATAGTGA-----------GAAACATGGAAAAGTATCAGCTAGCAGTGA
CTATCATGGCCATCTTGTGCGTCCCAAATGCAGTGATATTGCAAA--ACGCAT------G
GAAAGTGAGCTGCACA-----ACACTGGCAGTGGTGTCCGTTTCCCCACTGCTTTTAACA
TCCT---------------------CACAGCAGAAAGCGGATTGGATACCAC--------
TGGCGTTGACG---ATCAAAGGCCTCAATCCAACAGCCATTTTC------TTAACAACTC
TCTCAAGA------ACTAGCAAGAAAAGGAGCTGGCCACTAAATGAGGCTATTATGGCAG
TCGGGATGGTGAGCATTCTAGCCAGTTCTCTCTTAAAGAATGATATT---CCCATGACAG
GACCATTAGTGGCTGGAGGGCTTCTCACTGTGTGTTATGTGCTCACTGGAAGATCGGCTG
ATTTGGAACTGGAAAGAGCTGCTGACGTAAGATGGGAAGAACAGGCAGAGATATCAGGAA
GTAGTCCAATTCTG-----TCGAT--AACAATATCGGAAGATGGTAGCATGTCGATAA--
--AGAATGA------------AGAAGAAGAAC-------AGACACTGACCATACTCATTA
GAACAGGACTCCTGGTGAT--------------ATCAGGACTTTTTCCTGTGTCAATACC
AATCA-CGGCAGCTGCATGGTACCTT--TGGGAAGTGAAAAAACAACGAGCAGGAGTATT
GTGGGATGTCCCTTCACCCCCA------CC-TGTGGGAAAGGCCGAACTGGAAGATGGAG
CCTATAGAATCAAGCAGAAAGGGATCCTAGGATACTCACAGATTGGAGCCGGAGTTTACA
AAGAAGGAACATTCCACACAATGTGGCATGTCACACGTGGTGCTGTCCTAATGCATAAAG
GGAAGAGAATTGA-ACCATCATGGGCGGACGTCAAGAAAGACCTAATATCGTATGGAGGA
GGCTGGAAGCTGGAAGGAGAATGGAAGGAAGGAGAAGAAGTCCAGGTCCTGGCATTAGAG
CCTGGAAAGAATCCAAGAGCCGTCCAAACAAAACCCGGTCTTTTTAAAACCAACAC-TGG
AACCATAGGCGCCGTGTCTCTGGACTTTTCTCCTGGAACGTCAGGATCTCCAATCGTCGA
TAAAAAAGGAAAAGTTGTGGGCCTTTATGGCAACGGTGTCGTCACAAGGAGTGGAACATA
TGTGAGTGCCATAGCCCAGACTGAAAAAAGCATCGAAGA--CAAT-CCAGAGA---TTGA
AGA---TGACATCTTTAGAAAGAAAAGATTGACCATCATGGACCTCCACCCAGGAGCAGG
AAAAACAAA-GAGATACCTTCCAGCAATAGTCAGAGAAGCCATAAAACGAGGCTTGAGAA
CACTAATCCTGGCCCCCACTAGAGTTGTGGCGGCTGAAATGGAAGAAGCTCTCAGAGGAC
TTCCAATAAGATACCAAACCCCAGCTATCAGAGCTGAGCACACTGGGCGGGAGATTGTGG
ATCTAATGTGTCACGCCACATTTACCATGAGGCTATTATCACCAATTAGAGTGCCAAATT
ACAACCTGATCATCATGGATGAAGCCCATTTCACAGACCCAGCAAGCATAGCAGCTAGAG
GATACATTTCAACTCGAGTAGAGATGGGTGAAGCAGCTGGGATTTTCATGACAGCTACCC
CTCCTGGAAGCAGAGACCCATTTCCCCAGAGCAATGCACCAATCATGGATGAAGAAAGAG
AAATCCCTGAGCGTTCGTGGAACTCTGGACATGAGTGGGTTACGGATTTTAAAGGGAAGA
CTGTTTGGTTTGTTCCAAGTATAAAAACAGGGAATGATATAGCAGCTTGCCTGAGAAAGA
ATGGAAAGAAAGTGATACAACTCAGCAGGAAAACTTTTGATTCTGAATATATTAAGACTA
GGACCAATGATTGGGACTTTGTGGTCACGACAGACATTTCAGAAATGGGTGCTAACTTCA
AGGCTGAGAGGGTTATAGACCCCAGACGCTGCATGAAACCAGTCATATTAACAGACGGTG
AAGAGCGGGTGATCTTGGCAGGACCCATGCCAGTGACCCATTCTAGTGCAGCACAAAGAA
GAGGGAGAGTAGGAAGAAATCCAA---AAAATGAAAATGACCAGTACATATACATGGGGG
AACCTCTG--GAAAATGATG-AAGACTGTGCACACTGGAAAGAAGCTAAGATGCTCTTGG
ATAACATCAACACGCCTGAAGGAATCATTCCCAGCATGTTCGAACCAGAGCGTGAAAAGG
TGGATGCCATTGATGGTGAATACCGCTTGAGAGGAGAAGCGAGGAAAACTTTTGTGGACC
TAATGAGAAGAGGAGATTTACCAGTCTGGCTAGCCTACAGAGTGGCGGCTGAAGGCATCA
ACTACGCAGACAGAAGATGGTGCTTTGATGGAGTCAAGAACAACCAAATCTTGGAAGAAA
ATGTGGAAGTAGAAATTTGGACAAAAGAAGGAGAAAGGAAGAAATTAAAACCCAGATGGT
TGGATGCTAGGATCTACTCTGACCCATTGGCGCTCAAAGAATTCAAGGAATTCGCAGCTG
GAAGAAAGTCCCTGACCCTGAATCTAATCACAGAGATG------GGTAGACTCCCAACCT
TCATGACCCAGAAAGCAAAGAATGCACTCGACAACTTA-GCAGTCCTGCATACGGCTGAA
GCAGGCGGAAGGGCGTACAATCATGCTCTTAGTGAACTGCCGGAGACTCTGGAGA-CATT
GCTTTTACTGACACTTTTGGCCACAGTCACGGGCGGAATCTTCCTGTTCTTGATGAGCGG
AAAGGGTATAGGGAAGATGACCCTGGGAA-TGTGCTGCATAATCACG---GCTA--GTAT
CCTCTTATGGTATGCACA-AATACAGCCACACTGGATAGCAGCTTCAATAATACTGGAGT
TTTTTCTCATAGTCTTGCTCATTCCAGAACCAGAAAAACAGAGAACACCCCAAGATAACC
AGTTAACTTATGTTGTCATAGCCATCCTTACAGTAGTGGCCGCAACCATGGCAAACGAG-
ATGGGTTTCCTGGAAAAAACAAAGAAAGATTTCGG------ATT----GGGA--AGCATT
ACAACCCAGCAACCTGAG---------------AGTAACATCC---------------TG
GACA---------------TAGATCTACGTCCTGCATCAGCTTGGACTCTATATGCCGTG
GCAACAACTTTCATCACACCAATGTTGAGGCATAGCAT----TGAAAACTCCTCAGTG--
--AATGTGTCTCTAACAGCCATTGCCAACCAAGCCACAGTGTTAATGGGTCTTG-GGAAA
GGATGGCCATTGTCAAAAATGGACATCGG------AGTTCCCCTTCTCGCTATCGGGTGC
TATTCACAAGTCAACC---CCATAACTCTCACTGCAGCCCTTCTCTTATTGGTAACCCAT
TATGCTATCATAGG--------GCCAGGACTCCAAGCGAAAGCAACTAGAGAGGCTCAGA
AAAGAGCAGCAGCGGGCATCATGAAAAACCCAACTGTGGATGGAATGACAGTGATTGAC-
--------CTAGATCCAAT--ACCCTATGATCCAAAGTTTGAAAAGCAGTTGGGACAAGT
AATGCTCTTAGTCCTCTGCGTGACTCAAGT--------ATTGATGA---TGAGGACTACA
TGG----GCTTTATGTGAAGCTCTAACCTTAGCAACCGGGCCCATCTCTACACTGTGGGA
-AGGAAATCCAGGGAGATTTTGGAATACAACTATTGCAGTGTCAATGGC-----TAACAT
TTTTAGAGGGAGTTACCTGGCCGGAGCCGGACTTCTCTTTTCTATCATG-----------
-AAAAACACGGCCAA---------CACAAGAAGGGGAACTGG-CAACATAGGAGAGA--C
GCTTGGAGAGAAATGGAAAAACCGGTTGAATGCATTAGGGAAGAGTGAATTCCAGATCTA
CAAGAAAAGTGGAATCCAGGAAGTGGATAGAACCTTAGCAAAA------------GAAGG
CATCAAAAGAGGAGAG----ACGGACCATCACGCTGTGTCGCGAGGCTCAGCGAAACTGA
GATGGTTCGTCGAGAGAAACCTGGTCACACCAGAAGGGAAAGTAGTGGACCTTGGCTGCG
GCAGGGGGGGCTGGTCATACTATTGTGGGGGACTAAAGAATGTAAAAGAAGTTAAAGGCC
TAACAAAAGGAGGACCAGGACACGAAGAACCCATTCCCATGTCAACATATGGTTGGAATC
TGGTGCGTCTTCAAAGTGGAGTTGATGTTTTTTTTACTCCACCAGAAAAGTGTGACACAC
TGCTGTGTGACATAGGGGAGTCGTCACCAAACCCCACGGTTGAGGCAGGACGAACACTCA
GAGTTCTAAACTTAGTGGAAAATTGGCTGAACAACAACACCC---AATTTTGCATAAAGG
TTCTCAACCCATACATGCCCTCAGTTATAGAAAAAATGGAAGCACTACAAAGGAAATACG
GAGGAGCTTTGGTGAGGAATCCACTCTCACGAAATTCCACACACGAGATGTACTGGGTAT
CCAATGCTTCCGGGAACATAGTGTCATCAGTGAACATGATTTCAAG---AATGTT-----
GATTAACAG-ATT-CACAATGAGACACAAGAAAGCCACA---TACGAGCCAGATGTTGAC
CTCGGAAGTGGAACCCGCAACATCGGAA-------TTGAAAGTGAGACAC-CAAATTTAG
ACATAATTGGGAAAAGAATAGAAAAAATAAAACAAGAGCATGAAACATCATGGCACTACG
ACCAAGACCACCCATACAAAACGTGGGCCTACCATGGCAGCTACGAAACAAAACAGACTG
GATCAGCATCATCCATGGTGAACGGAGTGGTTAGGCTGCTAACAAAGCCTTGGGACGTCA
TCCCTATGGTGACACAGATGGCAATGACAGACACGACTCCATTTGGACAACAGCGCGTTT
TCAAAGAGAAAGTGGACACGAGAACCCAAGAACCGAAAGAAGGCACGAAAAAACTAATGA
AAATTACGGCAGAATGGCTCTGGAAAGAACTAGGAAAGAAAAAGACACCTAGGATGTGCA
CCAGAGAAGAATTCACAAGAAAGGTGAGAAGCAATGCAGCCTTAGGTGCCATATTCACTG
ATGAGAACAAGTGGAAGTCGGCACGTGAGGCTGTTGAAGACAGTGGATTTTGGGAATTGG
TTGACAAGGAAAGGAATCTCCATCTTGAAGGAAAGTGTGAAACATGTGTGTATAACATGA
TGGGAAAGAGAGAGAAGAAGCTAGGGGAGTTCGGCAAAGCAAAAGGTAGCAGAGCCATAT
GGTACATGTGGCTTGGAGCACGCTTCTTAGAGTTTGAAGCTCTAGGATTCTTGAACGAAG
ATCACTGGTTTTCCAGAGAGAACTCCCTGAGTGGAGTGGAAGGAGAAGGGCTACACAAGC
TAGGCTACATTTTAAGAGACGTGAGTAAGAAAG-AAGGAGGAGCAATGTATGCTGATGAC
ACCGCAGGATGGGACACAAGAATCACACTAGAGGACTTAAAAAATGAAGAAATGGTGACA
AACCACATGGAAGGAGAACACAAGAAA-CTTGCTG-AAGCCATTTTCAAATTAACGT-AC
CAAAACAAGGTGGTGCGTGTGCAAAGACCAACACCAAGAGGC---ACAGTAATGGACATT
ATATCGAGAAGAGACCAAAGAGGTAGTGGACAAGTTGTCACCTACGGCCTTAATACTTTC
ACCAATATGGAAGCCCAACTGATCAGACAGATGGAGGGAGAAGGAGTTTT-----CA-AA
AGCATCCAGCAACTG--ACAGTTAA--AGAAGAA-----ATTGCA-----GTGAAAAACT
GGTTA-ATAAGAGTGGGGCGTGAGAGGTTATCAA--GAATGGCCATCAGTGGAGATGATT
GTGTTGTGAAACCCTTAGATGACAGGTTTGCAAGTGCTCTAACAGCTCTAAATGACATGG
GAAAGGTTAGGAAAGACATACAACAATGGGAACCTTCAAGAGGATGGAACGATTGGACAC
AAGTGCCCTTTTGTTCACACCATTTCCATGAGTTAATCATGAAGGACGGTCGTGTGCTCG
TAGTTCCATGCAGAAACCAAGATGAACTGATTGGTAGGGCCCGAATTTCCCAGGGAGCCG
GGTGGTCCTTGCGGGAAACAGCCTGTCTGGGGAAGTCCTACGCCCAAATGTGGAGCCTGA
TGTACTTCCACAGACGTGACCTTAGGCTGGCGGCAAATGCCATTTGCTCGGCAGTCCCAT
CACATTGGGTTCCAACAAGTCGAACAACCTGGTCCATACACGCCACACACGAGTGGATGA
CAACAGAAGACATGCTGACAGTCTGGAACAGGGTGTGGATTCAAGAAAACCCATGGATGG
AAGACAAAACTCCAGTAGAATCATGGGAGGAAATCCCGTATTTGGGGAAAAGAGAAGACC
AATGGTGCGGCTCATTGATTGGGCTAACAAGCAGGGCCACCTGGGCAAAGAACATCCAAA
CAGCAATAAATCAAGTTAGATCCCTAATAGGCAATGAGGAATACACAGACTACATGCCAT
C----------TATGAAAAGATTCAGAAGA-------GAAG------AGGAAGAGGC---
---------------AGGAGTCTTGTG-----------GT--------------------
------------------------------------------------------------
------------------------------------------------------------
------------------------------------------------------------
------------------------------------------------------------
------------------------------------------------------------
---------------------------------------------A----G---------
------------------------------------------------------------
------------------------------------------------------------
------------------------------------------------------------
------------------------------------------------------------
------------------------------------------------------------
------------------------------------------------------------
------------------------------------------------------------
------------------------------------------------------------
------------------------------------------------------------
------------------------------------------------------------
------------------------------------------------------------
------------------

#D2|C|JN851128
------------------------------------------------------------
------------------------------------------------------------
------------------------------------------------------------
------------------------------------------------------------
------------------------------------------------------------
-----------------------ATGAATAACCAACGGAAAAAG---GCGAGAAATACGC
CTTTCAATATGCTGAAACGCGAGAGAAACCGCGTGTCAACTGTGCAACAGCTG--ACAAA
GAGATTCTCACTTGGAATGCTACAGGGACGAGGACCATTAAAACTGTTCATGGCCCTGGT
GGCATTCCTTCGTTTCCTAACAATCCCGCCAACAGCAGGGATATTAAAAAGATGGGGAAC
AATCAAAAAATCAAAGGCTATCA---GTGTCTTGAGAGGGTTCAGGAAAGAGATTGGAAG
GATGCTGAACATCTTGAACAGGAGACGCA---------------------GGACTGCAGG
TATAATTATTATGATGA------TTCCAACAGTGATGGCGT------------TCCATTT
AACC-------ACACGCAACGGAGAACCACACATGATCGTCAGTA-GACAAGAGAAAG--
GGAAAAGTCTTCTGTTTAAAACAGAGAACGGTGTGAACATGTGTACCCTCATGGCCATGG
ACCTTGGTGAATTGTGTGAAGACACAATCACTTATAATTGTCCTCTTCT---CAGGCAGA
ATGAACCAGAAGACATAGACTGTTGGTGCAAT----------TCTACGTCTACATGGGTA
ACTTATGGGACGTGCAC-------CGCCACAGGAGAACACAGAAGGGAGAAAAGATCAGT
GGCACTCGTTCCA--------------CATGTAGGAATGGGACTGGAGACACGAACTGAG
ACATGGATGT-CATCAGAAGGGGCCTGGAAACATGCCCAGAGAATTGAAACTTGGGTCTT
GAGACATCCAGGCTTTACCATAATGGCAGCAATCCTGGCATACACCATAGGAA-CGACAT
ATTTCCAAAGAGTCCTGATTTTCATCTTACTGACAGCTGTCGCTCC----CTCAATGACA
ATGCGTTGTATAGGAATATCAAATAGAGACTTTGTGGAAGGGGTCTCAGGAGGAAGCTGG
GTTGACATAGTCTTGGAACATGGAAGCTGTGTGACGACGATGGCGAAAAATAAACCAACA
TTGGATTTTGAACTGATAAAAACAGAGGCCAATCATCCC-GCCACTCTAAGGAAGTATTG
TATAGAGGCAAAGCTGACCAACACAACAACAGCATCTCGCTGCCCAAC-ACAAGGAGAAC
CTAGCCTAAGTGAAGAACAG---GACAAAAGATTTGTCTGCAAACACTCCATGGTAGACA
GAGGATGGGGAAATGGATGCGGATTATTTGGAAAAGGAGGCATCGTGACCTGTGCAATGT
TCACATGCAAAAAGAACATGGAAGGAAAAGTCGTGCAACCAGAAAACTTGGAGTACACCA
TTG-------------TGATAACACCTCAC---TCAGGGGAAGAGAATGCAGTC--GGAA
ATGACA-----CA----GGAA--AA-----------CACGGCAAGGAAA-TTAAAGTAAC
ACCACAGAGTTCCATC-ACAGAAGC-AGAACTAACAGGTTATGGCACTGTCACGATGGAA
TGCTCCCCGAGAACGGGCCTCGACTTCAATGAG-ATGGTGTTGCTGCAAATGGAAAACAA
GGCTTGGCTGGTGCACAGGCAATGGTTCTTAGACCTGCCGTTGCCATGGTTGCCCGGAGC
AGACACACAAGGATCAAATTGGATACAGAAGGAGACATTGGTCACTTTCAAAAATCCCCA
CGCAAAGAAACAGGATGTTGTTGTCTTAGGATCCCAAGAAGGGGCTATGCACACAGCACT
CACAGGGGCTACGGAAATCCAGAT--GTCA---TCAGGAAACTT--GCTGTTCA------
--CAGGACACCTTAAGTGCAGGCTGAGAATGGACAAACTACAGCTCAAAGGAATGTCATA
TTCCATGTGTACAGGAAAGTTTAAAGTTGTGAAGGAAATAGCAGAAACACAACATGGAAC
AATAGTTATCAGAGTACAATATGAAGGGGACGGTTCTCCGTGTAAGATCCC---TTTTGA
AATAATGGATTTGGAAAAAAGACATGTCT-TAGGTCGCTTGATTACAGTCAACCCAATTG
TCACAGAAAAAGACAGCCCAGTGAAC-------ATAGAAGCAGAACCTCCATTCGGAGAC
AGCTACATCATTA-TAGG-AGTAGAACCGGGACAACTGAAGCTCAGCTGGTTTAAGAAAG
GAAGTTCTATTGGCCAAATGTTTGAGACAACAATGAGAGGAGCGAAGAGAATGGCCATTT
TAGGTGACACAGCTTGGGATTTTGGATCCCTGGGAGGAGTGTTCACATCTATAGGAAAGG
CCCTCCACCAAGTCTTTGGAGCAATCTATGGGGCTGCCTTCAGTGGGGTTTCATGGACTA
TGAAAATCCTCATAGGAGTCGTCATCACATGGATAGGAATGAACTCACGCAGCACCTCAC
TGTCTGTGTCACTAGTATTAGTGGGGGTCGTGACATTGTATTTGGGAGTTATGGTGCAGG
CCGATAGTGGTTGCGTTGTGAGTTGGAAAAACAAAGAACTGAAATGTGGCAGTGGGATTT
TTATCACAGACAATGTGCACACATGGACAGAACAATACAAATTCCAACCAGAATCCCCTT
CAAAGCTGGCTTCAGCTATTCAGAAGGCTCATGAAGAAGGCATTTGTGGAATTCGCTCAG
TAACAAGACTGGAGAATCTGATGTGGAAACAAATAACACCAGAACTGAATCACATTCTAT
CAGAAAATGAGGTAAAGTTGACTATCATGACAGGAGACATTAAAGGAAT------CATGC
AGGCAGGAAAACGATCCCTGCGGCCTCAACCCACT-------------GAG----CTGAA
GTACTCTTGGAAAGCATGGGGCAAAGCGAAAATGCTCT---CCACAGAGCTTCATAACCA
CACCTTTCTCATTGATGGCCCCGAAACAGCAGAATGTCCCAACACAAACAGAGCTTGGAA
CTCACTAGAAGTTGAAGACTATGGCTTTGGAGTATTCACCACCAACTTATGGCTGAAA--
TTGAAAGAAAGGCAGGATGTATTTTGTGACTCAAAACTCATGTCGGCAGCCATAAAAGAC
AACAGAGCCGTCCACGCCGATATGGGTTATTGGATAGAAAGCGCAATCAATGACACATGG
AAGATTGAGAAAGCCTCTTTTATTGAAGTTAAAAGCTGCCACTGGCCAAAGTCACACACT
CTCTGGAGTAATGGAGTGCTAGAAAGTGAGATGATAATTCCAAAGAATTTTGCAGGACCA
GTGTCACAACACAATTACAGACCAGGCTATCATACACAAACGGCAGGACCCTGGCATCTA
GGTAGGCTTGAGATGGACTTTGATTTCTGCGAAGGAACTACAGTGGTGGTGACTGAGGAC
TGTGGAAATAGAGGACCCTCTTTAAGAACAACTACTGCTTCTGGAAAACTCATAACAGAA
TGGTGCTGCCGATCTTGCACATTACCACCGCTAAGGTACAGAGGTGAGGATGGATGCTGG
TATGGAATGGAAATCAGACCATTGAAAGAGAAAGAAGAGAACTTGGTCAACTCCTTGGTC
ACAGC--------CGGACATGGACA---GATTGACAACTTCTCACTAGGAGTCTTGGGAA
TGGCA-TTGTTCCTGGAAGAGATGCTCAGGACCCGAGTAGGA--ACGAAA----------
-------CATGC-AATATTACTAGTTGCAGTTTCT-------TTCGTGACATTGATCACA
GGGAACATGTCCTTTCGAGACTTGGGGAGAGTGATGGTCATGGTGGGCGCTACTATGACG
GATG---ACATAGGCATGGGCGTGACTTATCTTGCCCTATTAGCAGCCTTCAAAGTTAGA
CCAACTTTT---GCAGCTGGACTACTCTT----AAGAAAGCTGACC--TCCAAGGAAT-T
GATGATGACCACCATAGGAATCGTACTCCTCTCTCAGAGCA---CCATACCG-------G
A----GACTATACT------TGAACTAACCGACGCGTTGG---------CCTTGGGGATG
ATGATTCTCAAAATAGTGA-----------GAAACATGGAAAAGTATCAACTAGCAGTGA
CTATCATGGCCATCTTGTGCGTCCCAAATGCAGTGATATTACAAA--ACGCAT------G
GAAAGTGAGCTGCACA-----ACACTGGCAGTGGTGTCCGTTTCCCCACTGCTTTTAACA
TCCT---------------------CACAGCAGAAAGCGGATTGGATACCAC--------
TGGCGCTGACG---ATCAAAGGCCTCAATCCAACAGCCATTTTC------TTAACAACCC
TCTCAAGA------ACTAGCAAGAAAAGGAGCTGGCCACTGAATGAGGCTATTATGGCAG
TCGGGATGGTGAGCATTTTAGCCAGTTCTCTCTTAAAGAATGATATT---CCCATGACAG
GACCATTAGTGGCTGGAGGGCTTCTCACTGTGTGTTACGTGCTCACTGGAAGATCGGCTG
ACTTGGAACTGGAGAGAGCTGCTGACGTAAGATGGGAAGAACAAGCAGAGATATCAGGAA
GTAGTCCAATTCTA-----TCGAT--AACAATATCGGAAGATGGTAGCATGTCGATAA--
--AAAATGA------------AGAAGAAGAAC-------AAACACTGACCATACTCATTA
GAACAGGACTGCTGGTGAT--------------ATCAGGACTTTTTCCCGTGTCAATACC
TATCA-CGGCAGCTGCATGGTACCTG--TGGGAAGTGAAAAAACAACGAGCAGGAGTATT
GTGGGATGTCCCTTCACCCCCA------CC-TGTGGGAAAGGCCGAACTGGAAGATGGAG
CCTATAGAATCAAGCAGAAAGGGATTCTAGGATACTCGCAGATCGGAGCCGGAGTTTACA
AGGAAGGAACATTCCACACAATGTGGCATGTCACACGTGGAGCCGTCCTAATGCATAAAG
GGAAGAGAATTGA-ACCATCATGGGCGGACGTCAAGAAAGACCTGATATCGTATGGAGGA
GGCTGGAAGTTAGAAGGAGAATGGAAGGAAGGAGAAGAAGTCCAGGTCCTGGCTTTAGAG
CCTGGAAAGAATCCAAGAGCCGTCCAAACAAAACCCGGTCTTTTTAAAACTAACAC-TGG
AACCATAGGCGCCGTGTCTCTGGACTTTTCTCCTGGAACGTCAGGATCTCCAATCGTCGA
CAAAAAAGGAAAAGTTGTGGGTCTTTATGGCAACGGTGTTGTCACAAGGAGTGGAACATA
TGTGAGTGCCATAGCCCAGACTGAAAAAAGCATCGAAGA--CAAT-CCAGAGA---TTGA
AGA---TGACATCTTTCGAAAGAAAAGATTGACCATCATGGACCTCCACCCAGGAGCAGG
AAAAACAAA-AAGATACCTTCCAGCAATAGTCAGAGAAGCCATAAAACGAGGCTTGAGAA
CACTAATCCTGGCCCCCACTAGAGTTGTGGCGGCTGAAATGGAAGAAGCTCTCAGAGGAC
TTCCAATAAGATACCAAACCCCAGCTATCAGAGCTGAGCACACCGGGCGGGAGATTGTGG
ATCTAATGTGTCACGCCACATTTACCATGAGGCTACTATCACCAATTAGAGTGCCAAACT
ACAACCTGATTATCATGGATGAAGCCCATTTCACAGACCCAGCAAGCATAGCAGCTAGAG
GATACATTTCAACTCGAGTAGAGATGGGTGAAGCAGCTGGGATTTTCATGACAGCCACCC
CTCCTGGAAGCAGAGACCCATTTCCTCAGAGCAATGCACCAATCATGGATGAAGAAAGGG
AAATCCCTGAGCGTTCGTGGAACTCTGGACATGAGTGGGTTACGGATTTTAAAGGGAAGA
CTGTTTGGTTTGTTCCAAGTATAAAAGCAGGGAATGATATAGCAGCTTGCCTGAGAAAGA
ATGGAAAGAAAGTGATACAACTCAGCAGGAAGACTTTTGATTCTGAATATATCAAGACTA
GGACTAATGACTGGGACTTTGTGGTCACGACAGACATTTCAGAAATGGGTGCTAACTTCA
AGGCTGAGAGGGTTATAGACCCCAGACGCTGCATGAAACCAGTCATACTAACAGACGGTG
AAGAGCGGGTGATCTTGGCAGGACCCATGCCAGTGACCCACTCTAGTGCAGCACAAAGAA
GAGGGAGAGTAGGAAGAAATCCAA---AAAATGAAAATGACCAGTACATATACATGGGGG
AACCTCTG--GAAAATGATG-AAGACTGTGCACACTGGAAAGAGGCTAAGATGCTTCTAG
ATAACATCAACACGCCTGAAGGAATCATTCCCAGCATGTTCGAACCAGAGCGTGAAAAGG
TGGACGCCATTGATGGTGAATACCGCTTGAGAGGAGAAGCGAGGAAAACTTTTGTGGACC
TAATGAGAAGAGGAGACCTACCAGTCTGGCTAGCCTACAGAGTGGCAGCTGAAGGTATCA
ACTACGCAGACAGAAGATGGTGCTTTGATGGAGTCAAGAACAACCAAATCTTGGAAGAAA
ATGTGGAAGTGGAAATTTGGACAAAAGAAGGAGAAAGGAAGAAATTAAAACCCAGATGGT
TGGATGCTAGAATCTACTCTGATCCACTGGCGCTCAAAGAATTCAAGGAATTCGCTGCTG
GAAGAAAATCCCTGACCCTGAATCTAATCACAGAGATG------GGTAGGCTCCCAACCT
TCATGACCCAGAAAGCAAGGAATGCACTGGACAACCTA-GCAGTCCTGCATACGGCTGAA
GCAGGCGGAAGGGCGTACAATCATGCTCTTAGTGAACTGCCGGAGACTCTGGAGA-CTCT
GCTTTTACTGACACTTTTGGCCACAGTCACGGGCGGAATCTTCCTGTTCTTGATGAGCGG
AAAAGGTATAGGGAAGATGACCCTGGGAA-TGTGCTGCATAATCACG---GCTA--GTAT
TCTCCTATGGTATGCACA-AATACAGCCACACTGGATAGCAGCTTCAATAATACTGGAGT
TTTTTCTCATAGTCTTGCTCATTCCAGAACCAGAAAAGCAGAGAACACCCCAAGATAACC
AATTAACTTATGTTGTCATAGCCATCCTTACAGTGGTGGCCGCAACCATGGCAAACGAG-
ATGGGTTTCCTGGAAAAAACAAAGAAAGATTTCGG------ATT----GGGA--AGCATT
ACAACCCAGCAACCTGAG---------------AGCAACATCC---------------TG
GACA---------------TAGATCTACGTCCTGCATCAGCTTGGACTCTATATGCCGTG
GCAACAACTTTCATCACACCAATGTTGAGACATAGCAT----TGAAAATTCCTCAGTG--
--AATGTGTCTCTAACAGCCATTGCCAACCAAGCTACAGTGCTAATGGGTCTTG-GGAAG
GGATGGCCATTGTCAAAAATGGACATTGG------AGTTCCCCTTCTCGCTATCGGGTGC
TATTCACAAGTCAACC---CCATAACTCTCACAGCAGCCCTTCTCTTATTGGTAGCACAT
TATGCTATCATAGG--------GCCAGGACTCCAGGCGAAAGCAACTAGAGAGGCTCAGA
AAAGAGCAGCAGCGGGCATCATGAAAAACCCAACTGTGGATGGAATAACAGTGATTGAC-
--------CTAGATCCAAT--ACCCTATGATCCAAAGTTTGAAAAGCAGTTGGGACAGGT
AATGCTCTTAGTCCTCTGCGTGACTCAAGT--------ATTGATGA---TGAGGACTACA
TGG----GCTTTATGTGAAGCTCTAACCTTAGCAACCGGGCCCATCTCTACACTGTGGGA
-AGGAAATCCAGGGAGATTTTGGAACACAACTATTGCAGTGTCAATGGC-----TAACAT
TTTTAGAGGGAGTTACCTGGCCGGAGCCGGACTTCTCTTTTCCATCATG-----------
-AAGAACACGGCCAA---------CACAAGAAGGGGAACTGG-CAACACAGGAGAGA--C
GCTTGGAGAGAAATGGAAAAACCGGTTGAATGCATTAGGGAAGAGTGAATTCCAGATCTA
TAAGAAAAGTGGAATCCAGGAAGTGGATAGAACCTTAGCAAAA------------GAAGG
CATCAAAAGAGGAGAA----ACGGACCATCACGCTGTGTCGCGAGGCTCAGCGAAACTGA
GATGGTTCGTCGAGAGAAACCTGGTCACACCAGAAGGGAAAGTAGTGGACCTTGGCTGCG
GCAGGGGGGGCTGGTCATACTATTGTGGGGGACTAAAGAATGTAAAAGAAGTCAAAGGCT
TAACAAAAGGAGGACCAGGACACGAAGAACCCATTCCCATGTCAACATATGGTTGGAATC
TGGTGCGTCTTCAAAGTGGAGTTGATGTTTTTTTTACTCCGCCAGAAAAGTGTGACACAT
TGCTGTGTGACATAGGGGAGTCGTCACCAAACCCCACGGTTGAAGCAGGACGAACACTCA
GAGTTCTAAACTTAGTGGAAAATTGGCTGAACAACAACACCC---AATTTTGCATAAAGG
TTCTCAACCCATACATGCCCTCAGTTATAGAAAAAATGGAAGCGCTACAAAGGAAATACG
GAGGAGCTTTGGTGAGGAATCCACTCTCACGAAATTCCACACATGAGATGTACTGGGTAT
CTAATGCTTCCGGGAACATAGTGTCATCAGTGAACATGATTTCAAG---AATGTT-----
GATTAACAG-ATT-CACAATGAGACACAAGAAGGCCACG---TACGAGCCAGATGTTGAC
CTCGGAAGTGGAACCCGCAACATAGGAA-------TTGAAAGTGAGACAC-CAAATTTAG
ACATAATTGGGAAAAGAATAGAAAAAATAAAGCAAGAGCATGAAACATCATGGCACTATG
ACCAAGACCACCCATACAAAACGTGGGCCTACCATGGTAGCTACGAAACAAAACAGACTG
GATCAGCATCATCCATGGTGAACGGAGTGGTTAGGCTGCTAACAAAACCTTGGGACATCA
TCCCTATGGTGACACAGATGGCAATGACAGATACGACTCCATTTGGACAACAGCGCGTCT
TCAAAGAGAAAGTGGACACGAGAACCCAAGAACCGAAAGAAGGCACGAAAAAACTAATGA
AAATCACGGCAGAATGGCTCTGGAAAGAACTAGGAAAGAAAAAGACACCTAGGATGTGCA
CCAGAGAAGAATTCACAAGAAAGGTGAGAAGCAATGCAGCCCTAGGTGCCATATTCACTG
ATGAGAACAAGTGGAAGTCGGCACGTGAGGCTGTTGAAGACAGTGGATTTTGGGAATTGG
TTGACAAGGAAAGGAATCTCCATCTTGAAGGAAAGTGTGAGACATGTGTGTATAACATGA
TGGGAAAGAGAGAAAAGAAGCTAGGGGAGTTTGGCAAAGCAAAAGGCAGCAGAGCCATAT
GGTACATGTGGCTTGGAGCACGCTTCTTAGAATTTGAAGCCCTAGGATTCCTGAATGAAG
ATCACTGGTTTTCCAGAGAGAACTCCCTGAGTGGAGTGGAAGGAGAAGGGCTGCACAAAC
TAGGCTACATTTTAAGAGACGTGAGTAAGAAAG-AGGGAGGAGCAATGTATGCCGATGAC
ACCGCAGGATGGGACACAAGAATCACACTAGAGGACTTAAAAAATGAAGAAATGGTGACA
AACCACATGGAAGGAGAACACAAGAAA-CTTGCTG-AAGCCATTTTCAAATTAACGT-AC
CAAAACAAGGTGGTGCGTGTGCAAAGACCAACACCAAGAGGC---ACAGTAATGGACATT
ATATCGAGAAGAGACCAAAGAGGTAGTGGACAAGTTGTCACCTACGGCCTCAATACTTTC
ACCAACATGGAAGCCCAACTGATCAGACAAATGGAGGGAGAAGGAGTCTT-----CA-AA
AGTATCCAGCAATTG--ACAGTCAC--AGAAGAA-----ATTGCA-----GTGAAAAACT
GGTTA-GTAAGAGTGGGGCGTGAGAGGTTATCAA--GAATGGCCATCAGTGGAGATGATT
GTGTTGTGAAACCCTTAGATGACAGGTTTGCAAGCGCCCTAACAGCTCTAAATGACATGG
GAAAGGTTAGGAAAGACATACAACAATGGGAACCTTCAAGAGGATGGAACGATTGGACAC
AAGTGCCCTTTTGTTCACACCATTTTCATGAGTTAATCATGAAGGACGGTCGTGTACTCG
TAGTCCCATGCAGAAACCAAGATGAACTGATTGGTAGGGCCCGAATTTCCCAGGGAGCCG
GATGGTCCCTGCGGGAAACAGCCTGTTTGGGGAAGTCTTACGCCCAAATGTGGAGCCTGA
TGTACTTCCACAGACGTGACCTTAGGCTGGCGGCAAATGCCATTTGCTCGGCAGTCCCAT
CACACTGGGTTCCAACAAGTCGAACAACCTGGTCCATACACGCCACACATGAGTGGATGA
CAACAGAAGACATGCTGACAGTCTGGAACAGGGTGTGGATTCAAGAAAACCCATGGATGG
AAGACAAAACTCTAGTAGAATCATGGGAAGAAATCCCATATTTGGGGAAAAGAGAAGACC
AATGGTGCGGCTCATTGATTGGGCTAACAAGCAGGGCCACCTGGGCGAAGAACATCCAAA
CAGCGATAAATCAAGTTAGATCCCTAATAGGCAATGAGGAATACACAGACTACATGCCAT
C----------CATGAAAAGATTCAGAAGA-------GAAG------AGGAAGAGGC---
---------------AGGAGTCTTGTG-----------GT--------------------
------------------------------------------------------------
------------------------------------------------------------
------------------------------------------------------------
------------------------------------------------------------
------------------------------------------------------------
---------------------------------------------A----G---------
------------------------------------------------------------
------------------------------------------------------------
------------------------------------------------------------
------------------------------------------------------------
------------------------------------------------------------
------------------------------------------------------------
------------------------------------------------------------
------------------------------------------------------------
------------------------------------------------------------
------------------------------------------------------------
------------------------------------------------------------
------------------

#D2|C|JN851129
------------------------------------------------------------
------------------------------------------------------------
------------------------------------------------------------
------------------------------------------------------------
------------------------------------------------------------
-----------------------ATGAATAACCAACGGAAAAAG---GCGAGAAATACGC
CTTTCAATATGCTGAAACGCGAGAGAAACCGCGTGTCAACTGTGCAACAGCTG--ACAAA
GAGATTCTCACTTGGAATGCTACAGGGACGAGGACCATTAAAACTGTTCATGGCCCTGGT
GGCATTCCTTCGTTTCCTAACAATCCCGCCAACAGCAGGGATATTAAAAAGATGGGGAAC
AATCAAAAAATCAAAGGCTATCA---GTGTCTTGAGAGGGTTCAGGAAAGAGATTGGAAG
GATGCTGAACATCTTGAACAGGAGACGCA---------------------GGACTGCAGG
TATAATTATTATGATGA------TTCCAACAGTGATGGCGT------------TCCATTT
AACC-------ACACGCAACGGAGAACCACATATGATCGTCAGTA-GACAAGAGAAAG--
GGAAAAGTCTTCTGTTTAAAACAGAGAACGGTGTGAACATGTGTACCCTCATGGCCATGG
ACCTTGGTGAATTGTGTGAAGACACAATCACTTATAATTGTCCTCTTCT---CAGGCAGA
ATGAACCAGAAGACATAGACTGTTGGTGCAAT----------TCTACGTCTACATGGGTA
ACTTATGGGACGTGCAC-------CGCCACAGGAGAACACAGAAGGGAAAAAAGATCAGT
GGCACTCGTTCCA--------------CATGTAGGAATGGGACTGGAGACACGAACTGAG
ACATGGATGT-CATCAGAAGGGGCCTGGAAACATGCCCAGAGAATTGAAACTTGGGTCTT
GAGACATCCAGGCTTTACCATAATGGCAGCAATCCTGGCATACACCATAGGAA-CGACAT
ATTTCCAAAGAGTCCTGATTTTCATCTTACTGACAGCTGTCGCTCC----CTCAATGACA
ATGCGTTGTATAGGAATATCAAATAGAGACTTTGTGGAAGGGGTCTCAGGAGGAAGCTGG
GTTGACATAGTCTTGGAACATGGAAGCTGTGTGACGACGATGGCGAAAAATAAACCAACA
TTGGATTTTGAACTGATAAAAACAGAGGCCAAGCATCCC-GCCACTCTAAGGAAGTATTG
TATAGAGGCAAAGCTGACCAACACAACAACAGCTTCTCGCTGCCCAAC-ACAAGGAGAAC
CTAGCCTAAGTGAAGAACAG---GACAAAAGATTTGTCTGCAAACACTCCATGGTAGACA
GAGGATGGGGAAATGGATGCGGATTATTTGGAAAAGGAGGCATCGTGACCTGTGCAATGT
TCACATGCAAAAAGAACATGGAAGGAAAAGTCGTGCAACCAGAAAACTTGGAGTACACCA
TTG-------------TGATAACACCTCAC---TCAGGGGAAGAGAATGCAGTC--GGAA
ATGACA-----CA----GGAA--AA-----------CACGGCAAGGAAA-TTAAAGTAAC
ACCACAGAGTTCCATC-ACAGAAGC-AGAACTAACAGGCTATGGCACTGTCACGATGGAA
TGCTCCCCGAGAACGGGCCTCGACTTCAATGAG-ATGGTGTTGCTGCAAATGGAAAACAA
GGCTTGGCTGGTGCACAGGCAATGGTTCTTAGACTTGCCGTTGCCATGGTTGCCCGGAGC
AGACACACAAGGATCAAATTGGATACAGAAGGAGACATTGGTCACTTTCAAAAATCCCCA
CGCAAAGAAACAGGATGTTGTTGTCTTAGGATCCCAAGAAGGGGCTATGCACACAGCACT
CACAGGGGCTACGGAAATCCAGAT--GTCA---TCAGGAAACTT--ACTGTTCA------
--CAGGACACCTTAAGTGCAGGCTGAGAATGGACAAACTACAGCTCAAAGGAATGTCATA
TTCCATGTGTACAGGAAAGTTTAAAGTTGTGAAGGAAATAGCAGAAACACAACATGGAAC
AATAGTTATCAGAGTACAATATGAAGGGGACGGTTCTCCGTGTAAGATCCC---TTTTGA
AATAATGGATTTGGAAAAAAGACATGTCT-TAGGTCGCTTGATTACAGTCAACCCAATTG
TCACAGAAAAAGACAGCCCAGTAAAC-------ATAGAAGCAGAACCTCCATTCGGAGAC
AGCTACATCATTA-TAGG-AGTAGAACCGGGACAACTGAAGCTCAGCTGGTTTAAGAAAG
GAAGTTCTATTGGCCAAATGTTTGAGACAACAATGAGAGGAGCGAAGAGAATGGCCATTT
TAGGTGACACAGCTTGGGATTTTGGATCCCTGGGAGGAGTGTTCACATCTATAGGAAAGG
CCCTCCACCAAGTCTTTGGAGCAATCTATGGGGCTGCCTTCAGTGGGGTTTCATGGACTA
TGAAAATCCTCATAGGAGTCGTCATCACATGGATAGGAATGAATTCACGCAGCACCTCAC
TGTCTGTGTCACTAGTATTAGTGGGGGTCGTGACATTGTATTTGGGAGTTATGGTGCAGG
CCGATAGTGGTTGCGTTGTGAGTTGGAAAAACAAAGAACTGAAATGTGGCAGTGGGATTT
TTATCACAGACAATGTGCACACATGGACAGAACAATACAAATTCCAACCAGAATCCCCTT
CAAAGCTGGCTTCAGCTATTCAGAAGGCTCATGAAGAAGGCATTTGTGGAATTCGCTCAG
TAACAAGACTGGAGAATCTGATGTGGAAACAAATAACACCAGAACTGAATCACATTCTAT
CAGAAAATGAGGTAAAGTTGACTATCATGACAGGAGACATTAAAGGAAT------CATGC
AGGCAGGAAAACGATCCCTGCGGCCTCAACCCACT-------------GAG----CTGAA
GTACTCTTGGAAAGCATGGGGCAAAGCGAAAATGCTCT---CCACAGAGCTTCATAACCA
CACCTTTCTCATTGATGGCCCCGAAACAGCAGAATGTCCCAACACAAACAGAGCTTGGAA
CTCACTAGAAGTTGAAGACTATGGCTTTGGAGTATTCACCACCAACTTATGGCTGAAA--
TTGAAAGAAAGGCAGGATGTATTTTGTGACTCAAAACTCATGTCGGCAGCCATAAAAGAC
AACAGAGCCGTCCACGCCGATATGGGTTATTGGATAGAAAGCGCACTCAATGACACATGG
AAGATTGAGAAAGCCTCTTTTATTGAAGTTAAAAGCTGCCACTGGCCAAAGTCACACACT
CTCTGGAGTAATGGAGTGCTAGAAAGTGAGATGATAATTCCAAAGAGTTTTGCAGGACCA
GTGTCACAACACAATTACAGACCAGGCTATCATACACAAACGGCAGGACCCTGGCATCTA
GGTAGGCTTGAGATGGACTTTGATTTCTGCGAAGGAACTACAGTGGTGGTGACTGAGGAC
TGTGGAAATAGAGGACCCTCTTTAAGAACAACTACTGCTTCTGGAAAACTCATAACAGAG
TGGTGCTGCCGATCTTGCACATTACCACCGCTAAGGTACAGAGGTGAGGATGGATGCTGG
TATGGAATGGAAATCAGACCATTGAAAGAGAAAGAAGAGAACTTGGTCAACTCCTTGGTC
ACAGC--------CGGACATGGACA---GATTGACAACTTCTCACTAGGAGTCTTGGGAA
TGGCA-TTGTTCCTGGAAGAGATGCTCAGGACCCGAGTAGGA--ACGAAA----------
-------CATGC-AATATTACTAGTTGCAGTTTCT-------TTCGTGACATTGATCACA
GGGAACATGTCCTTTCGAGACTTGGGGAGAGTGATGGTCATGGTGGGCGCTACTATGACG
GATG---ACATAGGCATGGGCGTGACTTATCTTGCCCTATTAGCAGCCTTCAAAGTTAGA
CCAACTTTT---GCAGCTGGACTACTCTT----AAGAAAGCTGACC--TCCAAGGAAT-T
GATGATGACCACCATAGGAATCGTACTCCTCTCTCAGAGCA---CCATACCG-------G
A----GACTATACT------TGAACTAACCGACGCGTTGG---------CCTTGGGGATG
ATGGTTCTCAAAATAGTGA-----------GAAACATGGAAAAGTATCAACTAGCAGTGA
CTATCATGGCCATCTTGTGCGTCCCAAATGCAGTGATATTACAAA--ACGCAT------G
GAAAGTGAGCTGCACA-----ACACTGGCAGTGGTGTCCGTTTCCCCACTGCTTTTAACA
TCCT---------------------CACAGCAGAAAGCGGATTGGATACCAC--------
TGGCGCTGACG---ATCAAAGGCCTCAATCCAACAGCCATCTTC------TTAACAACCC
TCTCAAGA------ACTAGCAAGAAAAGGAGCTGGCCACTGAATGAGGCTATTATGGCAG
TCGGGATGGTGAGCATTTTAGCCAGTTCTCTCTTAAAGAATGATATT---CCCATGACAG
GACCATTAGTGGCTGGAGGGCTTCTCACTGTGTGTTACGTGCTCACTGGAAGATCGGCTG
ACTTGGAACTGGAGAGAGCTGCTGACGTAAGATGGGAAGAACAAGCAGAGATATCAGGAA
GTAGTCCAATTCTA-----TCGAT--AACAATATCGGAAGATGGTAGCATGTCGATAA--
--AAAATGA------------AGAAGAAGAAC-------AAACACTGACCATACTCATTA
GAACAGGACTGCTGGTGAT--------------ATCAGGACTTTTTCCCGTGTCAATACC
CATCA-CGGCAGCTGCATGGTACCTG--TGGGAAGTGAAAAAACAACGAGCAGGAGTATT
GTGGGATGTCCCTTCACCCCCA------CC-TGTGGGAAAGGCCGAACTGGAAGATGGAG
CCTATAGAATCAAGCAGAAAGGGATTCTAGGATACTCGCAGATCGGAGCCGGAGTTTACA
AGGAAGGAACATTCCACACAATGTGGCATGTCACACGTGGAGCCGTCCTAATGCATAAAG
GGAAGAGAATTGA-ACCATCATGGGCGGACGTCAAGAAAGACCTGATATCGTATGGAGGA
GGCTGGAAGTTAGAAGGAGAATGGAAGGAAGGAGAAGAAGTCCAGGTCCTGGCTTTAGAG
CCTGGAAAGAATCCAAGAGCCGTCCAAACAAAACCCGGTCTTTTTAAAACTAACAC-TGG
AACCATAGGCGCCGTGTCTCTGGACTTTTCTCCTGGAACGTCAGGATCTCCAATCGTCGA
CAAAAAAGGAAAAGTTGTGGGCCTTTATGGCAACGGTGTCGTCACAAGGAGTGGAACATA
TGTGAGTGCCATAGCCCAGACTGAAAAAAGCATCGAAGA--CAAT-CCAGAGA---TTGA
AGA---TGACATCTTTCGAAAGAAAAGATTGACCATCATGGACCTCCACCCAGGAGCAGG
AAAAACAAA-AAGATACCTTCCAGCAATAGTCAGAGAAGCCATAAAACGAGGCTTGAGAA
CACTAATCCTGGCCCCCACTAGAGTTGTGGCGGCTGAAATGGAAGAAGCTCTCAGAGGAC
TTCCAATAAGATACCAAACCCCAGCTATCAGAGCTGAGCACACCGGGCGGGAGATTGTGG
ATCTAATGTGTCACGCCACATTTACCATGAGGCTACTATCACCAATTAGAGTGCCAAATT
ACAACCTGATTATCATGGATGAAGCCCATTTCACAGACCCAGCAAGCATAGCAGCTAGAG
GATACATTTCAACTCGAGTAGAGATGGGTGAAGCAGCTGGGATTTTCATGACAGCCACCC
CTCCTGGAAGCAGAGACCCATTTCCTCAGAGCAATGCACCAATCATGGATGAAGAAAGGG
AAATCCCTGAGCGTTCGTGGAACTCTGGACATGAGTGGGTCACGGATTTTAAAGGGAAGA
CTGTTTGGTTTGTTCCAAGTATAAAAGCAGGGAATGATATAGCAGCTTGCCTGAGAAAGA
ATGGAAAGAAAGTGATACAACTCAGCAGGAAGACTTTTGATTCTGAATATATCAAGACTA
GGACTAATGACTGGGACTTTGTGGTCACGACAGACATTTCAGAAATGGGTGCTAACTTCA
AGGCTGAGAGGGTTATAGACCCCAGACGCTGCATGAAACCAGTCATACTAACAGACGGTG
AAGAGCGGGTGATCTTGGCAGGACCCATGCCAGTGACCCACTCTAGTGCAGCACAAAGAA
GAGGGAGAGTAGGAAGAAATCCAA---AAAATGAAAATGACCAGTACATATACATGGGGG
AACCTCTG--GAAAATGATG-AAGACTGTGCACACTGGAAAGAGGCTAAGATGCTTCTAG
ATAACATCAACACGCCTGAAGGAATCATTCCCAGCATGTTCGAACCAGAGCGTGAAAAGG
TGGACGCCATTGATGGTGAATACCGCTTGAGAGGAGAAGCGAGGAAAACTTTTGTGGACC
TAATGAGAAGAGGAGACCTACCAGTCTGGCTAGCCTACAGAGTGGCAGCTGAAGGTATCA
ACTACGCAGACAGAAGATGGTGCTTTGATGGAATCAAGAACAACCAAATCTTGGAAGAAA
ATGTGGAAGTGGAAATTTGGACAAAAGAAGGAGAAAGGAAGAAATTAAAACCCAGATGGT
TGGATGCTAGAATCTACTCTGATCCACTGGCGCTCAAAGAATTCAAGGAATTCGCTGCTG
GAAGAAAATCCCTGACCCTGAATCTAATCACAGAGATG------GGTAGGCTCCCAACCT
TCATGACCCAGAAAGCAAGGAATGCACTGGACAACCTA-GCAGTCCTGCATACGGCTGAA
GCAGGCGGAAGGGCGTACAATCATGCTCTTAGTGAACTGCCGGAGACTCTGGAGA-CTCT
GCTTTTACTGACACTTTTGGCCACAGTCACGGGTGGAATCTTCCTGTTCTTGATGAGCGG
AAAAGGTATAGGGAAGATGACTCTGGGAA-TGTGCTGCATAATCACG---GCCA--GTAT
TCTCCTATGGTATGCACA-AATACAGCCACACTGGATAGCAGCTTCAATAATACTGGAGT
TTTTTCTCATAGTCTTGCTCATTCCAGAACCAGAAAAGCAGAGAACACCCCAAGATAACC
AATTAACTTATGTTGTCATAGCCATCCTTACAGTGGTGGCCGCAACCATGGCAAACGAG-
ATGGGTTTCCTGGAAAAAACAAAGAAAGATTTCGG------ATT----GGGA--AGCATT
ACAACCCAGCAACCTGAG---------------AGCAACATCC---------------TG
GACA---------------TAGATCTACGTCCTGCATCAGCTTGGACTCTATATGCCGTG
GCAACAACTTTCATCACACCAATGTTGAGGCATAGCAT----TGAAAATTCCTCAGTG--
--AATGTGTCTCTAACAGCCATTGCCAACCAAGCTACAGTGCTAATGGGTCTTG-GGAAG
GGATGGCCATTGTCAAAAATGGACATTGG------AGTTCCCCTTCTCGCTATCGGGTGC
TATTCACAAGTCAACC---CCATAACTCTCACAGCAGCCCTTCTCTTATTGGTAGCACAT
TATGCTATCATAGG--------ACCAGGACTCCAGGCGAAAGCAACTAGAGAGGCTCAGA
AAAGAGCAGCAGCGGGCATCATGAAAAACCCAACTGTGGATGGAATAACAGTGATTGAC-
--------CTAGATCCAAT--ACCCTATGATCCAAAGTTTGAAAAGCAGTTGGGACAGGT
AATGCTCTTAGTCCTCTGCGTGACTCAAGT--------ATTGATGA---TGAGGACTACA
TGG----GCTTTATGTGAAGCTCTAACCTTAGCAACCGGGCCCATCTCTACACTGTGGGA
-AGGAAATCCAGGGAGATTTTGGAACACAACTATTGCAGTGTCAATGGC-----TAACAT
TTTTAGAGGGAGTTACCTGGCCGGAGCCGGACTTCTCTTTTCCATCATG-----------
-AAGAACACGGCCAA---------CACAAGAAGGGGAACTGG-CAACACAGGAGAGA--C
GCTTGGAGAGAAATGGAAAAACCGGTTGAATGCATTGGGAAAGAGTGAATTCCAGATCTA
TAAGAAAAGTGGAATCCAGGAAGTGGATAGAACCTTAGCAAAA------------GAAGG
CATCAAAAGAGGAGAA----ACGGACCATCACGCTGTGTCGCGAGGCTCAGCGAAACTGA
GATGGTTCGTCGAGAGAAACTTGGTCACACCAGAAGGGAAAGTAGTGGACCTTGGCTGCG
GCAGGGGGGGCTGGTCATACTATTGTGGGGGACTAAAGAATGTAAAAGAAGTCAAAGGCT
TAACAAAAGGAGGACCAGGACACGAAGAACCCATTCCCATGTCAACATATGGTTGGAATC
TGGTGCGTCTTCAAAGTGGAGTTGATGTTTTTTTCACTCCGCCAGAAAAGTGTGACACAT
TGCTGTGTGACATAGGGGAGTCGTCACCAAACCCCACGGTTGAAGCAGGACGAACACTCA
GAGTTCTAAACTTAGTGGAAAATTGGCTGAACAACAACACCC---AATTTTGCATAAAGG
TTCTCAACCCATACATGCCCTCAGTTATAGAAAAAATGGAAGCGCTACAAAGGAAATACG
GAGGAGCTTTGGTGAGGAATCCACTCTCACGAAATTCCACACATGAGATGTACTGGGTAT
CTAATGCTTCCGGGAACATAGTGTCATCAGTGAACATGATTTCAAG---AATGTT-----
GATTAACAG-ATT-CACAATGAGACACAAGAAGGCCACG---TACGAGCCAGATGTTGAC
CTCGGAAGTGGAACCCGCAACATCGGAA-------TTGAAAGTGAGACAC-CAAATTTAG
ACATAATTGGGAAAAGAATAGAAAAAATAAAGCAAGAGCATGAAACATCATGGCACTATG
ACCAAGACCACCCATACAAAACGTGGGCCTACCATGGTAGCTACGAAACAAAACAGACTG
GATCAGCATCATCCATGGTGAACGGAGTGGTTAGGCTGCTAACAAAACCTTGGGACATCA
TCCCTATGGTGACACAGATGGCAATGACAGACACGACTCCATTTGGACAACAGCGCGTCT
TCAAAGAGAAAGTGGACACGAGAACCCAAGAACCGAAAGAAGGCACGAAAAAACTAATGA
AAATCACGGCAGAATGGCTCTGGAAAGAACTAGGAAAGAAAAAGACACCTAGGATGTGCA
CCAGAGAAGAATTCACAAGAAAGGTGAGAAGCAATGCAGCCCTAGGTGCCATATTCACTG
ATGAGAACAAGTGGAAGTCGGCACGTGAGGCTGTTGAAGACAGTGGATTTTGGGAATTGG
TTGACAAGGAAAGGAATCTCCATCTTGAAGGAAAGTGTGAGACATGTGTGTATAACATGA
TGGGAAAGAGAGAAAAGAAGCTAGGGGAGTTTGGCAAAGCAAAAGGCAGCAGAGCCATAT
GGTACATGTGGCTTGGAGCACGCTTCTTAGAATTTGAAGCCCTAGGATTCCTGAATGAAG
ATCACTGGTTTTCCAGAGAGAACTCCCTGAGTGGAGTGGAAGGAGAAGGGCTGCACAAAC
TAGGCTACATTTTAAGAGACGTGAGTAAGAAAG-AGGGAGGAGCAATGTACGCCGATGAC
ACCGCAGGATGGGACACAAGAATCACACTAGAGGACTTAAAAAATGAAGAAATGGTGACA
AACCACATGGAAGGAGAACACAAGAAA-CTTGCTG-AAGCCATTTTCAAATTAACGT-AC
CAAAACAAGGTGGTGCGTGTGCAAAGACCAACACCAAGAGGC---ACAGTAATGGACATT
ATATCGAGAAGAGACCAAAGAGGTAGTGGACAAGTTGTCACCTACGGCCTCAATACTTTC
ACCAACATGGAAGCCCAACTGATCAGACAAATGGAGGGAGAAGGAGTCTT-----CA-AA
AGTATCCAGCAATTG--ACAGTCAC--AGAAGAA-----ATTGCA-----GTGAAAAACT
GGTTA-GTAAGAGTGGGGCGTGAGAGGTTATCAA--GAATGGCCATCAGTGGAGATGATT
GTGTTGTGAAACCCTTAGATGACAGGTTTGCAAGCGCCCTAACAGCCCTAAATGACATGG
GAAAGGTTAGGAAAGACATACAACAATGGGAACCTTCAAGAGGATGGAACGATTGGACAC
AAGTGCCCTTTTGTTCACACCATTTTCATGAGTTAATCATGAAGGACGGTCGTGTACTCG
TAGTCCCATGCAGAAACCAAGATGAACTGATTGGTAGGGCCCGAATTTCCCAGGGAGCCG
GATGGTCCCTGCGGGAAACAGCCTGTTTGGGGAAGTCTTACGCCCAAATGTGGAGCCTGA
TGTACTTCCACAGACGTGACCTTAGGCTGGCGGCAAATGCCATTTGCTCGGCAGTCCCAT
CACACTGGGTTCCAACAAGTCGAACAACCTGGTCCATACACGCCACACATGAGTGGATGA
CAACAGAAGACATGCTGACAGTCTGGAACAGGGTGTGGATTCAAGAAAACCCATGGATGG
AAGACAAAACTCTAGTAGAATCATGGGAAGAAATCCCATATTTGGGGAAAAGAGAAGACC
AATGGTGCGGCTCATTGATTGGGCTAACAAGCAGGGCCACCTGGGCGAAGAACATCCAAA
CAGCGATAAATCAAGTTAGATCCCTAATAGGCAATGAGGAATACACAGACTACATGCCAT
C----------CATGAAAAGATTCAGAAGA-------GAAG------AGGAAGAGGC---
---------------AGGAGTCTTGTG-----------GT--------------------
------------------------------------------------------------
------------------------------------------------------------
------------------------------------------------------------
------------------------------------------------------------
------------------------------------------------------------
---------------------------------------------A----G---------
------------------------------------------------------------
------------------------------------------------------------
------------------------------------------------------------
------------------------------------------------------------
------------------------------------------------------------
------------------------------------------------------------
------------------------------------------------------------
------------------------------------------------------------
------------------------------------------------------------
------------------------------------------------------------
------------------------------------------------------------
------------------

#D2|C|JN851131
------------------------------------------------------------
------------------------------------------------------------
------------------------------------------------------------
------------------------------------------------------------
------------------------------------------------------------
-----------------------ATGAATAACCAACGGAAAAAG---GCGAGAAATACGC
CTTTCAATATGCTGAAACGCGAGAGAAACCGCGTGTCAACTGTGCAGCAGCTG--ACAAA
GAGATTCTCACTTGGAATGCTGCAGGGACGAGGACCGTTGAAACTGTTCATGGCCCTGGT
GGCATTCCTTCGTTTCCTAACAATCCCGCCAACAGCAGGGATATTAAAAAGATGGGGAAC
AATCAAAAAATCAAAGGCCATCA---ATGTTCTGAGAGGGTTCAGGAAAGAGATTGGAAG
GATGCTGAACATCTTGAACAGGAGACGCA---------------------GAACTGCAGG
TGTAATCATTATGATGA------TTCCAACAGTGATGGCGT------------TCCATTT
AACC-------ACACGCAACGGAGAACCACACATGATCGTCAGTA-GACAAGAGAAAG--
GGAAAAGTCTCCTGTTCAAAACAGAGAACGGTGTGAACATGTGTACCCTCATGGCCATAG
ACCTTGGTGAATTGTGTGAAGACACAATCACTTATAATTGTCCTCTTCT---CAGGCAGA
ATGAACCAGAAGACATAGACTGTTGGTGCAAC----------TCTACGTCAACATGGGTA
ACTTATGGGACATGCAC-------CGCCACAGGAGAACACAGAAGGGAAAAAAGATCAGT
GGCACTCGTTCCA--------------CATGTGGGAATGGGACTGGAGACACGAACTGAA
ACATGGATGT-CATCAGAAGGGGCCTGGAAACATGCTCAGAGAATCGAAACTTGGGTCTT
GAGACATCCAGGCTTTACCATAATGGCAGCAATCCTGGCATACACCATAGGAA-CGACAT
ATTTCCAAAGAGTCCTGATTTTCATTTTACTGACAGCTGTCGCTCC----TTCAATGACA
ATGCGTTGCATAGGAATATCAAACAGAGACTTTGTGGAAGGGGTTTCAGGAGGAAGCTGG
GTTGACATAGTCTTAGAACATGGAAGCTGTGTGACGACGATGGCGAAAAACAAACCAACA
TTGGATTTTGAACTGATAAAAACGGAAGCCAAACATCCC-GCCACTCTAAGGAAGTATTG
TATAGAGGCAAAGCTGACTAACACAACAACAGCATCTCGCTGCCCAAC-ACAAGGAGAAC
CTAGCTTAAAAGAAGAACAG---GACAAAAGGTTTGTCTGTAAACACTCCATGGTGGACA
GAGGATGGGGAAATGGATGCGGATTATTTGGAAAGGGAGGCATCGTGACCTGTGCAATGT
TCACATGCAAAAAGAACATGGAAGGAAAAGTCGTGCAACCAGAAAACTTGGAGTACACCA
TTG-------------TGATAACACCTCAC---TCAGGGGAAGAGAATGCAGTC--GGAA
ATGATA-----CA----GGAA--AA-----------CACGGCAAGGAAA-TTAAAGTAAC
ACCACAGAGTTCCATT-ACAGAAGC-AGAACTGACAGGCTATGGCACTGTCACGATGGAA
TGCTCCCCGAGAACGGGCCTCGACTTTAATGAG-ATGGTGTTGCTGCAAATGGAAGACAA
GGCTTGGCTGGTGCACAGGCAATGGTTCTTAGACCTGCCGTTACCATGGCTGCCCGGAGC
AGACACACAAGGATCAAATTGGATACAGAAGGAGACATTGGTCACTTTCAAAAATCCCCA
TGCGAAGAAACAGGATGTTGTTGTTTTAGGATCCCAAGAAGGGGCTATGCATACAGCACT
CACAGGAGCCACGGAAATCCAGAT--GTCA---TCAGGAAACTT--ACTGTTCA------
--CAGGACATCTTAAGTGCAGGCTGAGAATGGACAAACTACAGCTCAAAGGAATGTCATA
TTCTATGTGCACAGGAAAGTTTAAAGTTGTGAAGGAAATAGCAGAAACACAACATGGAAC
AATAGTTATCAGAGTACAATATGAAGGGGACGGTTCTCCGTGTAAGATCCC---TTTTGA
AATAATGGATTTGGAGAAAAGACATGTCT-TAGGTCGCTTGATCACAGTCAACCCAATTG
TCACAGAAAAAGACAGCCCAGTCAAC-------ATAGAAGCAGAACCTCCATTCGGAGAC
AGCTACATCATTA-TAGG-AGTAGAACCGGGACAACTGAAACTCAGCTGGTTTAAGAAAG
GAAGTTCTATTGGCCAAATGTTTGAGACAACAATGAGAGGAGCGAAGAGAATGGCCATTT
TAGGTGACACAGCTTGGGACTTTGGATCCCTGGGAGGAGTGTTCACATCTATAGGAAAGG
CCCTCCACCAAGTCTTTGGAGCAATCTATGGGGCTGCCTTCAGCGGGGTTTCATGGACTA
TGAAAATCCTCATAGGAGTCGTCATCACATGGATAGGAATGAATTCACGCAGCACCTCAC
TGTCTGTGTCACTAGTATTAGTGGGGGTCGTGACATTGTATTTGGGAGTCATGGTGCAGG
CCGATAGTGGTTGCGTCGTGAGTTGGAAAAACAAAGAACTGAAATGTGGTAGTGGGATTT
TTATCACAGACAACGTACACACATGGACAGAACAATACAAATTTCAACCAGAATCCCCTT
CAAAGCTAGCCTCAGCTATCCAGAAGGCTCATGAAGAGGGCATTTGTGGAATCCGCTCAG
TAACAAGATTGGAGAATCTGATGTGGAAACAAATAACACCAGAACTGAATCACATTCTAT
CAGAAAATGAGGTAAAATTGACTATCATGACAGGAGACATTAAAGGAAT------CATGC
AGGCAGGAAAACGATCCCTGCGGCCTCAACCCACT-------------GAG----CTGAA
GTACTCTTGGAAAACATGGGGCAAAGCAAAAATGCTCT---CCACAGAGCTTCATAACCA
CACCTTTCTCATTGATGGCCCCGAAACAGCAGAATGTCCCAACACAAACAGAGCTTGGAA
CTCACTAGAAGTTGAAGATTATGGTTTTGGAGTATTCACCACCAACATATGGCTGAAA--
CTGAAAGAAAGGCAGGAAGTATTTTGTGACTCAAAACTCATGTCAGCAGCCATAAAAGAC
AATAGGGCCGTCCACGCCGATATGGGTTATTGGATAGAAAGCGCACTTAATGACACATGG
AAGATTGAGAAAGCCTCTTTCATTGAAGTTAAAAGCTGCCACTGGCCAAAGTCACACACC
CTCTGGAGTAATGGAGTGCTAGAAAGTGAGATGATAATTCCAAAGAATTTTGCAGGACCA
GTGTCACAGCACAACTACAGGCCAGGCTATCACACACAAACGGCAGGACCCTGGCATCTA
GGTAAGCTTGAGATGGACTTTGATTTCTGCGAAGGAACCACAGTGGTAGTGACTGAGGAC
TGTGGAAACAGAGGACCCTCTTTAAGAACAACTACTGCTTCTGGAAAACTCATAACAGAA
TGGTGCTGCCGATCTTGCACATTACCACCGCTAAGGTACAGAGGTGAGGATGGATGCTGG
TATGGAATGGAAATCAGACCATCGAAAGAGAAAGAAGAGAACTTGGTCAACTCTTTGGTC
ACAGC--------CGGACATGGACA---GATTGACAACTTCTCACTAGGAGTCTTGGGAA
TGGCA-TTGTTCCTGGAAGAAATGCTCAGGACCCGAGTAGGA--ACGAAA----------
-------CATGC-AATATTGCTAGTTGCAGTTTCT-------TTCGTGACATTGATCACA
GGGAACATGTCCTTTCGAGATTTGGGGAGAGTGATGGTTATGGTGGGCGCTACTATGACG
GATG---ACATAGGCATGGGCGTGACTTATCTTGCCCTATTAGCAGCCTTCAAAGTCAGA
CCAACTTTT---GCAGCTGGACTACTCTT----GAGAAAGCTGACC--TCCAAGGAAT-T
AATGATGACCACCATAGGAATCGTACTCCTCTCTCAGAGCA---CCATACCA-------G
A----GACTATACT------TGAACTGACTGACGCGCTGG---------CTTTGGGGATG
ATGGTTCTCAAAATAGTGA-----------GAAACATGGAAAAGTATCAGCTAGCAGTGA
CTATCATGGCCATCTTGTGCGTCCCAAATGCAGTGATATTACAAA--ACGCAT------G
GAAAGTGAGCTGCACA-----ACACTGGCAGTGGTGTCCGTTTCCCCACTGCTTTTAACA
TCCT---------------------CACAGCAGAAAGCGGACTGGATACCAC--------
TGGCGTTGACG---ATCAAAGGCCTCAATCCAACAGCCATTTTC------TTAACAACCC
TCTCAAGA------ACTAGCAAGAAAAGGAGCTGGCCACTAAATGAGGCTATTATGGCAG
TCGGGATGGTGAGCATTTTAGCCAGTTCTCTCTTAAAGAATGATATT---CCCATGACAG
GACCATTAGTAGCTGGAGGGCTTCTCACTGTGTGTTACGTGCTCACTGGAAGATCGGCTG
ATTTGGAACTAGAGAGAGCTGCTGACGTAAGATGGGAAGAACAGGCAGAGATATCAGGAA
GTAGTCCAATTCTG-----TCAAT--AACAATATCGGAAGATGGTAGCATGTCGATAA--
--AAAATGA------------AGAAGAAGAAC-------AAACATTGACCATACTCATTA
GGACAGGACTGCTGGTGAT--------------ATCAGGACTTTTTCCCGTGTCAATACC
AATCA-CGGCAGCTGCATGGTACCTG--TGGGAAGTGAAAAAACAACGAGCCGGAGTATT
GTGGGATGTCCCTTCACCCCCA------CC-TGTAGGAAAGGCCGAACTGGAAGATGGAG
CCTATAGAATCAAGCAGAAAGGGATTCTAGGATACTCGCAGATCGGGGCCGGAGTTTACA
AAGAAGGAACATTCCACACAATGTGGCACGTCACACGTGGTGCTGTCCTAATGCATAAAG
GGAAGAGAATTGA-ACCGTCATGGGCGGACGTCAAGAAAGACCTAATATCGTATGGAGGA
GGCTGGAAGCTAGAAGGAGAATGGAAGGAAGGAGAAGAAGTCCAGGTCCTGGCATTAGAG
CCTGGAAAGAATCCAAGAGCCGTCCAAACAAAACCCGGTCTCTTCAAAACTAACAC-TGG
AACCATAGGCGCCGTATCTCTGGACTTTTCTCCTGGAACGTCAGGATCTCCAATCGTCGA
CAAAAAAGGAAAAGTTGTGGGCCTTTATGGCAACGGCGTCGTCACAAGGAGTGGAACATA
TGTGAGTGCCATAGCCCAGACTGAAAAAAGCATTGAAGA--CAAT-CCAGAGA---TTGA
AGA---TGACATCTTTCGAAAGAAAAGATTGACCATCATGGACCTCCACCCAGGAGCGGG
AAAAACGAA-GAGATACCTTCCAGCAATAGTCAGAGAAGCCATAAAACGAGGTTTGAGGA
CACTAATCCTGGCCCCCACTAGAGTTGTGGCGGCTGAAATGGAAGAAGCTCTCAGAGGAC
TTCCAATAAGATACCAAACCCCAGCCATCAGAGTTGAGCACACTGGGCGGGAGATTGTGG
ATCTAATGTGTCACGCCACATTTACCATGAGGCTGCTATCCCCAATTAGAGTACCAAATT
ACAACCTGATCATCATGGATGAAGCCCATTTCACAGACCCAGCAAGCATAGCAGCTAGAG
GATACATTTCAACTCGAGTTGAGATGGGTGAAGCAGCTGGGATTTTCATGACAGCTACTC
CTCCTGGAAGCAGAGACCCATTTCCTCAGAGCAATGCACCAATCATGGATGAAGAAAGGG
AAATCCCTGAGCGTTCGTGGAATTCTGGACATGAGTGGATCACGGATTTTAAAGGGAAGA
CTGTTTGGTTTGTTCCAAGTATAAAAGCAGGAAATGATATAGCAGCTTGCCTGAGAAAGA
ATGGAAAGAAAGTGATACAACTCAGCAGGAAGACCTTTGATTCTGAATATATCAAGACTA
GGACCAATGATTGGGACTTTGTGGTCACGACAGACATTTCAGAAATGGGTGCTAACTTCA
AGGCTGAGAGGGTTATAGACCCCAGGCGCTGCATGAAACCAGTCATACTAACAGATGGTG
AAGAGCGGGTGATTCTGGCAGGACCCATGCCAGTGACCCACTCTAGTGCAGCACAAAGAA
GAGGGAGAGTAGGAAGAAATCCAA---AAAATGAAAATGACCAGTACATATACATGGGGG
AACCTCTG--GAAAATGATG-AAGACTGTGCACACTGGAAAGAAGCTAAGATGCTTCTAG
ACAACATCAACACGCCTGAAGGAATCATTCCCAGCATGTTCGAACCAGAGCGTGAAAAGG
TGGATGCTATTGATGGTGAATACCGCTTAAGAGGAGAAGCAAGGAAAACTTTTGTGGACC
TAATGAGAAGAGGAGACCTACCAGTCTGGCTAGCCTACAGAGTGGCAGCTGAAGGCATCA
ACTACGCAGACAGAAGATGGTGCTTTGATGGAGTCAAGAACAATCAAATCTTGGAAGAAA
ATGTGGAAGTGGAAATTTGGACAAAAGAAGGAGAAAGGAAGAAATTAAAACCCAGATGGT
TGGATGCTAGGATCTACTCTGACCCACTGGCGCTCAAAGAATTCAAGGAATTCGCAGCTG
GAAGAAAGTCTCTGACCCTGAATCTAATCACAGAGATG------GGTAGGCTCCCAACCT
TCATGACCCAGAAAGCAAGGAACGCACTAGACAATCTA-GCAGTCCTGCATACGGCTGAA
GCAGGCGGAAGGGCGTACAATCATGCTCTTAGTGAACTGCCGGAGACCCTGGAGA-CATT
GCTTTTATTGACACTCTTGGCCACAGTCACGGGCGGAATCTTCCTATTCTTGATGAGCGG
AAAAGGCATAGGGAAGATGACCCTGGGAA-TGTGCTGCATAATCACG---GCCA--GTGT
TCTCCTATGGTATGCACA-AATACAGCCACACTGGATAGCAGCTTCAATAATACTGGAGT
TTTTTCTCATAGTCTTGCTCATTCCAGAACCAGAAAAGCAGAGAACACCCCAAGATAATC
AATTAACTTATGTTGTCATAGCCATCCTTACAGTGGTGGCAGCAACCATGGCAAACGAG-
ATGGGTTTCCTGGAAAAAACAAAGAAAGATTTCGG------ATT----GGGA--AGCATT
GCAATCCAGCAACCTGAG---------------AGCAACATCC---------------TG
GACA---------------TAGATCTACGCCCTGCATCAGCTTGGACTCTATATGCTGTG
GCAACAACTTTCATTACACCAATGCTGAGACACAGCAT----TGAAAATTCCTCAGTG--
--AATGTGTCTCTAACGGCCATTGCCAACCAAGCCACAGTGTTAATGGGCCTTG-GGAAA
GGATGGCCATTGTCAAAAATGGACATCGG------AGTTCCCCTTCTCGCTATCGGGTGC
TATTCGCAAGTTAACC---CCATAACTCTCACGGCAGCCCTTCTCTTATTGGTAGCACAT
TATGCCATCATAGG--------GCCAGGACTCCAAGCGAAAGCAACTAGAGAAGCTCAGA
AAAGAGCAGCAGCGGGCATCATGAAAAACCCAACTGTGGATGGAATAACAGTGATTGAC-
--------CTAGATCCAAT--ACCCTATGATCCAAAGTTTGAAAAGCAGTTGGGACAAGT
AATGCTCTTAGTCCTCTGCGTGACTCAAGT--------ATTGATGA---TGAGGACTACA
TGG----GCTTTGTGTGAAGCTCTAACCTTAGCGACCGGGCCCATTTCCACACTGTGGGA
-AGGAAATCCAGGGAGATTTTGGAATACAACTATTGCAGTGTCAATGGC-----TAACAT
TTTTAGAGGGAGCTACTTGGCCGGAGCCGGACTTCTCTTTTCTATCATG-----------
-AAGAATACGGCCAA---------CACAAGAAGGGGAACTGG-CAACACAGGAGAGA--C
GCTTGGAGAAAAATGGAAAAACCGATTGAATGCATTGGGGAAGAGTGAATTCCAGATCTA
TAAGAAAAGTGGAATCCAGGAGGTGGATAGAACCTTAGCAAAA------------GAAGG
GATCAAAAGAGGGGAA----ACGGACCATCACGCTGTGTCGCGAGGCTCGGCGAAACTGA
GATGGTTCGTCGAGAGAAACCTGGTCACACCAGAAGGGAAAGTAGTGGACCTCGGTTGCG
GCAGGGGGGGCTGGTCATACTATTGTGGGGGACTAAAGAATGTGAAAGAAGTCAAAGGCC
TAACAAAAGGAGGACCAGGACACGAAGAACCCATTCCCATGTCAACATATGGTTGGAACC
TGGTGCGTCTTCAAAGTGGAGTTGATGTTTTTTTTACTCCGCCAGAAAAGTGTGACACAC
TGCTGTGCGACATAGGGGAGTCGTCACCAAACCCCACGGTTGAGGCAGGACGAACACTCA
GAGTTCTAAACCTAGTGGAAAATTGGCTGAACAACAACACCC---AATTTTGCATAAAGG
TTCTCAACCCATATATGCCCTCAGTTATAGAAAAAATGGAAGCGCTGCAAAGGAAATACG
GAGGAGCTTTGGTGAGGAATCCACTCTCACGAAATTCCACACACGAGATGTACTGGGTAT
CCAATGCTTCCGGGAACATAGTGTCATCAGTGAACATGATTTCAAG---AATGTT-----
GATTAATAG-ATT-CACAATGAGACATAAGAAGGCCACA---TACGAGCCAGATGTTGAC
CTCGGAAGCGGAACCCGCAACATCGGAA-------TTGAAAGTGAGAAAC-CAAATCTGG
ACATAATTGGGAAAAGAATAGAAAAAATAAAACAAGAGCATGAAACATCATGGCACTATG
ACCAAGACCACCCATACAAAACGTGGGCCTACCATGGCAGCTACGAAACAAAACAGACTG
GATCAGCATCATCCATGGTGAACGGAGTGGTTAGGCTGCTAACAAAACCTTGGGACGTCA
TCCCCATGGTGACACAGATGGCAATGACAGACACGACTCCATTTGGACAACAGCGCGTTT
TCAAAGAGAAAGTGGACACAAGAACCCAAGAACCGAAAGAAGGCACGAAAAAACTAATGA
AAATCACGGCTGAATGGCTCTGGAAAGAACTAGGAAAGAAAAAGACACCTAGGATGTGCA
CCAGAGAAGAATTCACAAGAAAGGTGAGAAGCAATGCAGCCTTAGGTGCCATATTCACTG
ATGAGAATAAGTGGAAGTCGGCACGTGAGGCTGTTGAAGATAGTGGATTCTGGGAACTGG
TTAACAAGGAAAGGAATCTTCATCTTGAAGGAAAGTGTGAGACATGTGTGTACAACATGA
TGGGAAAGAGAGAGAAGAAGCTAGGGGAGTTCGGCAAAGCAAAAGGCAGCAGAGCCATAT
GGTACATGTGGCTTGGAGCACGCTTCTTAGAGTTTGAAGCCCTAGGATTCTTGAATGAAG
ATCACTGGTTTTCCAGAGAGAACTCCTTGAGTGGAGTGGAAGGAGAAGGGCTGCACAAGC
TAGGCTACATTTTGAGAGACGTGAGCAAAAAAG-AAGGAGGAGCAATGTACGCCGATGAC
ACCGCAGGATGGGACACAAGAATCACACTAGAGGACTTAAAAAATGAAGAAATGGTGACA
AACCACATGGAAGGAGAACACAAGAAA-CTTGCTG-AAGCCATTTTCAAATTAACGT-AC
CAAAACAAGGTGGTGCGTGTGCAAAGACCAACACCAAGAGGC---ACAGTAATGGACATT
ATATCGAGAAGAGACCAAAGAGGTAGTGGACAAGTTGTCACCTACGGCCTCAATACTTTC
ACCAACATGGAAGCCCAACTGATCAGACAGATGGAAGGAGAAGGAGTCTT-----CA-AA
AGCATCCAGCACCTG--ACAGTCAC--AGAAGAA-----ATTGCA-----GTGAAAAACT
GGTTA-GTAAGAGTGGGGCGTGAGAGGTTATCAA--GAATGGCCATCAGTGGAGATGATT
GTGTTGTGAAACCCTTAGATGACAGGTTTGCAAGCGCTCTAACAGCTCTAAATGACATGG
GAAAAGTTAGGAAAGACATACAACAATGGGAACCTTCAAGAGGATGGAACGATTGGACAC
AAGTGCCCTTTTGTTCACACCATTTCCATGAGTTAATCATGAAGGACGGTCGCGTACTCG
TAGTTCCATGTAGAAACCAAGATGAACTGATTGGTAGGGCTCGAATTTCCCAGGGAGCCG
GGTGGTCTTTGCGGGAAACAGCCTGTTTGGGGAAGTCTTACGCCCAGATGTGGAGCCTGA
TGTACTTCCACAGACGTGACCTTAGGCTGGCGGCAAATGCTATTTGCTCGGCAGTCCCAT
CACATTGGGTTCCAACAAGTCGAACGACCTGGTCCATACATGCCACACATGAGTGGATGA
CAACAGAAGATATGCTGACAGTCTGGAACAGGGTGTGGATTCAAGAAAACCCATGGATGG
AAGACAAAACTCCAGTAGAATCATGGGAAGAAATCCCATATTTGGGGAAAAGAGAAGACC
AATGGTGCGGCTCATTGATCGGGCTAACAAGCAGGGCCACCTGGGCAAAGAACATCCAAA
CAGCAATAAATCAAGTTAGATCCCTAATAGGCAATGAGGAATACACAGACTACATGCCAT
C----------CATGAAAAGGTTCAGAAGA-------GAAG------AGGAAGAGGC---
---------------AGGAGTCTTGTG-----------GT--------------------
------------------------------------------------------------
------------------------------------------------------------
------------------------------------------------------------
------------------------------------------------------------
------------------------------------------------------------
---------------------------------------------A----G---------
------------------------------------------------------------
------------------------------------------------------------
------------------------------------------------------------
------------------------------------------------------------
------------------------------------------------------------
------------------------------------------------------------
------------------------------------------------------------
------------------------------------------------------------
------------------------------------------------------------
------------------------------------------------------------
------------------------------------------------------------
------------------

#D2|C|AB189122
------------------------------------------------------------
------------------------------------------------------------
------------------------------------------------------------
------------------------------AGTTGTTAGTCTACGTGGACCGAC-AAAGA
-CAGATT-CTTTGAGGA----AGCT-A-A--GCTTAACGT-AGTTCTAACAG-TTTTTTA
-ATTAGAGAGC---AGATCTCTGATGAATAACCAACGGAAAAAG---GCGAGAAATACGC
CTTTCAATATGCTGAAACGCGAGAGAAACCGCGTGTCAACTGTGCAGCAGCTG--ACGAA
GAGATTCTCACTTGGAATGCTGCAGGGACGAGGACCATTGAAACTGTTCATGGCCCTGGT
GGCATTCCTTCGTTTCCTAACAATCCCGCCAACAGCAGGGATATTAAAAAGATGGGGAAC
AATCAAAAAATCAAAGGCTATCA---ATGTCTTGAGAGGGTTCAGGAAAGAGATTGGAAG
GATGCTGAACATCTTGAACAGGAGACGTA---------------------GAACTGCAGG
TGTAATTATTATGATGA------TTCCAACAGTGATGGCAT------------TCCATTT
AACC-------ACACGCAACGGAGAACCACACATGATCGTCAGTA-GACAAGAGAAAG--
GGAAAAGTCTTCTGTTTAAAACAGAGAACGGTGTGAACATGTGTACCCTCATGGCCATGG
ACCTTGGTGAATTGTGTGAAGACACAATCACTTATAATTGTCCTCTTCT---CAGGCAGA
ATGAACCAGAAGACATAGACTGTTGGTGCAAC----------TCTACGTCTACATGGGTA
ACTTATGGGACATGCAC-------CGCCACAGGAGAACACAGAAGGGAAAAAAGATCAGT
GGCACTCGCTCCA--------------CATGTGGGAATGGGACTGGAGACACGAACTGAA
ACATGGATGT-CATCAGAAGGGGCCTGGAAACATGCCCAGAGAATTGAAACTTGGGTCTT
GAGACATCCAGGCTTCACCATAATGGCAGCAATCCTGGCATATACCATAGGAA-CGACAT
ATTTCCAAAGAGTCCTGATTTTCATCTTACTGACAGCTGTCGCTCC----TTCAATGACA
ATGCGCTGTATAGGAATATCAAATAGAGACTTTGTGGAAGGGGTTTCAGGAGGAAGCTGG
GTTGACATAGTCTTAGAACATGGAAGCTGTGTGACGACGATGGCGAAAAATAAACCAACA
TTGGATTTTGAACTGATAAAAACGGAAGCCAAACATCCC-GCCACTCTAAGGAAGTATTG
TATAGAGGCAAAGCTGACCAACACAACTACAGCATCTCGCTGCCCAAC-ACAAGGAGAAC
CTAGCCTAAATGAAGAACAG---GACAAAAGGTTTGTCTGCAAACACTCCATGGTAGACA
GAGGATGGGGAAATGGATGCGGATTATTTGGAAAGGGAGGCATCGTGACCTGTGCAATGT
TCACATGCAAAAAGAACATGGAAGGAAAAGTCGTGCAACCAGAAAACTTGGAGTACACCA
TTG-------------TGATAACACCTCAC---TCAGGGGAAGAGAATGCAGTC--GGAA
ACGACA-----CA----GGAA--AA-----------CACGGCAAGGAAA-TTAAAGTAAC
ACCACAGAGTTCCATT-ACAGAAGC-AGAACTGACCGGCTATGGCACTGTCACGATGGAA
TGCTCTCCGAGAACGGGCCTCGACTTTAATGAG-ATGGTGTTGCTGCAAATGGAAAACAA
GGCTTGGCTGGTGCACAGGCAATGGTTCTTAGACCTGCCGTTACCATGGCTGCCCGGAGC
AGACACACAAGGATCAAATTGGATACAGAAGGAGACATTGGTCACTTTCAAAAATCCCCA
TGCGAAGAAACAGGATGTTGTTGTTTTAGGATCCCAAGAAGGGGCTATGCATACAGCACT
CACAGGGGCTACGGAAATCCAGAT--GTCA---TCAGGAAACTT--ACTGTTCA------
--CAGGACATCTTAAGTGCAGGCTGAGAATGGACAAACTACAGCTCAAAGGAATGTCATA
TTCTATGTGTACAGGAAAGTTTAAAGTTGTGAAGGAAATAGCAGAAACACAACATGGAAC
AATAGTTATCAGAGTACAATATGAAGGGGACGGTTCTCCGTGCAAGATCCC---TTTTGA
AATAATGGATTTGGAAAAAAGACATGTCT-TAGGTCGCTTGATCACAGTCAACCCAATTG
TTACAGAAAAAGACAGCCCAGTCAAC-------ATAGAAGCAGAGCCTCCATTCGGAGAC
AGCTACATCATTA-TAGG-AGTAGAACCGGGACAACTGAAGCTCAACTGGTTTAAGAAAG
GAAGTTCTATTGGCCAAATGTTTGAGACAACAATGAGAGGAGCGAAGAGAATGGCCATTT
TAGGTGACACAGCTTGGGATTTTGGATCCCTGGGAGGAGTGTTCACATCTATAGGAAAGG
CCCTCCACCAAGTCTTTGGAGCAATCTATGGGGCTGCCTTCAGTGGGGTTTCATGGACTA
TGAAAATCCTCATAGGAGTCGTCATCACATGGATAGGAATGAATTCACGCAGCACCTCAC
TGTCTGTGTCACTAGTATTAGTGGGGGTCGTGACACTGTACTTGGGAGTCATGGTGCAGG
CCGATAGTGGTTGCGTTGTGAGTTGGAAAAACAAAGAACTGAAATGTGGTAGTGGGATTT
TTATCACAGACAACGTGCACACATGGACAGAACAATACAAATTCCAACCAGAATCCCCTT
CAAAGCTGGCTTCAGCTATCCAGAAGGCTCATGAAGAGGGCATTTGTGGAATCCGCTCAG
TAACAAGATTGGAGAATCTGATGTGGAAACAAATAACACCAGAACTGAATCACATTCTAT
CAGAAAATGAGGTAAAATTGACTATCATGACAGGAGACATTAAAGGAAT------CATGC
AGGCAGGAAAACGATCCCTGCGGCCTCAACCCACT-------------GAG----CTGAA
GTACTCTTGGAAAGCATGGGGCAAAGCGAAAATGCTCT---CCACAGAGCTTCATAACCA
CACCTTTCTCATTGATGGCCCCGAAACAGCAGAATGTCCCAACACAAACAGAGCTTGGAA
CTCATTAGAAGTTGAAGACTATGGCTTTGGAGTATTCACCACCAACATATGGCTGAAA--
CTGAAAGAAAGGCAGGATGTATTTTGTGACTCAAAACTCATGTCAGCAGCCATAAAAGAC
AACAGGGCCGTCCACGCCGATATGGGTTATTGGATAGAAAGCGCACTCAATGACACATGG
AAGATTGAGAAAGCCTCTTTTATTGAAGTTAAAAGCTGCCACTGGCCAAAGTCACACACT
CTCTGGAGTAATGGAGTGCTAGAAAGTGAGATGATAATTCCAAAGAATTTTGCAGGACCA
GTGTCACAACACAACTACAGACCAGGTTATCATACACAAACGGCAGGACCCTGGCATCTA
GGTAAGCTTGAGATGGACTTTGATTTCTGCGAAGGAACCACAGTGGTAGTGACTGAGGAC
TGTGGAAATAGAGGACCCTCTTTAAGAACAACTACTGCTTCTGGAAAACTCATAACAGAA
TGGTGCTGCCGATCTTGCACATTACCACCGCTAAGGTACAGAGGTGAGGATGGATGCTGG
TATGGAATGGAAATCAGACCATTGAAAGAGAAAGAAGAGAACTTGGTCAACTCTTTGGTC
ACAGC--------CGGACATGGACA---GATTGACAACTTCTCACTAGGAGTCTTGGGAA
TGGCA-TTGTTCCTGGAAGAAATGCTCAGGACCCGAGTAGGA--ACGAAA----------
-------CATGC-AATATTACTAGTTGCAGTTTCT-------TTCGTGACATTGATCACA
GGGAACATGTCCTTTCGAGATTTGGGGAGAGTGATGGTTATGGTGGGCGCTACTATGACG
GATG---ACATAGGCATGGGCGTGACTTATCTTGCCCTATTAGCAGCCTTCAAAGTCAGA
CCAACTTTT---GCAGCTGGACTACTCTT----GAGAAAGCTGACC--TCCAAGGAAT-T
AATGATGACCACCATAGGAATCGTACTCCTCTCTCAGAGCA---CCATACCA-------G
A----GACTATACT------TGAACTGACTGACGCGCTAG---------CTTTGGGGATG
ATGGTTCTCAAAATAGTGA-----------GAAACATGGAAAAGTATCAACTAGCAGTGA
CTATCATGGCCATCTTGTGCGTCCCAAATGCAGTGATATTACAAA--ACGCAT------G
GAAAGTGAGCTGCACA-----ACACTGGCAGTGGTGTCCGTTTCCCCACTGCTTTTAACA
TCCT---------------------CACAGCAGAAAGCGGATTGGATACCAC--------
TGGCGTTGACG---ATCAAAGGCCTCAATCCAACAGCCATTTTC------TTAACAACCC
TCTCAAGA------ACTAGCAAGAAAAGGAGCTGGCCACTAAATGAGGCTATTATGGCAG
TCGGGATGGTGAGCATTTTAGCCAGTTCTCTCTTAAAGAATGATATT---CCCATGACAG
GACCATTAGTAGCTGGAGGGCTTCTCACTGTGTGTTACGTGCTCACTGGAAGATCGGCTG
ATTTGGAACTGGAGAGAGCTGCTGACGTAAGATGGGAAGAACAGGCAGAAATATCAGGAA
GTAGTCCAATTCTG-----TCAAT--AACAATATCGGAAGATGGTAGTATGTCGATAA--
--AAAATGA------------AGAAGAAGAAC-------AAACACTGACCATACTCATTA
GGACAGGACTGCTGGTGAT--------------ATCAGGACTTTTTCCCGTGTCAATACC
AATCA-CGGCAGCTGCATGGTACCTG--TGGGAAGTGAAAAAACAACGAGCCGGAGTATT
GTGGGATGTCCCTTCACCCCCA------CC-TGTGGGAAAGGCCGAACTGGAAGATGGAG
CCTATAGAATCAAGCAGAAAGGGATTCTAGGATACTCGCAGATCGGAGTCGGAGTTTACA
AAGAAGGAACATTCCACACAATGTGGCATGTCACACGTGGTGCTGTCCTAATGCATAAAG
GGAAGAGAATTGA-ACCATCATGGGCGGACGTCAAGAAAGACCTAATATCGTATGGAGGA
GGCTGGAAGCTAGAAGGAGAATGGAAGGAAGGAGAAGAAGTCCAGGTCCTGGCATTAGAG
CCTGGAAAGAATCCAAGAGCCGTCCAAACAAAACCCGGTCTCTTCAAAACTAACAC-TGG
AACCATAGGCGCCGTATCTCTGGACTTTTCTCCTGGAACCTCAGGATCTCCAATAGTTGA
CAAAAAAGGAAAAGTTGTGGGCCTTTATGGCAACGGTGTCGTCACAAGGAGTGGAACATA
TGTGAGTGCCATAGCCCAGACTGAAAAAAACATTGAAGA--CAAT-CCAGAGA---TTGA
AGA---TGACATCTTTCGAAAGAAAAGATTAACCATCATGGACCTCCACCCAGGAGCGGG
AAAAACGAA-GAGATACCTTCCAGCAATAGTCAGAGAAGCCATAAAACGAGGCTTGAGGA
CACTAATCCTGGCCCCCACTAGAGTTGTGGCGGCTGAAATGGAAGAAGCTCTCAGAGGAC
TTCCAATAAGATATCAAACCCCAGCTATCAGAGCCGAGCACACTGGGCGGGAGATTGTGG
ATCTAATGTGTCATGCCACATTTACCATGAGGCTGCTGTCACCAATTAGAGTACCAAATT
ACAACCTGATCATCATGGATGAAGCCCATTTCACAGACCCAGCAAGCATAGCAGCTAGAG
GATATATTTCAACTCGAGTTGAGATGGGTGAAGCAGCTGGGATTTTCATGACAGCTACTC
CTCCTGGAAGCAGAGACCCATTTCCTCAGAGCAATGCACCAATCATGGATGAAGAAAGGG
AAATCCCTGAGCGTTCGTGGAATTCTGGACATGAGTGGGTTACGGATTTTAAAGGGAAGA
CTGTTTGGTTTGTTCCAAGTATAAAAGCAGGAAATGATATAGCAGCTTGCCTGAGAAAGA
ATGGAAAGAAAGTGATACAACTCAGCAGGAAGACCTTTGATTCTGAATATATCAAGACTA
GGACCAATGATTGGGACTTTGTGGTCACGACAGACATTTCAGAAATGGGTGCTAACTTCA
AGGCTGAGAGGGTTATAGACCCCAGGCGCTGCATGAAACCAGTCATACTAACAGACGGTG
AAGAGCGGGTGATTCTGGCAGGACCCATGCCAGTGACCCACTCTAGTGCAGCACAAAGAA
GAGGGAGAGTAGGAAGAAATCCAA---AAAATGAAAATGACCAGTACATATACATGGGGG
AACCTCTG--GAAAATGATG-AAGACTGTGCACACTGGAAAGAAGCTAAGATGCTTCTAG
ATAACATCAACACGCCTGAAGGAATCATTCCCAGCATGTTCGAACCAGAGCGTGAAAAGG
TGGATGCCATTGATGGTGAATACCGCTTAAGAGGAGAAGCGAGGAAAACTTTTGTGGACC
TAATGAGAAGAGGAGACCTACCAGTCTGGCTAGCCTACAGAGTGGCAGCTGAAGGTATCA
ACTACGCAGACAGAAGATGGTGCTTTGATGGAGTCAAAAACAACCAAATCTTGGAAGAAA
ATGTGGAAGTGGAAATTTGGACAAAAGAAGGAGAAAGGAAGAAATTAAAACCCAGATGGT
TGGATGCTAGGATCTACTCTGACCCACTGGCGCTCAAAGAATTCAAGGAATTCGCAGCTG
GAAGAAAGTCCCTGACCCTGAATCTAATCACAGAGATG------GGTAGGCTCCCAACCT
TCATGACCCAGAAAGCAAGGAACGCATTAGACAACTTA-GCAGTCCTGCATACGGCTGAA
GCAGGCGGAAGGGCGTACAATCATGCTCTTAGTGAACTGCCGGAGACCCTGGAGA-CATT
GCTTTTACTGACACTCTTGGCCACAGTCACGGGCGGAATCTTCCTATTCTTGATGAGCGG
AAAAGGCATAGGGAAGATGACCCTGGGAA-TGTGCTGCATAATCACG---GCCA--GTGT
TCTCCTATGGTATGCACA-AATACAGCCACACTGGATAGCAGCTTCAATAATACTGGAGT
TTTTTCTCATAGTCTTGCTCATTCCAGAACCAGAAAAGCAGAGAACACCCCAAGATAACC
AATTAACTTATGTTGTCATAGCCATCCTTACAGTGGTGGCCGCAACTATGGCAAATGAG-
ATGGGTTTCCTGGAAAAAACAAAGAAAGATTTCGG------ATT----GGGA--AGCATT
GCAACCCAGCAACCTGAG---------------AGCAACATCC---------------TG
GACA---------------TAGATCTACGTCCTGCATCAGCTTGGACTCTATATGCTGTG
GCAACAACCTTCATCACACCAATGTTGAGACACAGCAT----TGAAAATTCCTCAGTG--
--AATGTGTCTCTAACGGCCATTGCCAACCAAGCCACAGTGTTAATGGGTCTTG-GGAAA
GGATGGCCATTGTCAAAAATGGACATCGG------AGTTCCCCTTCTCGCTATCGGGTGC
TATTCACAAGTCAACC---CCATAACTCTCACGGCAGCCCTTCTCTTATTGGTAGCACAT
TATGCCATCATAGG--------GCCAGGACTCCAAGCGAAAGCAACTAGAGAAGCTCAGA
AAAGAGCAGCAGCGGGCATTATGAAAAACCCAACTGTGGATGGAATAACAGTGATTGAC-
--------CTAGATCCAAT--ACCCTATGATCCAAAGTTTGAAAAGCAGTTGGGACAAGT
AATGCTCTTAGTCCTCTGCGTGACTCAAGT--------ATTGATGA---TGAGGACTACA
TGG----GCTTTGTGTGAAGCTCTAACCTTAGCGACCGGGCCCATCTCCACACTGTGGGA
-AGGAAATCCAGGGAGATTTTGGAATACAACTATTGCAGTGTCAATGGC-----TAACAT
TTTTAGAGGGAGTTACTTGGCCGGAGCCGGACTTCTCTTTTCTATCATG-----------
-AAGAACACGGCTAA---------TACAAGAAGGGGAACTGG-CAACACAGGAGAGA--C
GCTTGGAGAAAAATGGAAAAACCGATTGAATGCATTGGGGAAGAGTGAATTCCAGGTCTA
TAAGAAAAGTGGAATCCAGGAGGTGGATAGAACCTTAGCAAAA------------GAAGG
CATCGAAAGAGGAGAA----ACGGACCATCACGCTGTGTCGCGAGGCTCGGCGAAACTGA
GATGGTTCGTCGAGAGAAACCTGGTCACACCAGAAGGGAAAGTAGTGGACCTCGGTTGCG
GCAGGGGGGGCTGGTCATACTATTGTGGGGGACTAAAGAATGTAAAAGAAGTCAAAGGCC
TAACAAAAGGAGGACCAGGACACGAAGAACCCATTCCCATGTCAACATATGGTTGGAATC
TGGTGCGTCTTCAAAGTGGAGTTGATGTTTTTTTTACTCCGCCAGAAAAGTGTGACACGT
TGCTGTGTGACATAGGGGAGTCGTCACCAAACCCCACGGTTGAGGCAGGACGAACACTCA
GAGTTCTAAACCTAGTGGAAAATTGGCTGAACAACAACACCC---AGTTTTGCATAAAGG
TTCTCAACCCATATATGCCCTCAGTCATAGAAAAAATGGAAGCGCTGCAAAGGAAATACG
GAGGAGCTTTGGTGAGGAATCCACTCTCACGAAATTCCACACACGAGATGTACTGGGTAT
CCAATGCTTCCGGGAACATAGTGTCATCAGTGAACATGATTTCAAG---AATGTT-----
GATTAACAG-ATT-CACAATGAGACATAAGAAGGCCACA---TACGAGCCAGATGTTGAC
CTCGGAAGCGGAACCCGCAACATCGGAA-------TTGAAAGTGAGATAC-CAAATTTAG
ACATAATTGGGAAAAGAATAGAAAAGATAAAACAAGAGCATGAAACATCATGGCACTATG
ACCAAGACCACCCATACAAAACGTGGGCCTACCATGGCAGCTACGAAACAAAGCAGACTG
GATCAGCATCATCCATGGTGAACGGAGTGGTTAGGCTGCTAACAAAACCTTGGGATGTCA
TCCCTATGGTGACACAGATGGCAATGACTGACACGACTCCATTTGGACAACAGCGCGTTT
TCAAAGAGAAAGTGGACACGAGAACCCAAGAACCGAAAGAAGGCACGAAAAAACTAATGA
AAATCACGGCAGAATGGCTCTGGAAAGAACTAGGAAAGAAAAAGACACCTAGGATGTGCA
CCAGAGAAGAATTCACAAGAAAGGTGAGAAGCAATGCAGCCTTAGGTGCCATATTCACTG
ATGAGAACAAGTGGAAGTCGGCACGTGAGGCTGTTGAAGATAGTGGATTTTGGGAACTGG
TTGACAAGGAAAGGAATCTTCATCTTGAAGGAAAGTGTGAGACATGTGTGTACAACATGA
TGGGAAAGAGAGAGAAGAAGCTAGGGGAGTTCGGCAAAGCAAAAGGCAGCAGAGCCATAT
GGTACATGTGGCTTGGAGCACGCTTCTTAGAGTTTGAAGCCCTAGGATTCTTGAATGAAG
ATCACTGGTTTTCCAGAGAGAACTCCCTGAGTGGAGTGGAAGGAGAAGGGCTGCACAAAC
TAGGCTACATTTTAAGAGACGTGAGCAAGAAAG-AAGGAGGAGCAATGTACGCCGATGAC
ACCGCAGGATGGGACACAAGAATCACACTAGAGGACTTAAAAAATGAAGAAATGGTGACA
AACCACATGGAAGGAGAACACAAGAAA-CTTGCTG-AAGCCATTTTCAAATTAACGT-AC
CAAAACAAGGTGGTGCGTGTGCAAAGACCAACACCAAGAGGC---ACAGTAATGGACATT
ATATCGAGAAGAGACCAAAGAGGTAGCGGACAAGTTGTCACGTACGGCCTTAATACTTTC
ACCAACATGGAAGCCCAACTGATCAGACAGATGGAGGGAGAAGGAGTCTT-----CA-AA
AGCATCCAGCACCTG--ACAGTCAC--AGAAGAA-----ATTGCA-----GTAAAAAACT
GGTTA-GCAAGAGTGGGGCGTGAGAGGTTATCAA--GAATGGCCATCAGTGGAGATGATT
GTGTTGTGAAACCCTTAGATGACAGGTTTGCAAGCGCTCTAACAGCTCTAAATGACATGG
GAAAGGTTAGGAAAGACATACAACAATGGGAACCTTCAAGAGGATGGAACGATTGGACAC
AAGTGCCCTTTTGTTCACACCATTTCCATGAGTTAATCATGAAGGACGGTCGTGTGCTCG
TAGTTCCATGTAGAAACCAAGATGAACTGATTGGTAGGGCCCGAATTTCCCAGGGAGCCG
GGTGGTCTTTGCGGGAAACAGCCTGTTTGGGGAAGTCTTATGCCCAAATGTGGAGCCTGA
TGTACTTCCACAGACGTGACCTTAGGCTGGCGGCAAATGCCATTTGCTCGGCAGTCCCAT
CACATTGGGTTCCAACAAGTCGAACAACCTGGTCCATACACGCCACACATGAGTGGATGA
CAACAGAAGATATGCTGACAGTCTGGAACAGGGTGTGGATTCAAGAAAACCCATGGATGG
AAGACAAAACTCCAGTAGAATCATGGGAGGAAATCCCATATTTGGGGAAAAGAGAAGACC
AATGGTGCGGCTCATTGATTGGGCTAACAAGCAGGGCCACCTGGGCAAAGAACATCCAAA
CAGCAATAAATCAAGTTAGATCCCTAATAGGCAATGAGGAATACACAGACTACATGCCAT
C----------CATGAAAAGGTTCAGAAGA-------GAAG------AGGAAGAGGC---
---------------AGGAGTCTTGTG-----------GT-AGAAAGC-AGGAACA----
--------TCAT-----------------------GAGA-----CAAAGTCAGA------
AGTCAGGTCG---GACTAA----GCCATAGTACG--GAAAAAACTATGCTACCTGT-G--
-AGCCCCG--------------------------------------------TCCAAGGA
CG---------------------TTAAAAGAAG---------------------------
-----TCAGG-CCACTAC---AAGT-----------------------------------
---GCCATAGCTT-GAGTAAACTA---------T-GCAGCCTGT-A----G-CTCCACCT
G-A----------GAAGGT-GT-AAAAAATC-T---GGGAGGC-CACAAA--CCATG---
-------GAAGCTGTACG---CATGGCGTA--------GTGGA-CTA---GCGGTTAGAG
GAG------------------------ACCCCTCCCTTACAAATCGCAGC-AACAAT-GG
GGGC---------CCAAGGTGAGATGAAGCTG-TAGTCTCACTGAAAGGACT-AGA-GGT
T--A--GAGGAGA--CCCCCC-----C--------GAAAT------AAAAAACAG-CATA
TTGACGCT--GGGAAAGACCAGAGATCCTGCT-GTCTC-CTCAGCATCA--TTCCAGGCA
CAG-AACGCCAG-AAAATGG-AA---TGGTGCTGTTGAATCAACAGGTTCT---------
------------------------------------------------------------
------------------------------------------------------------
------------------------------------------------------------
------------------------------------------------------------
------------------

#D2|C|AB189123
------------------------------------------------------------
------------------------------------------------------------
------------------------------------------------------------
------------------------------AGTTGTTAGTCTACGTGGACCGAC-AAAGA
-CAGATT-CTTTGAGGA----AGCT-A-A--GCTTAACGT-AGTTCTAACAG-TTTTTTA
-ATTAGAGAGC---AGATCTCTGATGAATAACCAACGGAAAAAG---GCGAGAAATACGC
CTTTCAATATGCTGAAACGCGAGAGAAACCGCGTGTCAACTGTGCAGCAGCTG--ACGAA
GAGATTCTCACTTGGAATGCTGCAGGGACGAGGACCATTGAAACTGTTCATGGCCCTGGT
GGCATTCCTTCGTTTCCTAACAATCCCGCCAACAGCAGGGATATTAAAAAGATGGGGAAC
AATCAAAAAATCAAAGGCTATCA---ATGTCTTGAGAGGGTTCAGGAAAGAGATTGGAAG
GATGCTGAACATCTTGAACAGGAGACGTA---------------------GAACTGCAGG
TGTAATTATTATGATGA------TTCCAACAGTGATGGCAT------------TCCATTT
AACC-------ACACGCAACGGAGAACCACACATGATCGTCAGTA-GACAAGAGAAAG--
GGAAAAGTCTTCTGTTTAAAACAGAGAACGGTGTGAACATGTGTACCCTCATGGCCATGG
ACCTTGGTGAATTGTGTGAAGACACAATCACTTATAATTGTCCTCTTCT---CAGGCAGA
ATGAACCAGAAGACATAGACTGTTGGTGCAAC----------TCTACGTCTACATGGGTA
ACTTATGGGACATGCAC-------CGCCACAGGAGAACACAGAAGGGAAAAAAGATCAGT
GGCACTCGCTCCA--------------CATGTGGGAATGGGACTGGAGACACGAACTGAA
ACATGGATGT-CATCAGAAGGGGCCTGGAAACATGCCCAGAGAATTGAAACTTGGGTCTT
GAGACATCCAGGCTTCACCATAATGGCAGCAATCCTGGCATATACCATAGGAA-CGACAT
ATTTTCAAAGAGTCCTGATTTTCATCTTACTGACAGCTGTCGCTCC----TTCAATGACA
ATGCGTTGTATAGGAATATCAAATAGAGACTTTGTGGAAGGGGTTTCAGGAGGAAGCTGG
GTTGACATAGTCTTAGAACATGGAAGCTGTGTGACGACGATGGCGAAAAATAAACCAACA
TTGGATTTTGAACTGATAAAAACGGAAGCCAAACATCCC-GCCACTCTAAGGAAGTATTG
TATAGAGGCAAAGCTGACCAACACAACAACAGCATCTCGCTGCCCAAC-ACAAGGAGAAC
CTAGCCTAAATGAAGAACAG---GACAAAAGGTTTGTCTGCAAACACTCCATGGTAGACA
GAGGATGGGGAAATGGATGCGGATTATTTGGAAAGGGAGGCATCGTGACCTGTGCAATGT
TCACATGCAAAAAGAACATGGAAGGAAAAGTCGTGCAACCAGAAAACTTGGAGTACACCA
TTG-------------TGATAACACCTCAT---TCAGGGGAAGAGAATGCAGTC--GGAA
ACGACA-----CA----GGAA--AA-----------CACGGCAAGGAAA-TTAAAGTAAC
ACCACAGAGTTCCATT-ACAGAAGC-AGAACTGACCGGCTATGGCACTGTCACGATGGAA
TGCTCTCCGAGAACGGGCCTCGACTTTAATGAG-ATGGTGTTGCTGCAAATGGAAAACAA
GGCTTGGCTGGTGCACAGGCAATGGTTCTTAGACCTGCCGTTACCATGGCTGCCCGGAGC
AGACACACAAGGATCAAATTGGATACAGAAGGAGACATTGGTCACTTTCAAAAATCCCCA
TGCGAAGAAACAGGATGTTGTTGTTTTAGGATCCCAAGAAGGGGCTATGCATACAGCACT
CACAGGGGCTACGGAAATCCAGAT--GTCA---TCAGGAAACTT--ACTGTTCA------
--CAGGACATCTTAAGTGCAGGCTGAGAATGGACAAACTACAGCTCAAAGGAATGTCATA
TTCTATGTGTACAGGAAAGTTTAAAGTTGTGAAGGAAATAGCAGAAACACAACATGGAAC
AATAGTTATCAGAGTACAATATGAAGGGGACGGTTCTCCGTGCAAGATCCC---TTTTGA
AATAATGGATTTGGAAAAAAGACATGTCT-TAGGTCGCTTGATCACAGTCAACCCAATTG
TTACAGAAAAAGACAGCCCAGTCAAC-------ATAGAAGCAGAACCTCCATTCGGAGAC
AGCTACATCATTA-TAGG-AGTAGAACCGGGACAACTGAAGCTCAACTGGTTTAAGAAAG
GAAGTTCTATTGGCCAAATGTTTGAGACAACAATGAGAGGAGCGAAGAGAATGGCCATTT
TAGGTGACACAGCTTGGGATTTTGGATCCCTGGGAGGAGTGTTCACATCTATAGGAAAGG
CCCTCCACCAAGTCTTTGGAGCAATCTATGGGGCTGCCTTCAGTGGGGTTTCATGGACTA
TGAAAATCCTCATAGGAGTCGTCATCACATGGATAGGAATGAATTCACGCAGCACCTCAC
TGTCTGTGTCACTAGTCTTAGTGGGGGTCGTGACACTGTATTTGGGAGTCATGGTGCAGG
CCGATAGTGGTTGCGTTGTGAGTTGGAAAAACAAAGAACTGAAATGTGGTAGTGGGATTT
TTATCACAGACAACGTGCACACATGGACAGAACAATACAAATTCCAACCAGAATCCCCTT
CAAAGCTGGCTTCAGCTATCCAGAAGGCTCATGAAGAGGGCATTTGTGGAATCCGCTCAG
TAACAAGATTGGAGAATCTGATGTGGAAACAAATAACACCAGAACTGAATCACATTCTAT
CAGAAAATGAGGTAAAATTGACTATCATGACAGGAGACATTAAAGGAAT------CATGC
AGGCAGGAAAACGATCCCTGCGGCCTCAACCCACT-------------GAG----CTGAA
GTACTCTTGGAAAGCATGGGGCAAAGCGAAAATGCTCT---CCACAGAGCTTCATAACCA
CACCTTTCTCATTGATGGCCCCGAAACAGCAGAATGTCCCAACACAAACAGAGCTTGGAA
CTCATTAGAAGTTGAGGACTATGGCTTTGGAGTATTCACCACCAACATATGGCTGAAA--
CTGAAAGAAAGGCAGGATGTATTTTGTGACTCAAAACTCATGTCAGCAGCCATAAAAGAC
AACAGGGCCGTCCACGCCGATATGGGTTATTGGATAGAAAGCGCACTCAATGACACATGG
AAGATTGAGAAAGCCTCTTTTATTGAAGTTAAAAGCTGCCACTGGCCAAAGTCACACACT
CTCTGGAGTAATGGAGTGCTAGAAAGTGAGATGATAATTCCAAAGAATTTTGCAGGACCA
GTGTCACAACACAACTACAGACCAGGTTATCATACACAAACGGCAGGACCCTGGCATCTA
GGTAAGCTTGAGATGGACTTTGATTTCTGCGAAGGAACCACAGTGGTAGTGACTGAGGAC
TGTGGAAATAGAGGACCCTCTTTAAGAACAACTACTGCTTCTGGAAAACTCATAACAGAA
TGGTGCTGCCGATCTTGCACATTACCACCGCTAAGGTACAGAGGTGAGGATGGATGCTGG
TATGGAATGGAAATCAGACCATTGAAAGAGAAAGAAGAGAACTTGGTCAACTCTTTGGTC
ACAGC--------CGGACATGGACA---GATTGACAACTTCTCACTAGGAGTCTTGGGAA
TGGCA-TTGTTCCTGGAAGAAATGCTCAGGACCCGAGTAGGA--ACGAAA----------
-------CATGC-AATATTACTAGTTGCAGTTTCT-------TTCGTGACATTGATCACA
GGGAACATGTCCTTTCGAGATTTGGGGAGAGTGATGGTTATGGTGGGCGCTACTATGACG
GATG---ACATAGGCATGGGCGTGACTTATCTTGCCCTATTAGCAGCCTTCAAAGTCAGA
CCAACTTTT---GCAGCTGGACTACTCTT----GAGAAAGCTGACC--TCCAAGGAAT-T
AATGATGACCACCATAGGAATCGTACTCCTCTCTCAGAGCA---CCATACCA-------G
A----GACTATACT------TGAACTGACTGACGCGCTAG---------CTTTGGGGATG
ATGGTTCTCAAAATAGTGA-----------GAAACATGGAAAAGTATCAACTAGCAGTGA
CTATCATGGCCATCTTGTGCGTCCCAAATGCAGTGATATTACAAA--ACGCAT------G
GAAAGTGAGCTGCACA-----ACACTGGCAGTGGTGTCCGTTTCCCCACTGCTTTTAACA
TCCT---------------------CACAGCAGAAAGCGGATTGGATACCAC--------
TGGCGTTGACG---ATCAAAGGCCTCAATCCAACAGCCATTTTC------TTAACAACCC
TCTCAAGA------ACTAGCAAGAAAAGGAGCTGGCCACTAAATGAGGCTATTATGGCAG
TCGGGATGGTGAGCATTTTAGCCAGTTCTCTCTTAAAGAATGATATT---CCCATGACAG
GACCATTAGTAGCTGGAGGGCTTCTCACTGTGTGTTACGTGCTCACTGGAAGATCGGCTG
ATTTGGAACTGGAGAGAGCTGCTGACGTAAGATGGGAAGAACAGGCAGAAATATCAGGAA
GTAGTCCAATTCTG-----TCAAT--AACAATATCGGAAGATGGTAGCATGTCGATAA--
--AAAATGA------------AGAAGAAGAAC-------AAACACTGACCATACTCATTA
GGACAGGACTGCTGGTGAT--------------ATCAGGACTTTTTCCCGTGTCAATACC
AATCA-CGGCAGCTGCATGGTACCTG--TGGGAAGTGAAAAAACAACGAGCCGGAGTATT
GTGGGATGTCCCTTCACCCCCA------CC-TGTGGGAAAGGCCGAACTGGAAGATGGAG
CCTATAGAATCAAGCAGAAAGGGATTCTAGGATACTCGCAGATCGGAGCCGGAGTTTACA
AAGAAGGAACATTCCACACAATGTGGCATGTCACACGTGGTGCTGTCCTAATGCATAAAG
GGAAGAGAATTGA-ACCATCATGGGCGGACGTCAAGAAAGACCTAATATCGTATGGAGGA
GGCTGGAAGCTAGAAGGAGAATGGAAGGAAGGAGAAGAAGTCCAGGTCCTGGCATTAGAG
CCTGGAAAGAATCCAAGAGCCGTCCAAACAAAACCCGGTCTCTTCAAAACTAACAC-CGG
AACCATAGGCGCCGTATCTCTGGACTTTTCTCCTGGAACCTCAGGATCTCCAATCGTTGA
CAAAAAAGGAAAAGTTGTGGGCCTTTATGGCAACGGTGTCGTCACAAGGAGTGGAACATA
TGTGAGTGCCATAGCCCAGACTGAAAAAAACATTGAAGA--CAAT-CCAGAGA---TTGA
AGA---TGACATCTTTCGAAAGAAAAGATTGACCATCATGGACCTCCACCCAGGAGCGGG
AAAAACGAA-GAGATACCTTCCAGCAATAGTCAGAGAAGCCATAAAACGAGGCTTGAGGA
CACTAATCCTGGCCCCCACTAGAGTTGTGGCGGCTGAAATGGAAGAAGCTCTCAGAGGAC
TTCCAATAAGATATCAAACCCCAGCTATCAGAGCCGAGCACACTGGGCGGGAGATTGTGG
ATCTAATGTGTCACGCCACATTTACCATGAGGCTGCTGTCACCAATTAGAGTACCAAATT
ACAACCTGATCATCATGGATGAAGCCCATTTCACAGACCCAGCAAGCATAGCAGCTAGAG
GATATATTTCAACTCGAGTTGAGATGGGTGAAGCAGCTGGGATTTTCATGACAGCTACTC
CTCCTGGAAGCAGAGACCCATTTCCTCAGAGCAATGCACCAATCATGGATGAAGAAAGGG
AAATCCCTGAGCGTTCGTGGAATTCTGGACATGAGTGGGTTACGGATTTTAAAGGGAAGA
CTGTTTGGTTTGTTCCAAGTATAAAAGCAGGAAATGATATAGCAGCTTGCCTGAGAAAGA
ATGGAAAGAAAGTGATACAACTCAGCAGGAAGACCTTTGATTCTGAATATATCAAGACTA
GGACCAATGATTGGGACTTTGTGGTCACGACAGACATTTCAGAAATGGGTGCTAACTTCA
AGGCTGAGAGGGTTATAGACCCCAGGCGCTGCATGAAACCAGTCATACTAACAGACGGTG
AAGAGCGGGTTATCCTGGCAGGACCCATGCCAGTGACCCACTCTATTGCAGCACAAAGAA
GAGGGAGAGTAGGAAGAAATCCAA---AAAATGAAAATGACCAGTACATATACATGGGGG
AACCTCTG--GAAAATGATG-AAGACTGTGCACACTGGAAAGAAGCTAAGATGCTTCTAG
ATAACATCAACACGCCTGAAGGAATCATTCCCAGCATGTTCGAACCAGAGCGTGAAAAGG
TGGATGCCATTGATGGTGAATACCGCTTAAGAGGAGAAGCGAGGAAAACTTTTGTGGACC
TAATGAGAAGAGGAGACCTACCAGTCTGGCTAGCCTACAGAGTGGCAGCTGAAGGTATCA
ACTACGCAGACAGAAGATGGTGCTTTGATGGAGTCAAAAACAACCAAATCTTGGAAGAAA
ATGTGGAAGTGGAAATTTGGACAAAAGAAGGAGAAAGGAAGAAATTAAAACCCAGATGGT
TGGATGCTAGGATCTACTCTGACCCACTGGCGCTCAAAGAATTCAAGGAATTCGCAGCTG
GAAGAAAGTCCCTGACCCTGAATCTAATCACAGAGATG------GGTAGGCTCCCAACCT
TCATGACCCAGAAAGCAAGGAACGCATTAGACAACTTA-GCAGTCCTGCATACGGCTGAA
GCAGGCGGAAGGGCGTACAATCATGCTCTTAGTGAACTGCCGGAGACCCTGGAGA-CATT
GCTTTTACTGACGCTCTTGGCCACAGTCACGGGCGGAATCTTCCTATTCTTGATGAGCGG
AAAAGGCATAGGGAAGATGACCCTGGGAA-TGTGCTGCATAATCACG---GCCA--GTGT
TCTCCTATGGTATGCACA-AATACAGCCACACTGGATAGCAGCTTCAATAATACTGGAGT
TTTTTCTCATAGTCTTGCTCATTCCAGAACCAGAAAAGCAGAGAACACCCCAAGATAACC
AATTAACTTATGTTGTCATAGCCATCCTTACAGTGGTGGCCGCAACTATGGCAAATGAG-
ATGGGTTTCCTGGAAAAAACAAAGAAAGATTTCGG------ATT----GGGA--AGCATT
GCAACCCAGCAACCTGAG---------------AGCAACATCC---------------TG
GACA---------------TAGATCTACGTCCTGCATCAGCTTGGACTCTATATGCTGTG
GCAACAACTTTCATTACACCAATGTTGAGACACAGCAT----TGAAAATTCCTCAGTG--
--AATGTGTCTCTGACGGCCATTGCCAACCAAGCCACAGTGTTAATGGGTCTTG-GGAAA
GGATGGCCATTGTCAAAAATGGACATCGG------AGTTCCCCTTCTCGCTATCGGGTGC
TATTCACAAGTCAACC---CCATAACTCTCACGGCAGCCCTTCTCTTATTGGTAGCACAT
TATGCCATCATAGG--------GCCAGGACTCCAAGCGAAAGCAACTAGAGAAGCTCAGA
AAAGAGCAGCAGCGGGCATCATGAAAAACCCAACTGTGGATGGAATAACAGTGATTGAC-
--------CTAGATCCAAT--ACCCTATGATCCAAAGTTTGAAAAGCAGTTGGGACAAGT
AATGCTCTTAGTCCTCTGCGTGACTCAAGT--------ATTGATGA---TGAGGACTACA
TGG----GCTTTGTGTGAAGCTCTAACCTTAGCGACCGGGCCCATCTCCACACTGTGGGA
-AGGAAATCCAGGGAGATTTTGGAATACAACTATTGCAGTGTCAATGGC-----TAACAT
TTTTAGAGGGAGTTACTTGGCCGGAGCCGGACTTCTCTTTTCTATCATG-----------
-AAGAACACGGCTAA---------TACAAGAAGGGGAACTGG-CAACACAGGAGAGA--C
GCTTGGAGAAAAATGGAAAAACCGATTGAATGCATTGGGGAAGAGTGAATTCCAGATCTA
TAAGAAAAGTGGAATCCAGGAGGTGGATAGAACCTTAGCAAAA------------GAAGG
CATCGAAAGAGGAGAA----ACGGACCATCACGCTGTGTCGCGAGGCTCGGCGAAACTGA
GATGCTTCGTCGAGAGAAACCTGGTCACACCAGAAGGGAAAGTAGTGGACCTCGGTTGCG
GCAGGGGGGGCTGGTCATACTATTGTGGGGGATTGAAGAATGTAAAAGAAGTCAAAGGCC
TAACAAAAGGAGGACCAGGACACGAAGAACCCATTCCCATGTCAACATATGGTTGGAATC
TGGTGCGTCTTCAAAGTGGAGTTGATGTTTTTTTTACTCCGCCAGAAAAGTGTGACACGT
TGCTGTGTGACATAGGGGAGTCGTCACCAAACCCCACGGTTGAGGCAGGACGAACACTCA
GAGTTCTAAACCTAGTGGAAAATTGGCTGAAAAACAACACCC---AGTTTTGCATAAAGG
TTCTCAACCCATATATGCCCTCAGTCATAGAAAAAATGGAAGCGCTGCAAAGGAAATACG
GAGGAGCTTTGGTGAGGAATCCACTCTCACGAAATTCCACACACGAGATGTACTGGGTAT
CCAATGCTTCCGGGAACATAGTGTCATCAGTGAACATGATTTCAAG---AATGTT-----
GATTAACAG-ATT-CACAATGAGACATAAGAAGGCCACA---TACGAGCCAGATGTTGAC
CTCGGAAGCGGAACCCGCAACATCGGAA-------TTGAAAGTGAGATAC-CAAATTTAG
ACATAATTGGGAAAAGAATAGAAAAGATAAAACAAGAGCATGAAACATCATGGCACTATG
ACCAAGACCACCCATACAAAACGTGGGCCTACCATGGCAGCTACGAAACAAAACAGACTG
GATCAGCATCATCCATGGTGAACGGAGTGGTTAGGCTGCTAACAAAACCTTGGGATGTCA
TCCCTATGGTGACACAGATGGCAATGACTGACACGACTCCATTTGGACAACAGCGCGTTT
TCAAAGAGAAAGTGGACACGAGAACCCAAGAACCGAAAGAAGGCACGAAAAAACTAATGA
AAATCACGGCAGAATGGCTCTGGAAAGAACTAGGAAAGAAAAAGACACCTAGGATGTGCA
CCAGAGAAGAATTCACAAGAAAGGTGAGAAGCAATGCAGCCTTAGGTGCCATATTCACTG
ATGAGAACAAGTGGAAGTCGGCACGTGAGGCTGTTGAAGATAGTGGATTTTGGGAACTGG
TTGACAAGGAAAGGAATCTTCATCTTGAAGGAAAGTGTGAGACATGTGTGTACAACATGA
TGGGAAAGAGAGAGAAGAAGCTAGGGGAGTTCGGCAAAGCAAAAGGCAGCAGAGCCATAT
GGTACATGTGGCTTGGAGCACGCTTCTTAGAGTTTGAAGCCCTAGGATTCTTGAATGAAG
ATCACTGGTTTTCCAGAGAGAACTCCCTGAGTGGAGTGGAAGGAGAAGGGCTGCACAAAC
TAGGCTACATTTTAAGAGACGTGAGCAAGAAAG-AAGGAGGAGCAATGTACGCCGATGAC
ACCGCAGGATGGGACACAAGAATCACACTAGAGGACTTAAAAAATGAAGAAATGGTGACA
AACCACATGGAAGGAGAACACAAGAAA-CTTGCTG-AAGCCATTTTCAAATTAACGT-AC
CAAAACAAGGTGGTGCGTGTGCAAAGACCAACACCAAGAGGC---ACAGTATTGGACATT
ATATCGAGAAGAGACCAAAGAGGTAGCGGACAAGTTGTCACGTACGGCCTTAATACTTTC
ACCAACATGGAAGCCCAACTGATCAGACAGATGGAGGGAGAAGGAGTCTT-----CA-AA
AGCATCCAGCACCTG--ACAGTCAC--AGAAGAA-----ATTGCA-----GTAAAAAACT
GGTTA-GCAAGAGTGGGGCGTGAGAGGTTATCAA--GAATGGCCATCAGTGGAGATGATT
GTGTTGTGAAACCCTTAGATGACAGGTTTGCAAGCGCTCTAACAGCTCTAAATGACATGG
GAAAGGTTAGGAAAGACATACAACAATGGGAACCTTCAAGAGGATGGAACGATTGGACAC
AAGTGCCCTTTTGTTCACACCATTTCCATGAGTTAATCATGAAGGACGGTCGTGTGCTCG
TAGTTCCATGTAGAAACCAAGATGAACTGATTGGTAGGGCCCGAATTTCCCAGGGAGCCG
GGTGGTCTTTGCGGGAAACAGCCTGTTTGGGGAAGTCTTATGCCCAAATGTGGAGCCTGA
TGTACTTCCACAGACGTGACCTTAGGCTGGCGGCAAATGCCATTTGCTCGGCAGTCCCAT
CACATTGGGTTCCAACAAGTCGAACAACCTGGTCCATACACGCCACACATGAGTGGATGA
CAACAGAAGATATGCTGACAGTCTGGAACAGGGTGTGGATTCAAGAAAACCCGTGGATGG
AAGACAAAACTCCAGTAGAATCATGGGAGGAAATCCCATATTTGGGGAAAAGAGAAGACC
AATGGTGCGGCTCATTGATTGGGCTAACAAGCAGGGCCACCTGGGCAAAGAACATCCAAA
CAGCAATAAATCAAGTTAGATCCCTAATAGGCAATGAGGAATACACAGACTACATGCCAT
C----------CATGAAAAGGTTCAGAAGA-------GAAG------AGGAAGAGGC---
---------------AGGAGTCTTGTG-----------GT-AGAAAGC-AGGAACA----
--------TCAT-----------------------GAGA-----CAAAGTCAGA------
AGTCAGGTCG---GACTAA----GCCATAGTACG--GAAAAAACTATGCTACCTGT-G--
-AGCCCCG--------------------------------------------TCCAAGGA
CG---------------------TTAAAAGAAG---------------------------
-----TCAGG-CCACTAC---AAGT-----------------------------------
---GCCATAGCTT-GAGTAAACTA---------T-GCAGCCTGT-A----G-CTCCACCT
G-A----------GAAGGT-GT-AAAAAATC-T---GGGAGGC-CACAAA--CCATG---
-------GAAGCTGTACG---CATGGCGTA--------GTGGA-CTA---GCGGTTAGAG
GAG------------------------ACCCCTCCCTTACAAATCGCAGC-AACAAT-GG
GGGC---------CCAAGGTGAGATGAAGCTG-TAGTCTCACTGAAAGGACT-AGA-GGT
T--A--GAGGAGA--CCCCCC-----C--------GAAAT------AAAAAACAG-CATA
TTGACGCT--GGGAAAGACCAGAGATCCTGCT-GTCTC-CTCAGCATCA--TTCCAGGCA
CAG-AACGCCAG-AAAATGG-AA---TGGTGCTGTTGAATCAACAGGTTCT---------
------------------------------------------------------------
------------------------------------------------------------
------------------------------------------------------------
------------------------------------------------------------
------------------

#D2|C|AB189124
------------------------------------------------------------
------------------------------------------------------------
------------------------------------------------------------
------------------------------AGTTGTTAGTCTACGTGGACCGAC-AAAGA
-CAGATT-CTTTGAGGA----AGCT-A-A--GCTTAACGT-AGTTCTAACAG-TTTTTTA
-ATTAGAGAGC---AGATCTCTGATGAATAACCAACGGAAAAAG---GCGAGAAATACGC
CTTTCAATATGCTGAAACGCGAGAGAAACCGCGTGTCAACTGTGCAGCAGCTG--ACGAA
GAGATTCTCACTTGGAATGCTGCAGGGACGAGGACCATTGAAACTGTTCATGGCCCTGGT
GGCATTCCTTCGTTTCCTAACAATCCCGCCAACAGCAGGGATATTAAAAAGATGGGGAAC
AATCAAAAAATCAAAGGCTATCA---ATGTCTTGAGAGGGTTCAGGAAAGAGATTGGAAG
GATGCTGAACATCTTGAACAGGAGACGTA---------------------GAACTGCAGG
TGTAATTATTATGATGA------TTCCAACAGTGATGGCAT------------TCCATTT
AACC-------ACACGCAACGGAGAACCACACATGATCGTCAGTA-GACAAGAGAAAG--
GGAAAAGTCTTCTGTTTAAAACAGAGAACGGTGTGAACATGTGTACCCTCATGGCCATGG
ACCTTGGTGAATTGTGTGAAGACACAATCACTTATAATTGTCCTCTTCT---CAGGCAGA
ATGAACCAGAAGACATAGACTGTTGGTGCAAC----------TCTACGTCTACATGGGTA
ACTTATGGGACATGCAC-------CGCCACAGGAGAACACAGAAGGGAAAAAAGATCAGT
GGCACTCGCTCCA--------------CATGTGGGAATGGGACTGGAGACACGAACTGAA
ACATGGATGT-CATCAGAAGGGGCCTGGAAACATGCCCAGAGAATTGAAACTTGGGTCTT
GAGACATCCAGGCTTCACCATAATGGCAGCAATCCTGGCATATACCATAGGAA-CGACAT
ATTTTCAAAGAGTCCTGATTTTCATCTTACTGACAGCTGTCGCTCC----TTCAATGACA
ATGCGTTGTATAGGAATATCAAATAGAGACTTTGTGGAAGGGGTTTCAGGAGGAAGCTGG
GTTGACATAGTCTTAGAACATGGAAGCTGTGTGACGACGATGGCGAAAAATAAACCAACA
TTGGATTTTGAACTGATAAAAACGGAAGCCAAACATCCC-GCCACTCTAAGGAAGTATTG
TATAGAGGCAAAGCTGACCAACACAACAACAGCATCTCGCTGCCCAAC-ACAAGGAGAAC
CTAGCCTAAATGAAGAACAG---GACAAAAGGTTTGTCTGCAAACACTCCATGGTAGACA
GAGGATGGGGAAATGGATGCGGATTATTTGGAAAGGGAGGCATCGTGACCTGTGCAATGT
TCACATGCAAAAAGAACATGGAAGGAAAAGTCGTGCAACCAGAAAACTTGGAGTACACCA
TTG-------------TGATAACACCTCAT---TCAGGGGAAGAGAATGCAGTC--GGAA
ACGACA-----CA----GGAA--AA-----------CACGGCAAGGAAA-TTAAAGTAAC
ACCACAGAGTTCCATT-ACAGAAGC-AGAACTGACCGGCTATGGCACTGTCACGATGGAA
TGCTCTCCGAGAACGGGCCTCGACTTTAATGAG-ATGGTGTTGCTGCAAATGGAAAACAA
GGCTTGGCTGGTGCACAGGCAATGGTTCTTAGACCTGCCGTTACCATGGCTGCCCGGAGC
AGACACACAAGGATCAAATTGGATACAGAAGGAGACATTGGTCACTTTCAAAAATCCCCA
TGCGAAGAAACAGGATGTTGTTGTTTTAGGATCCCAAGAAGGGGCTATGCATACAGCACT
CACAGGGGCTACGGAAATCCAGAT--GTCA---TCAGGAAACTT--ACTGTTCA------
--CAGGACATCTTAAGTGCAGGCTGAGAATGGACAAACTACAGCTCAAAGGAATGTCATA
TTCTATGTGTACAGGAAAGTTTAAAGTTGTGAAGGAAATAGCAGAAACACAACATGGAAC
AATAGTTATCAGAGTACAATATGAAGGGGACGGTTCTCCGTGCAAGATCCC---TTTTGA
AATAATGGATTTGGAAAAAAGACATGTCT-TAGGTCGCTTGATCACAGTCAACCCAATTG
TTACAGAAAAAGACAGCCCAGTCAAC-------ATAGAAGCAGAACCTCCATTCGGAGAC
AGCTACATCATTA-TAGG-AGTAGAACCGGGACAACTGAAGCTCAACTGGTTTAAGAAAG
GAAGTTCTATTGGCCAAATGTTTGAGACAACAATGAGAGGAGCGAAGAGAATGGCCATTT
TAGGTGACACAGCTTGGGATTTTGGATCCCTGGGAGGAGTGTTCACATCTATAGGAAAGG
CCCTCCACCAAGTCTTTGGAGCAATCTATGGGGCTGCCTTCAGTGGGGTTTCATGGACTA
TGAAAATCCTCATAGGAGTCGTCATCACATGGATAGGAATGAATTCACGCAGCACCTCAC
TGTCTGTGTCACTAGTCTTAGTGGGGGTCGTGACACTGTATTTGGGAGTCATGGTGCAGG
CCGATAGTGGTTGCGTTGTGAGTTGGAAAAACAAAGAACTGAAATGTGGTAGTGGGATTT
TTATCACAGACAACGTGCACACATGGACAGAACAATACAAATTCCAACCAGAATCCCCTT
CAAAGCTGGCTTCAGCTATCCAGAAGGCTCATGAAGAGGGCATTTGTGGAATCCGCTCAG
TAACAAGATTGGAGAATCTGATGTGGAAACAAATAACACCAGAACTGAATCACATTCTAT
CAGAAAATGAGGTAAAATTGACTATCATGACAGGAGACATTAAAGGAAT------CATGC
AGGCAGGAAAACGATCCCTGCGGCCTCAACCCACT-------------GAG----CTGAA
GTACTCTTGGAAAGCATGGGGCAAAGCGAAAATGCTCT---CCACAGAGCTTCATAACCA
CACCTTTCTCATTGATGGCCCCGAAACAGCAGAATGTCCCAACACAAACAGAGCTTGGAA
CTCATTAGAAGTTGAGGACTATGGCTTTGGAGTATTCACCACCAACATATGGCTGAAA--
CTGAAAGAAAGGCAGGATGTATTTTGTGACTCAAAACTCATGTCAGCAGCCATAAAAGAC
AACAGGGCCGTCCACGCCGATATGGGTTATTGGATAGAAAGCGCACTCAATGACACATGG
AAGATTGAGAAAGCCTCTTTTATTGAAGTTAAAAGCTGCCACTGGCCAAAGTCACACACT
CTCTGGAGTAATGGAGTGCTAGAAAGTGAGATGATAATTCCAAAGAATTTTGCAGGACCA
GTGTCACAACACAACTACAGACCAGGTTATCATACACAAACGGCAGGACCCTGGCATCTA
GGTAAGCTTGAGATGGACTTTGATTTCTGCGAAGGAACCACAGTGGTAGTGACTGAGGAC
TGTGGAAATAGAGGACCCTCTTTAAGAACAACTACTGCTTCTGGAAAACTCATAACAGAA
TGGTGCTGCCGATCTTGCACATTACCACCGCTAAGGTACAGAGGTGAGGATGGATGCTGG
TATGGAATGGAAATCAGACCATTGAAAGAGAAAGAAGAGAACTTGGTCAACTCTTTGGTC
ACAGC--------CGGACATGGACA---GATTGACAACTTCTCACTAGGAGTCTTGGGAA
TGGCA-TTGTTCCTGGAAGAAATGCTCAGGACCCGAGTAGGA--ACGAAA----------
-------CATGC-AATATTACTAGTTGCAGTTTCT-------TTCGTGACATTGATCACA
GGGAACATGTCCTTTCGAGATTTGGGGAGAGTGATGGTTATGGTGGGCGCTACTATGACG
GATG---ACATAGGCATGGGCGTGACTTATCTTGCCCTATTAGCAGCCTTCAAAGTCAGA
CCAACTTTT---GCAGCTGGACTACTCTT----GAGAAAGCTGACC--TCCAAGGAAT-T
AATGATGACCACCATAGGAATCGTACTCCTCTCTCAGAGCA---CCATACCA-------G
A----GACTATACT------TGAACTGACTGACGCGCTAG---------CTTTGGGGATG
ATGGTTCTCAAAATAGTGA-----------GAAACATGGAAAAGTATCAACTAGCAGTGA
CTATCATGGCCATCTTGTGCGTCCCAAATGCAGTGATATTACAAA--ACGCAT------G
GAAAGTGAGCTGCACA-----ACACTGGCAGTGGTGTCCGTTTCCCCACTGCTTTTAACA
TCCT---------------------CACAGCAGAAAGCGGATTGGATACCAC--------
TGGCGTTGACG---ATCAAAGGCCTCAATCCAACAGCCATTTTC------TTAACAACCC
TCTCAAGA------ACTAGCAAGAAAAGGAGCTGGCCACTAAATGAGGCTATTATGGCAG
TCGGGATGGTGAGCATTTTAGCCAGTTCTCTCTTAAAGAATGATATT---CCCATGACAG
GACCATTAGTAGCTGGAGGGCTTCTCACTGTGTGTTACGTGCTCACTGGAAGATCGGCTG
ATTTGGAACTGGAGAGAGCTGCTGACGTAAGATGGGAAGAACAGGCAGAAATATCAGGAA
GTAGTCCAATTCTG-----TCAAT--AACAATATCGGAAGATGGTAGCATGTCGATAA--
--AAAATGA------------AGAAGAAGAAC-------AAACACTGACCATACTCATTA
GGACAGGACTGCTGGTGAT--------------ATCAGGACTTTTTCCCGTGTCAATACC
AATCA-CGGCAGCTGCATGGTACCTG--TGGGAAGTGAAAAAACAACGAGCCGGAGTATT
GTGGGATGTCCCTTCACCCCCA------CC-TGTGGGAAAGGCCGAACTGGAAGATGGAG
CCTATAGAATCAAGCAGAAAGGGATTCTAGGATACTCGCAGATCGGAGCCGGAGTTTACA
AAGAAGGAACATTCCACACAATGTGGCATGTCACACGTGGTGCTGTCCTAATGCATAAAG
GGAAGAGAATTGA-ACCATCATGGGCGGACGTCAAGAAAGACCTAATATCGTATGGAGGA
GGCTGGAAGCTAGAAGGAGAATGGAAGGAAGGAGAAGAAGTCCAGGTCCTGGCATTAGAG
CCTGGAAAGAATCCAAGAGCCGTCCAAACAAAACCCGGTCTCTTCAAAACTAACAC-CGG
AACCATAGGCGCCGTATCTCTGGACTTTTCTCCTGGAACCTCAGGATCTCCAATCGTTGA
CAAAAAAGGAAAAGTTGTGGGCCTTTATGGCAACGGTGTCGTCACAAGGAGTGGAACATA
TGTGAGTGCCATAGCCCAGACTGAAAAAAACATTGAAGA--CAAT-CCAGAGA---TTGA
AGA---TGACATCTTTCGAAAGAAAAGATTGACCATCATGGACCTCCACCCAGGAGCGGG
AAAAACGAA-GAGATACCTTCCAGCAATAGTCAGAGAAGCCATAAAACGAGGCTTGAGGA
CACTAATCCTGGCCCCCACTAGAGTTGTGGCGGCTGAAATGGAAGAAGCTCTCAGAGGAC
TTCCAATAAGATATCAAACCCCAGCTATCAGAGCCGAGCACACTGGGCGGGAGATTGTGG
ATCTAATGTGTCACGCCACATTTACCATGAGGCTGCTGTCACCAATTAGAGTACCAAATT
ACAACCTGATCATCATGGATGAAGCCCATTTCACAGACCCAGCAAGCATAGCAGCTAGAG
GATATATTTCAACTCGAGTTGAGATGGGTGAAGCAGCTGGGATTTTCATGACAGCTACTC
CTCCTGGAAGCAGAGACCCATTTCCTCAGAGCAATGCACCAATCATGGATGAAGAAAGGG
AAATCCCTGAGCGTTCGTGGAATTCTGGACATGAGTGGGTTACGGATTTTAAAGGGAAGA
CTGTTTGGTTTGTTCCAAGTATAAAAGCAGGAAATGATATAGCAGCTTGCCTGAGAAAGA
ATGGAAAGAAAGTGATACAACTCAGCAGGAAGACCTTTGATTCTGAATATATCAAGACTA
GGACCAATGATTGGGACTTTGTGGTCACGACAGACATTTCAGAAATGGGTGCTAACTTCA
AGGCTGAGAGGGTTATAGACCCCAGGCGCTGCATGAAACCAGTCATACTAACAGACGGTG
AAGAGCGGGTTATCCTGGCAGGACCCATGCCAGTGACCCACTCTAGTGCAGCACAAAGAA
GAGGGAGAGTAGGAAGAAATCCAA---AAAATGAAAATGACCAGTACATATACATGGGGG
AACCTCTG--GAAAATGATG-AAGACTGTGCACACTGGAAAGAAGCTAAGATGCTTCTAG
ATAACATCAACACGCCTGAAGGAATCATTCCCAGCATGTTCGAACCAGAGCGTGAAAAGG
TGGATGCCATTGATGGTGAATACCGCTTAAGAGGAGAAGCGAGGAAAACTTTTGTGGACC
TAATGAGAAGAGGAGACCTACCAGTCTGGCTAGCCTACAGAGTGGCAGCTGAAGGTATCA
ACTACGCAGACAGAAGATGGTGCTTTGATGGAGTCAAAAACAACCAAATCTTGGAAGAAA
ATGTGGAAGTGGAAATTTGGACAAAAGAAGGAGAAAGGAAGAAATTAAAACCCAGATGGT
TGGATGCTAGGATCTACTCTGACCCACTGGCGCTCAAAGAATTCAAGGAATTCGCAGCTG
GAAGAAAGTCCCTGACCCTGAATCTAATCACAGAGATG------GGTAGGCTCCCAACCT
TCATGACCCAGAAAGCAAGGAACGCATTAGACAACTTA-GCAGTCCTGCATACGGCTGAA
GCAGGCGGAAGGGCGTACAATCATGCTCTTAGTGAACTGCCGGAGACCCTGGAGA-CATT
GCTTTTACTGACGCTCTTGGCCACAGTCACGGGCGGAATCTTCCTATTCTTGATGAGCGG
AAAAGGCATAGGGAAGATGACCCTGGGAA-TGTGCTGCATAATCACG---GCCA--GTGT
TCTCCTATGGTATGCACA-AATACAGCCACACTGGATAGCAGCTTCAATAATACTGGAGT
TTTTTCTCATAGTCTTGCTCATTCCAGAACCAGAAAAGCAGAGAACACCCCAAGATAACC
AATTAACTTATGTTGTCATAGCCATCCTTACAGTGGTGGCCGCAACTATGGCAAATGAG-
ATGGGTTTCCTGGAAAAAACAAAGAAAGATTTCGG------ATT----GGGA--AGCATT
GCAACCCAGCAACCTGAG---------------AGCAACATCC---------------TG
GACA---------------TAGATCTACGTCCTGCATCAGCTTGGACTCTATATGCTGTG
GCAACAACTTTCATTACACCAATGTTGAGACACAGCAT----TGAAAATTCCTCAGTG--
--AATGTGTCTCTGACGGCCATTGCCAACCAAGCCACAGTGTTAATGGGTCTTG-GGAAA
GGATGGCCATTGTCAAAAATGGACATCGG------AGTTCCCCTTCTCGCTATCGGGTGC
TATTCACAAGTCAACC---CCATAACTCTCACGGCAGCCCTTCTCTTATTGGTAGCACAT
TATGCCATCATAGG--------GCCAGGACTCCAAGCGAAAGCAACTAGAGAAGCTCAGA
AAAGAGCAGCAGCGGGCATCATGAAAAACCCAACTGTGGATGGAATAACAGTGATTGAC-
--------CTAGATCCAAT--ACCCTATGATCCAAAGTTTGAAAAGCAGTTGGGACAAGT
AATGCTCTTAGTCCTCTGCGTGACTCAAGT--------ATTGATGA---TGAGGACTACA
TGG----GCTTTGTGTGAAGCTCTAACCTTAGCGACCGGGCCCATCTCCACACTGTGGGA
-AGGAAATCCAGGGAGATTTTGGAATACAACTATTGCAGTGTCAATGGC-----TAACAT
TTTTAGAGGGAGTTACTTGGCCGGAGCCGGACTTCTCTTTTCTATCATG-----------
-AAGAACACGGCTAA---------TACAAGAAGGGGAACTGG-CAACACAGGAGAGA--C
GCTTGGAGAAAAATGGAAAAACCGATTGAATGCATTGGGGAAGAGTGAATTCCAGATCTA
TAAGAAAAGTGGAATCCAGGAGGTGGATAGAACCTTAGCAAAA------------GAAGG
CATCGAAAGAGGAGAA----ACGGACCATCACGCTGTGTCGCGAGGCTCGGCGAAACTGA
GATGGTTCGTCGAGAGAAACCTGGTCACACCAGAAGGGAAAGTAGTGGACCTCGGTTGCG
GCAGGGGGGGCTGGTCATACTATTGTGGGGGATTGAAGAATGTAAAAGAAGTCAAAGGCC
TAACAAAAGGAGGACCAGGACACGAAGAACCCATTCCCATGTCAACATATGGTTGGAATC
TGGTGCGTCTTCAAAGTGGAGTTGATGTTTTTTTTACTCCGCCAGAAAAGTGTGACACGT
TGCTGTGTGACATAGGGGAGTCGTCACCAAACCCCACGGTTGAGGCAGGACGAACACTCA
GAGTTCTAAACCTAGTGGAAAATTGGCTGAAAAACAACACCC---AGTTTTGCATAAAGG
TTCTCAACCCATATATGCCCTCAGTCATAGAAAAAATGGAAGCGCTGCAAAGGAAATACG
GAGGAGCTTTGGTGAGGAATCCACTCTCACGAAATTCCACACACGAGATGTACTGGGTAT
CCAATGCTTCCGGGAACATAGTGTCATCAGTGAACATGATTTCAAG---AATGTT-----
GATTAACAG-ATT-CACAATGAGACATAAGAAGGCCACA---TACGAGCCAGATGTTGAC
CTCGGAAGCGGAACCCGCAACATCGGAA-------TTGAAAGTGAGATAC-CAAATTTAG
ACATAATTGGGAAAAGAATAGAAAAGATAAAACAAGAGCATGAAACATCATGGCACTATG
ACCAAGACCACCCATACAAAACGTGGGCCTACCATGGCAGCTACGAAACAAAACAGACTG
GATCAGCATCATCCATGGTGAACGGAGTGGTTAGGCTGCTAACAAAACCTTGGGATGTCA
TCCCTATGGTGACACAGATGGCAATGACTGACACGACTCCATTTGGACAACAGCGCGTTT
TCAAAGAGAAAGTGGACACGAGAACCCAAGAACCGAAAGAAGGCACGAAAAAACTAATGA
AAATCACGGCAGAATGGCTCTGGAAAGAACTAGGAAAGAAAAAGACACCTAGGATGTGCA
CCAGAGAAGAATTCACAAGAAAGGTGAGAAGCAATGCAGCCTTAGGTGCCATATTCACTG
ATGAGAACAAGTGGAAGTCGGCACGTGAGGCTGTTGAAGATAGTGGATTTTGGGAACTGG
TTGACAAGGAAAGGAATCTTCATCTTGAAGGAAAGTGTGAGACATGTGTGTACAACATGA
TGGGAAAGAGAGAGAAGAAGCTAGGGGAGTTCGGCAAAGCAAAAGGCAGCAGAGCCATAT
GGTACATGTGGCTTGGAGCACGCTTCTTAGAGTTTGAAGCCCTAGGATTCTTGAATGAAG
ATCACTGGTTTTCCAGAGAGAACTCCCTGAGTGGAGTGGAAGGAGAAGGGCTGCACAAAC
TAGGCTACATTTTAAGAGACGTGAGCAAGAAAG-AAGGAGGAGCAATGTACGCCGATGAC
ACCGCAGGATGGGACACAAGAATCACACTAGAGGACTTAAAAAATGAAGAAATGGTGACA
AACCACATGGAAGGAGAACACAAGAAA-CTTGCTG-AAGCCATTTTCAAATTAACGT-AC
CAAAACAAGGTGGTGCGTGTGCAAAGACCAACACCAAGAGGC---ACAGTAATGGACATT
ATATCGAGAAGAGACCAAAGAGGTAGCGGACAAGTTGTCACGTACGGCCTTAATACTTTC
ACCAACATGGAAGCCCAACTGATCAGACAGATGGAGGGAGAAGGAGTCTT-----CA-AA
AGCATCCAGCACCTG--ACAGTCAC--AGAAGAA-----ATTGCA-----GTAAAAAACT
GGTTA-GCAAGAGTGGGGCGTGAGAGGTTATCAA--GAATGGCCATCAGTGGAGATGATT
GTGTTGTGAAACCCTTAGATGACAGGTTTGCAAGCGCTCTAACAGCTCTAAATGACATGG
GAAAGGTTAGGAAAGACATACAACAATGGGAACCTTCAAGAGGATGGAACGATTGGACAC
AAGTGCCCTTTTGTTCACACCATTTCCATGAGTTAATCATGAAGGACGGTCGTGTGCTCG
TAGTTCCATGTAGAAACCAAGATGAACTGATTGGTAGGGCCCGAATTTCCCAGGGAGCCG
GGTGGTCTTTGCGGGAAACAGCCTGTTTGGGGAAGTCTTATGCCCAAATGTGGAGCCTGA
TGTACTTCCACAGACGTGACCTTAGGCTGGCGGCAAATGCCATTTGCTCGGCAGTCCCAT
CACATTGGGTTCCAACAAGTCGAACAACCTGGTCCATACACGCCACACATGAGTGGATGA
CAACAGAAGATATGCTGACAGTCTGGAACAGGGTGTGGATTCAAGAAAACCCGTGGATGG
AAGACAAAACTCCAGTAGAATCATGGGAGGAAATCCCATATTTGGGGAAAAGAGAAGACC
AATGGTGCGGCTCATTGATTGGGCTAACAAGCAGGGCCACCTGGGCAAAGAACATCCAAA
CAGCAATAAATCAAGTTAGATCCCTAATAGGCAATGAGGAATACACAGACTACATGCCAT
C----------CATGAAAAGGTTCAGAAGA-------GAAG------AGGAAGAGGC---
---------------AGGAGTCTTGTG-----------GT-AGAAAGC-AGGAACA----
--------TCAT-----------------------GAGA-----CAAAGTCAGA------
AGTCAGGTCG---GACTAA----GCCATAGTACG--GAAAAAACTATGCTACCTGT-G--
-AGCCCCG--------------------------------------------TCCAAGGA
CG---------------------TTAAAAGAAG---------------------------
-----TCAGG-CCACTAC---AAGT-----------------------------------
---GCCATAGCTT-GAGTAAACTA---------T-GCAGCCTGT-A----G-CTCCACCT
G-A----------GAAGGT-GT-AAAAAATC-T---GGGAGGC-CACAAA--CCATG---
-------GAAGCTGTACG---CATGGCGTA--------GTGGA-CTA---GCGGTTAGAG
GAG------------------------ACCCCTCCCTTACAAATCGCAGC-AACAAT-GG
GGGC---------CCAAGGTGAGATGAAGCTG-TAGTCTCACTGAAAGGACT-AGA-GGT
T--A--GAGGAGA--CCCCCC-----C--------GAAAT------AAAAAACAG-CATA
TTGACGCT--GGGAAAGACCAGAGATCCTGCT-GTCTC-CTCAGCATCA--TTCCAGGCA
CAG-AACGCCAG-AAAATGG-AA---TGGTGCTGTTGAATCAACAGGTTCT---------
------------------------------------------------------------
------------------------------------------------------------
------------------------------------------------------------
------------------------------------------------------------
------------------

#D2|C|DQ645550
------------------------------------------------------------
------------------------------------------------------------
------------------------------------------------------------
-----------------------------------------------------C-AAAGA
-CAGATT-CTTTGAGGG----AGCT-A-A--GCTTAACGT-AGTTCTAACAG-TTTTTTA
-ATTAGAGAGC---AGATCTCTGATGAATAACCAACGAAAAAAG---GCGAGAAATACGC
CTTTCAATATGCTGAAACGCGAGAGAAACCGCGTGTCAACTGTGCAGCAGCTG--ACAAA
GAGATTCTCACTTGGAATGCTGCAGGGACGAGGACCATTGAAACTGTTCATGGCCCTGGT
GGCATTCCTTCGTTTCCTAACAATCCCGCCAACAGCAGGGATATTAAAAAGATGGGGAAC
AATCAAAAAATCAAAGGCTATCA---ATGTCTTGAGAGGGTTCAGGAAAGAGATTGGAAG
GATGCTGAACATCTTGAACAGGAGACGCA---------------------GAACTGCAGG
TGTAATCATTATGATGA------TTCCAACAGTGGTGGCGT------------TCCATTT
AACC-------ACACGCAACGGAGAACCACACATGATCGTCAGTA-GACAAGAGAAAG--
GGAAAAGTCTTCTGTTTAAAACAGAGAACGGTGTGAACATGTGCACCCTTATGGCCATGG
ACCTTGGTGAATTGTGTGAAGACACAATCACTTATAATTGTCCTCTTCT---CAGGCAGA
ATGAACCAGAAGACATAGACTGTTGGTGCAAC----------TCTACGTCTACATGGGTA
ACTTATGGGACATGCAC-------CGCCACAGGAGAACACAGAAGGGAAAAAAGATCAGT
GGCACTCGTTCCA--------------CATGTGGGAATGGGACTGGAGACACGAACTGAA
ACATGGATGT-CATCAGAAGGGGCCTGGAAACATGCTCAGAGAATCGAAACTTGGGTCTT
GAGACATCCAGGCTTTACCATAATGGCAGCAATCCTGGCATACACCATAGGAA-CGACAT
ATTTCCAAAGAGTCCTGATTTTCATCTTACTGACAGCTGTCGCTCC----TTCAATGACA
ATGCGTTGTATAGGAATATCAAATAGAGACTTTGTGGAAGGGGTTTCAGGAGGAAGCTGG
GTTGACATAGTCTTAGAACATGGAAGCTGTGTGACGACGATGGCGAAAAATAAACCAACA
TTGGATTTTGAACTGATAAAAACGGAAGCCAAACATCCA-GCCACTTTAAGGAAGTATTG
TATAGAGGCAAAGCTGACCAACACAACAACAGCATCTCGCTGCCCAAC-ACAAGGAGAAC
CCAGCCTAAATGAAGAACAG---GACAAAAGGTTTGTCTGCAAACACTCCATGGTAGACA
GAGGATGGGGAAATGGATGCGGATTATTTGGAAAGGGAGGCATCGTGACCTGTGCAATGT
TCACATGCAAAAAGAACATGGAAGGAAAAGTCGTGCAACCAGAAAACTTGGAGTACACCA
TTG-------------TGATAACACCTCAC---TCAGGGGAAGAGAATGCAGTC--GGAA
ATGACA-----CA----GGAA--AA-----------CACGGCAAGGAAA-TTAAGGTAAC
ACCACAGAGTTCCATT-ACAGAAGC-AGAACTGACAGGTTATGGCACCGTCACGATGGAA
TGCTCTCCGAGAACGGGCCTCGACTTTAATGAG-ATGGTGTTGCTGCAAATGGAAGACAA
GGCTTGGCTGGTGCACAGGCAATGGTTCTTAGACCTGCCGTTACCATGGCTGCCCGGAGC
AGACACACAAGGATCAAATTGGATACAGAAGGAGACATTGGTCACTTTCAAAAATCCCCA
TGCGAAGAAACAGGATGTTGTTGTTTTAGGATCCCAAGAAGGGGCTATGCATACAGCACT
CACAGGGGCCACGGAAATCCAGAT--GTCA---TCAGGAAACTT--ACTGTTCA------
--CAGGACATCTTAAGTGCAGGCTGAGAATGGACAAACTACAGCTCAAAGGAATGTCATA
TTCTATGTGTACAGGAAAGTTTAAAGTTGTGAAGGAAATAGCAGAAACACAACATGGAAC
AATAGTTATCAGAGTACAATATGAAGGGGACGGTTCTCCGTGCAAGATCCC---TTTTGA
AATAATGGATTTGGAAAAAAGACATGTCT-TAGGTCGCTTGATCACAGTCAACCCAATTG
TTACAGAAAAAGACAGCCCAGTCAAC-------ATAGAAGCAGAACCTCCATTCGGAGAC
AGCTACATCATTA-TAGG-AGTAGAACCGGGACAACTGAAGCTCAGCTGGTTTAAGAAAG
GAAGTTCTATTGGCCAAATGTTTGAGACAACAATGAGAGGAGCGAAGAGAATGGCCATTT
TAGGTGACACAGCTTGGGATTTTGGATCCCTGGGAGGAGTGTTCACATCTATAGGAAAGG
CCCTCCACCAAGTCTTTGGAGCAATCTATGGGGCTGCCTTTAGCGGGGTTTCATGGACTA
TGAAAATCCTCATAGGAGTTGTCATCACATGGATAGGAATGAATTCACGCAGCACCTCAC
TGTCTGTGTCACTAGTATTAGTGGGGGTCGTGACACTGTATTTGGGAGTCATGGTGCAGG
CCGATAGTGGTTGCGTTGTGAGTTGGAAAAACAAAGAACTGAAATGTGGTAGTGGGATTT
TTATCACAGACAACGTGCACACATGGACAGAACAATACAAATTCCAACCAGAATCCCCTT
CAAAGCTGGCTTCAGCTATCCAGAAGGCTCATGAAGAGGGCATTTGTGGAATCCGCTCAG
TAACAAGATTGGAGAATCTGATGTGGAAACAAATAACACCAGAACTGAATCACATTCTAT
CAGAAAATGAGGTAAAATTGACTATCATGACAGGAGACATTAAAGGAAT------CATGC
AGGCAGGAAAACGATCCCTGCGGCCTCAACCCACT-------------GAG----CTGAA
GTACTCTTGGAAAGCATGGGGTAAAGCGAAAATGCTCT---CCACAGAGCTTCATAACCA
CACCTTTCTCATTGATGGCCCCGAAACAGCAGAATGTCCCAACACAAACAGAGCTTGGAA
CTCACTAGAAGTTGAAGACTATGGCTTTGGAGTATTCACCACCAACATATGGCTGAAA--
CTGAAAGAAAGGCAGGATGTATTTTGTGACTCAAAACTCATGTCAGCAGCCATAAAAGAC
AACAGGGCCGTCCACGCCGATATGGGTTATTGGATAGAAAGCGCACTTAATGACACATGG
AAGATTGAGAAAGCCTCTTTCATTGAAGTTAAAAGCTGCCATTGGCCAAAGTCACACACT
CTCTGGAGTAATGGAGTGCTAGAAAGTGAGATGATAATTCCAAAGAATTTTGCAGGACCA
GTGTCACAGCACAACTACAGACCAGGCTATCACACACAAACGGCAGGACCCTGGCACCTA
GGTAAGCTTGAGATGGACTTTGATTTCTGCGAAGGAACCACAGTGGTAGTGACTGAGGAC
TGTGGAAATAGAGGACCCTCTTTAAGAACAACTACTGCTTCTGGAAAACTCATAACAGAA
TGGTGCTGCCGATCTTGCACATTACCACCGCTAAGGTACAGAGGTGAGGATGGATGCTGG
TATGGAATGGAAATCAGGCCATTGAAAGAGAAAGAAGAGAACTTGGTCAACTCTTTGGTC
ACAGC--------CGGACATGGACA---GATTGACAACTTCTCACTAGGAGTCCTGGGAA
TGGCA-TTGTTCCTGGAAGAAATGCTCAGGACCCGCGTAGGA--ACGAAA----------
-------CATGC-AATATTGCTAGTTGCAGTTTCT-------TTCGTGACATTGATCACA
GGGAACATGTCTTTTCGAGATTTGGGGAGAGTGATGGTCATGGTGGGCGCTACTATGACG
GATG---ACATAGGCATGGGCGTGACTTATCTTGCCCTATTAGCAGCCTTCAAAGTCAGA
CCAACTTTT---GCAGCTGGACTACTCTT----GAGAAAGCTGACC--TCCAAGGAAT-T
AATGATGACCACCATAGGAATCGTACTCCTCTCTCAGAGCA---CCATACCA-------G
A----GACTATACT------TGAACTGACTGACGCGCTGG---------CTTTGGGGATG
ATGGTTCTCAAAATAGTGA-----------GAAACATGGAAAAGTATCAACTAGCAGTGA
CTATCATGGCCATCTTGTGCGTCCCAAATGCAGTGATATTACAAA--ACGCAT------G
GAAAGTGAGCTGCACA-----ATACTGGCAGTGGTGTCCGTTTCCCCACTGCTTTTAACA
TCAT---------------------CACAGCAGAAAGCAGATTGGATACCAC--------
TGGCGTTGACG---ATCAAAGGCCTCAATCCAACAGCCATTTTC------TTAACAACCC
TCTCAAGA------ACTAGCAAGAAAAGGAGCTGGCCACTAAATGAGGCTATTATGGCAG
TCGGGATGGTGAGCATTTTAGCTAGTTCCCTCTTGAAGAATGATATT---CCCATGACAG
GACCATTAGTAGCTGGAGGGCTTCTCACTGTGTGTTACGTGCTCACTGGAAGATCGGCTG
ATTTGGAACTGGAGAGAGCTGCTGACGTAAGATGGGAAGAACAGGCAGAGATATCAGGAA
GTAGTCCAATTCTG-----TCAAT--AACAATATCGGAAGATGGTAGCATGTCGATAA--
--AAAATGA------------AGAAGAAGAAC-------AAACACTGACCATACTCATTA
GGACAGGACTGCTGGTGAT--------------ATCAGGACTTTTCCCTGTGTCAATACC
AATCA-CGGCAGCTGCATGGTATCTG--TGGGAAGTGAAAAAACAACGAGCTGGAGTATT
GTGGGATGTCCCTTCACCCCCA------CC-TGTGGGAAAGGCCGAACTGGAAGATGGAG
CCTATAGAATCAAGCAGAAAGGGATTCTAGGATACTCGCAGATCGGGGCTGGAGTTTACA
AAGAAGGAACATTCCACACAATGTGGCACGTCACACGCGGTGCTGTCCTAATGCATAAAG
GGAAGAGAATTGA-ACCATCATGGGCGGACGTCAAGAAAGACCTAATATCGTATGGAGGA
GGCTGGAAGCTAGAAGGAGAATGGAAGGAAGGAGAAGAAGTCCAGGTCCTGGCATTAGAG
CCTGGAAAGAATCCAAGAGCCGTCCAAACAAAACCCGGTCTCTTCAAAACTAACAC-TGG
AACCATAGGCGCCGTATCTCTGGACTTTTCTCCTGGAACGTCAGGATCTCCAATCGTCGA
CAAAAAAGGAAAAGTTGTGGGCCTTTATGGCAACGGTGTCGTCACAAGGAGTGGAACATA
TGTGAGTGCCATAGCCCAGACTGAAAAAAGCATTGAAGA--CAAT-CCAGAGA---TTGA
AGA---TGACATCTTTCGAAAGAAAAGATTGACCATCATGGACCTCCACCCAGGGGCGGG
AAAAACGAA-GAGATACCTTCCAGCAATAGTCAGAGAAGCCATAAAACGAGGCTTGAGGA
CACTAATCCTGGCCCCCACTAGAGTTGTGGCGGCTGAAATGGAAGAAGCTCTCAGAGGAC
TTCCAATAAGATACCAAACCCCCGCCATCAGAGCTGAGCACACTGGGCGGGAGATTGTGG
ATCTAATGTGTCACGCCACATTTACCATGAGGCTGCTATCCCCAATTAGAGTACCAAATT
ACAACCTAATCATCATGGATGAAGCCCATTTCACAGACCCAGCAAGCATAGCAGCTAGAG
GATACATTTCAACTCGAGTTGAGATGGGTGAAGCAGCTGGGATTTTCATGACAGCTACTC
CTCCTGGAAGCAGAGACCCATTTCCTCAGAGCAATGCACCAATCATGGATGAAGAAAGGG
AAATCCCTGAGCGTTCGTGGAATTCTGGACATGAATGGGTCACGGATTTTAAAGGGAAGA
CTGTTTGGTTTGTTCCAAGCATAAAAGCAGGAAATGATATAGCAGCTTGCCTGAGAAAGA
ATGGGAAGAAAGTGATACAACTCAGCAGGAAGACCTTTGATTCTGAATATGTCAAGACTA
GGACCAATGATTGGGACTTTGTGGTCACGACAGACATTTCAGAAATGGGCGCTAACTTCA
AGGCTGAGAGGGTTATAGACCCCAGGCGCTGCATGAAACCAGTCATACTAACAGACGGTG
AAGAGCGGGTGATCCTGGCAGGACCCATGCCAGTGACCCACTCTAGTGCAGCACAAAGAA
GAGGGAGAGTAGGAAGAAATCCAA---AAAATGAAAATGACCAGTACATATACATGGGGG
AACCTCTG--GAAAATGATG-AAGACTGTGCACACTGGAAAGAAGCTAAGATGCTTCTAG
ATAACATCAACACGCCTGAAGGAATCATTCCCAGTATGTTCGAACCAGAGCGTGAAAAGG
TGGATGCCATTGATGGTGAATACCGCTTAAGAGGAGAAGCGAGGAAAACTTTTGTGGACC
TAATGAGAAGAGGAGACCTACCAGTCTGGCTAGCCTACAGAGTGGCAGCTGAAGGTATCA
ATTACGCAGACAGAAGATGGTGCTTTGATGGAGTCAAGAACAATCAAATCTTGGAAGAAA
ATGTGGAAGTGGAAATTTGGACAAAAGAAGGAGAAAGGAAGAAATTAAAACCCAGATGGT
TGGATGCTAGGATCTACTCTGACCCACTGGCGCTCAAAGAATTCAAGGAATTCGCAGCTG
GAAGAAAGTCCCTGACCCTGAATCTAATCACAGAGATG------GGTAGGCTCCCAACCT
TCATGACCCAGAAAGCAAGGAACGCACTAGACAACTTA-GCAGTCCTGCATACGGCTGAA
GCAGGCGGAAGGGCGTACAATCATGCTCTTAGTGAACTGCCGGAGACCCTGGAGA-CATT
GCTTTTACTGACACTCTTGGCTACAGTCACGGGCGGAATCTTCCTATTCTTGATGAGCGG
AAAAGGCATAGGGAAGATGACCCTGGGAA-TGTGCTGCATAATCACG---GCCA--GTGT
TCTCCTATGGTATGCACA-AATACAGCCACACTGGATAGCAGCTTCAATAATACTGGAGT
TTTTTCTCATAGTCTTGCTCATTCCAGAACCAGAAAAGCAGAGAACACCCCAAGATAACC
AATTAACTTATGTTGTCATAGCCATCCTTACAGTGGTGGCCGCAACCATGGCAAACGAG-
ATGGGTTTCCTGGAAAAAACAAAGAAAGATTTCGG------ATT----GGGA--GGCATT
GCAACCCAGCAACCTGAG---------------AGTAACATCC---------------TG
GATA---------------TAGATCTACGTCCTGCATCAGCTTGGACTCTATATGCTGTG
GCAACAACTTTCATCACACCAATGCTGAGACACAGCAT----TGAAAATTCCTCAGTG--
--AATGTGTCTCTAACGGCCATTGCTAACCAAGCCACAGTTTTAATGGGTCTTG-GGAAA
GGATGGCCATTGTCAAAAATGGACATCGG------AGTTCCCCTTCTCGCTATCGGGTGC
TATTCACAAGTTAACC---CCATAACTCTCACGGCGGCCCTTCTCTTATTGGTAGCACAT
TATGCCATCATAGG--------GCCAGGACTCCAAGCGAAAGCAACTAGAGAAGCTCAGA
AAAGAGCAGCAGCGGGCATTATGAAAAACCCAACTGTGGATGGAATAACAGTGATTGAC-
--------CTAGATCCAAT--ACCCTATGATCCAAAGTTTGAAAAGCAGTTGGGACAAGT
AATGCTCTTAGTCCTCTGCGTGACTCAAGT--------ATTGATGA---TGAGGACTACA
TGG----GCTTTGTGTGAAGCTCTAACCTTAGCGACTGGGCCCATCTCCACACTGTGGGA
-AGGAAATCCAGGGAGACTTTGGAATACAACTATTGCAGTATCAATGGC-----CAACAT
TTTTAGAGGGAGCTACCTGGCCGGAGCCGGACTTCTCTTTTCTATCATG-----------
-AAGAATACGGCCAA---------CACAAGAAGGGGAACTGG-CAACACAGGAGAGA--C
GCTTGGAGAAAAATGGAAAAACCGATTGAATGCATTGGGGAAGAGTGAATTCCAGATCTA
TAAGAAAAGTGGAATCCAGGAGGTGGATAGAACCCTAGCAAAA------------GAAGG
CATCAAAAGAGGAGAA----ACGGACCATCACGCTGTGTCGCGAGGCTCGGCGAAACTGA
GATGGTTCGTCGAGAGAAACCTGGTCACACCAGAAGGGAAAGTAATGGACCTCGGTTGCG
GCAGAGGGGGCTGGTCATACTATTGTGGGGGACTAAAGAATGTAAAAGAAGTCAAAGGCC
TAACAAAAGGAGGACCAGGACACGAAGAACCCATTCCCATGTCAACATATGGTTGGAACC
TGGTGCGTCTTCAAAGTGGAGTTGATGTTTTTTTTACTCCGCCAGAAAAGTGTGACACAC
TACTGTGTGACATAGGGGAGTCGTCACCAAACCCCACGGTTGAGGCAGGACGAACACTCA
GAGTTCTAAACCTAGTGGAAAATTGGCTGAACAACAACACCC---AATTTTGCATCAAGG
TTCTCAACCCATATATGCCCTCAGTTATAGAAAAAATGGAAGCGCTGCAAAGGAAATACG
GAGGAGCTTTGGTGAGGAATCCACTCTCACGAAATTCCACACACGAGATGTACTGGGTAT
CCAATGCTTCCGGGAACATAGTGTCATCAGTGAACATGATTTCAAG---AATGTT-----
GATTAACAG-ATT-CACAATGAGACATAAGAAGGCCACA---TACGAGCCAGATGTTGAC
CTCGGAAGTGGAACCCGCAACATTGGAA-------TTGAAAGTGAGACAC-CAAATTTGG
ACATAATTGGGAAAAGAATAGAAAAAATAAAACAAGAGCATGAAACATCATGGCACTATG
ACCAAGACCACCCATACAAAACGTGGGCCTACCATGGCAGCTACGAAACAAAACAGACTG
GATCGGCATCATCCATGGTGAACGGAGTGGTTAGGCTGCTAACAAAACCTTGGGACGTCA
TCCCTATGGTGACACAGATGGCAATGACAGACACGACTCCATTTGGACAACAGCGCGTTT
TCAAAGTGAAAGTGGACACGAGAACCCAAGAACCTAAAGAAGGCACGAAAAAACTAATGA
AAATCACGGCAGAATGGCTCTGGAAAGAATTAGGAAAGAAAAAGACACCTAGAATGTGCA
CCAGAGAAGAATTCACAAGAAAGGTGAGAAGCAATGCAGCCTTAGGTGCCATATTCACTG
ATGAGAACAAGTGGAAGTCGGCACGTGAGGCTGTTGAAGATAGTGGATTTTGGGAACTGG
TTGACAAGGAAAGGAATCTTCATCTTGAAGGAAAGTGTGAGACATGTGTGTACAACATGA
TGGGAAAGAGAGAGAAGAAGCTAGGGGAGTTTGGCAAAGCAAAAGGCAGCAGAGCCATAT
GGTACATGTGGCTTGGAGCACGCTTCTTAGAGTTTGAAGCCCTAGGATTCTTGAATGAAG
ATCACTGGTTTTCCAGAGAGAACTCCCTGAGTGGAGTGGAAGGAGAAGGGCTGCACAAAC
TAGGCTACATTTTAAGAGACGTGAGCAAGAAAG-AAGGAGGAGCAATGTACGCCGATGAC
ACCGCAGGATGGGATACAAGAATCACACTAGAGGACTTAAAAAATGAAGAAATGGTGACA
AACCACATGGAAGGAGAACACAAGAAA-CTTGCTG-AGGCCATTTTCAAATTAACGT-AC
CAAAACAAGGTGGTGCGTGTGCAAAGACCAACACCAAGAGGC---ACAGTAATGGACATT
ATATCGAGAAGAGACCAAAGAGGTAGCGGACAAGTTGTCACCTACGGCCTCAATACTTTC
ACCAACATGGAAGCCCAACTGATCAGACAGATGGAGGGAGAAGGAGTCTT-----CA-AA
AGCATCCAGCAGCTG--ACAGCCAC--AGAAGAA-----ATTGCA-----GTGAAAAACT
GGTTA-GCAAGAGTGGGACGTGAGAGGTTATCAA--GAATGGCTATCAGTGGAGATGATT
GTGTTGTGAAACCCTTAGATGATAGGTTTGCAAGCGCTCTAACAGCTCTAAATGACATGG
GAAAAGTTAGGAAAGACATACAACAATGGGAACCTTCAAGAGGATGGAACGATTGGACAC
AAGTGCCCTTTTGTTCACACCATTTCCATGAGTTAATCATGAAGGACGGTCGTGTACTCG
TAGTTCCATGCAGAAACCAAGATGAACTGATTGGTAGGGCCCGAATTTCCCAGGGAGCCG
GGTGGTCTCTGCGGGAAACAGCCTGTTTGGGGAAGTCTTACGCCCAAATGTGGAGCCTGA
TGTACTTCCACAGACGTGACCTTAGGCTGGCGGCAAATGCCATTTGCTCGGCAGTCCCAT
CACATTGGGTTCCAACAAGTCGAACAACTTGGTCCATACATGCCACACATGAGTGGATGA
CAACAGAAGATATGCTGACAGTCTGGAACAGGGTGTGGATTCAAGAAAACCCATGGATAG
AAGACAAAACTCCAGTAGAATCATGGGAGGAAATCCCATATTTGGGGAAAAGAGAAGACC
AATGGTGCGGCTCATTGATCGGGCTAACAAGCAGGGCCACCTGGGCAAAGAACATCCAAA
CAGCAATAAATCAAGTTAGATCCCTAATAGGCAATGAGGAATACACAGACTACATGCCAT
C----------CATGAAAAGGTTCAGAAGA-------GAAG------AGGAAGAGGC---
---------------AGGAGTCTTGTG-----------GT-AGAAAGC-AGGAACA----
--------TTAT-----------------------GCGA-----CAAAGTCAGA------
AGTCAGGTCG---GATTAA----GCCATAGTACG--GAAAAAACTATGCTACCTGT-G--
-AGCCCCG--------------------------------------------TCCAAGGA
CG---------------------TTAAAAGAAG---------------------------
-----TCAGG-CCACTAC---AAGT-----------------------------------
---GCCATAGCTT-GAGTAAACTA---------T-GCAGCCTGT-A----G-CTCCACCT
G-A----------GAAGGT-GT-AAAAAATC-T---GGGAGGC-CACAAA--CCATG---
-------GAAGCTGTACG---CATGGCGTA--------GTGGA-CTA---GCGGTTAGAG
GAG------------------------ACCCCTCCCTTACAAATCGCAGC-AACAAT-GG
GGGC---------CCAAGGTGAGATGAAGCTG-TAGTCTCACTGAAAGGACT-AGA-GGT
T--A--GAGGAGA--CCCCCC-----C--------GAAAT------AAAAAACAG-CATA
TTGACGCT--GGGAAAGACCAGAGATCCTGCT-GTCTC-CTCAGCATCA--TTCCAGGCA
CAG-AACGCCAG-AAAAT------------------------------------------
------------------------------------------------------------
------------------------------------------------------------
------------------------------------------------------------
------------------------------------------------------------
------------------

#D2|C|DQ645555
------------------------------------------------------------
------------------------------------------------------------
------------------------------------------------------------
-----------------------------------------------------C-AAAGA
-CAGATT-CTTTGAGGG----AGCT-A-A--GCTTAACGT-AGTTCTAACAG-TTTTTTA
-ATTAGAGAGC---AGATCTCTGATGAATAACCAACGAAAAAAG---GCGAGAAATACGC
CTTTCAATATGCTGAAACGCGAGAGAAACCGCGTGTCAACTGTGCAGCAGCTG--ACAAA
GAGATTCTCACTTGGAATGCTGCAGGGACGAGGACCATTGAAACTGTTCATGGCCCTGGT
GGCATTCCTTCGTTTCCTAACAATCCCGCCAACAGCAGGGATATTAAAAAGATGGGGAAC
AATCAAAAAATCAAAGGCTATCA---ATGTCTTGAGAGGGTTCAGGAAAGAGATTGGAAG
GATGCTGAACATCTTGAACAGGAGACGCA---------------------GAACTGCAGG
TGTAATCATTATGATGA------TTCCAACAGTGGTGGCGT------------TCCATTT
AACC-------ACACGCAACGGAGAACCACACATGATCGTCAGTA-GACAAGAGAAAG--
GGAAAAGTCTTCTGTTTAAAACAGAGAACGGTGTGAACATGTGCACCCTTATGGCCATGG
ACCTTGGTGAATTGTGTGAAGACACAATCACTTATAATTGTCCTCTTCT---CAGGCAGA
ATGAACCAGAAGACATAGACTGTTGGTGCAAC----------TCTACGTCTACATGGGTA
ACTTATGGGACATGCAC-------CGCCACAGGAGAACACAGAAGGGAAAAAAGATCAGT
GGCACTCGTTCCA--------------CATGTGGGAATGGGACTGGAGACACGAACTGAA
ACATGGATGT-CATCACAAGGGGCCTGGAAACATGCTCAGAGAATCGAAACTTGGGTCTT
GAGACATCCAGGCTTTACCATAATGGCAGCAATCCTGGCATACACCATAGGAA-CGACAT
ATTTCCAAAGAGTCCTGATTTTCATCTTACTGACAGCTGTCGCTCC----TTCAATGACA
ATGCGTTGTATAGGAATATCAAATAGAGACTTTGTGGAAGGGGTTTCAGGAGGAAGCTGG
GTTGACATAGTCTTAGAACATGGAAGCTGTGTGACGACGATGGCGAAAAATAAACCAACA
TTGGATTTTGAACTGATAAAAACGGAAGCCAAACATCCA-GCCACTTTAAGGAAGTATTG
TATAGAGGCAAAGCTGACCAACACAACAACAGCATCTCGCTGCCCAAC-ACAAGGAGAAC
CCAGCCTAAATGAAGAACAG---GACAAAAGGTTTGTCTGCAAACACTCCATGGTAGACA
GAGGATGGGGAAATGGATGCGGATTATTTGGAAAGGGAGGCATCGTGACCTGTGCAATGT
TCACATGCAAAAAGAACATGGAAGGAAAAGTCGTGCAACCAGAAAACTTGGAGTACACCA
TTG-------------TGATAACACCTCAC---TCAGGGGAAGAGAATGCAGTC--GGAA
ATGACA-----CA----GGAA--AA-----------CACGGCAAGGAAA-TTAAGGTAAC
ACCACAGAGTTCCATT-ACAGAAGC-AGAACTGACAGGTTATGGCACCGTCACGATGGAA
TGCTCTCCGAGAACGGGCCTCGACTTTAATGAG-ATGGTGTTGCTGCAAATGGAAGACAA
GGCTTGGCTGGTGCACAGGCAATGGTTCTTAGACCTGCCGTTACCATGGCTGCCCGGAGC
AGACACACAAGGATCAAATTGGATACAGAAGGAGACATTGGTCACTTTCAAAAATCCCCA
TGCGAAGAAACAGGATGTTGTTGTTTTAGGATCCCAAGAAGGGGCTATGCATACAGCACT
CACAGGGGCCACGGAAATCCAGAT--GTCA---TCAGGAAACTT--ACTGTTCA------
--CAGGACATCTTAAGTGCAGGCTGAGAATGGACAAACTACAGCTCAAAGGAATGTCATA
TTCTATGTGTACAGGAAAGTTTAAAGTTGTGAAGGAAATAGCAGAAACACAACATGGAAC
AATAGTTATCAGAGTACAATATGAAGGGGACGGTTCTCCGTGCAAGATCCC---TTTTGA
AATAATGGATTTGGAAAAAAGACATGTCT-TAGGTCGCTTGATCACAGTCAACCCAATTG
TTACAGAAAAAGACAGCCCAGTCAAC-------ATAGAAGCAGAACCTCCATTCGGAGAC
AGCTACATCATTA-TAGG-AGTAGAACCGGGACAACTGAAGCTCAGCTGGTTTAAGAAAG
GAAGTTCTATTGGCCAAATGTTTGAGACAACAATGAGAGGAGCGAAGAGAATGGCCATTT
TAGGTGACACAGCTTGGGATTTTGGATCCCTGGGAGGAGTGTTCACATCTATAGGAAAGG
CCCTCCACCAAGTCTTTGGAGCAATCTATGGGGCTGCCTTTAGCGGGGTTTCATGGACTA
TGAAAATCCTCATAGGAGTTGTCATCACATGGATAGGAATGAATTCACGCAGCACCTCAC
TGTCTGTGTCACTAGTATTAGTGGGGGTCGTGACACTGTATTTGGGAGTCATGGTGCAGG
CCGATAGTGGTTGCGTTGTGAGTTGGAAAAACAAAGAACTGAAATGTGGTAGTGGGATTT
TTATCACAGACAACGTGCACACATGGACAGAACAATACAAATTCCAACCAGAATCCCCTT
CAAAGCTGGCTTCAGCTATCCAGAAGGCTCATGAAGAGGGCATTTGTGGAATCCGCTCAG
TAACAAGATTGGAGAATCTGATGTGGAAACAAATAACACCAGAACTGAATCACATTCTAT
CAGAAAATGAGGTAAAATTGACTATCATGACAGGAGACATTAAAGGAAT------CATGC
AGGCAGGAAAACGATCCCTGCGGCCTCAACCCACT-------------GAG----CTGAA
GTACTCTTGGAAAGCATGGGGTAAAGCGAAAATGCTCT---CCACAGAGCTTCATAACCA
CACCTTTCTCATTGATGGCCCCGAAACAGCAGAATGTCCCAACACAAACAGAGCTTGGAA
CTCACTAGAAGTTGAAGACTATGGCTTTGGAGTATTCACCACCAACATATGGCTGAAA--
CTGAAAGAAAGGCAGGATGTATTTTGTGACTCAAAACTCATGTCAGCAGCCATAAAAGAC
AACAGGGCCGTCCACGCCGATATGGGTTATTGGATAGAAAGCGCACTTAATGACACATGG
AAGATTGAGAAAGCCTCTTTCATTGAAGTTAAAAGCTGCCATTGGCCAAAGTCACACACT
CTCTGGAGTAATGGAGTGCTAGAAAGTGAGATGATAATTCCAAAGAATTTTGCAGGACCA
GTGTCACAGCACAACTACAGACCAGGCTATCACACACAAACGGCAGGACCCTGGCACCTA
GGTAAGCTTGAGATGGACTTTGATTTCTGCGAAGGAACCACAGTGGTAGTGACTGAGGAC
TGTGGAAATAGAGGACCCTCTTTAAGAACAACTACTGCTTCTGGAAAACTCATAACAGAA
TGGTGCTGCCGATCTTGCACATTACCACCGCTAAGGTACAGAGGTGAGGATGGATGCTGG
TATGGAATGGAAATCAGGCCATTGAAAGAGAAAGAAGAGAACTTGGTCAACTCTTTGGTC
ACAGC--------CGGACATGGACA---GATTGACAACTTCTCACTAGGAGTCTTGGGAA
TGGCA-TTGTTCCTGGAAGAAATGCTCAGGACCCGCGTAGGA--ACGAAA----------
-------CATGC-AATATTGCTAGTTGCAGTTTCT-------TTCGTGACATTGATCACA
GGGAACATGTCTTTTCGAGATTTGGGGAGAGTGATGGTCATGGTGGGCGCTACTATGACG
GATG---ACATAGGCATGGGCGTGACTTATCTTGCCCTATTAGCAGCCTTCAAAGTCAGA
CCAACTTTT---GCAGCTGGACTACTCTT----GAGAAAGCTGACC--TCCAAGGAAT-T
AATGATGACCACCATAGGAATCGTACTCCTCTCTCAGAGCA---CCATACCA-------G
A----GACTATACT------TGAACTGACTGACGCGCTGG---------CTTTGGGGATG
ATGGTTCTCAAAATAGTGA-----------GAAACATGGAAAAGTATCAACTAGCAGTGA
CTATCATGGCCATCTTGTGCGTCCCAAATGCAGTGATATTACAAA--ACGCAT------G
GAAAGTGAGCTGCACA-----ATACTGGCAGTGGTGTCCGTTTCCCCACTGCTTTTAACA
TCAT---------------------CACAGCAGAAAGCAGATTGGATACCAC--------
TGGCGTTGACG---ATCAAAGGCCTCAATCCAACAGCCATTTTC------TTAACAACCC
TCTCAAGA------ACTAGCAAGAAAAGGAGCTGGCCACTGAATGAGGCTATTATGGCAG
TCGGGATGGTGAGCATTTTAGCTAGTTCCCTCTTGAAGAATGATATT---CCCATGACAG
GACCATTAGTAGCTGGAGGGCTTCTCACTGTGTGTTACGTGCTCACTGGAAGATCGGCTG
ATTTGGAACTGGAGAGAGCTGCTGACGTAAGATGGGAAGAACAGGCAGAGATATCAGGAA
GTAGTCCAATTCTG-----TCAAT--AACAATATCGGAAGATGGTAGCATGTCGATAA--
--AAAATGA------------AGAAGAAGAAC-------AAACACTGACCATACTCATTA
GGACAGGACTGCTGGTGAT--------------ATCAGGACTTTTCCCTGTGTCAATACC
AATCA-CGGCAGCTGCATGGTATCTG--TGGGAAGTGAAAAAACAACGAGCTGGAGTATT
GTGGGATGTCCCTTCACCCCCA------CC-TGTGGGAAAGGCCGAACTGGAAGATGGAG
CCTATAGAATCAAGCAGAAAGGGATTCTAGGATACTCGCAGATCGGGGCTGGAGTTTACA
AAGAAGGAACATTCCACACAATGTGGCACGTCACACGCGGTGCTGTCCTAATGCATAAAG
GGAAGAGAATTGA-ACCATCATGGGCGGACGTCAAGAAAGACCTAATATCGTATGGAGGA
GGCTGGAAGCTAGAAGGAGAATGGAAGGAAGGAGAAGAAGTCCAGGTCCTGGCATTAGAG
CCTGGAAAGAATCCAAGAGCCGTCCAAACAAAACCCGGTCTCTTCAAAACTAACAC-TGG
AACCATAGGCGCCGTATCTCTGGACTTTTCTCCTGGAACGTCAGGATCTCCAATCGTCGA
CAAAAAAGGAAAAGTTGTGGGCCTTTATGGCAACGGTGTCGTCACAAGGAGTGGAACATA
TGTGAGTGCCATAGCCCAGACTGAAAAAAGCATTGAAGA--CAAT-CCAGAGA---TTGA
AGA---TGACATCTTTCGAAAGAAAAGATTGACCATCATGGACCTCCACCCAGGGGCGGG
AAAAACGAA-GAGATACCTTCCAGCAATAGTCAGAGAAGCCATAAAACGAGGCTTGAGGA
CACTAATCCTGGCCCCCACTAGAGTTGTGGCGGCTGAAATGGAAGAAGCTCTCAGAGGAC
TTCCAATAAGATACCAAACCCCCGCCATCAGAGCTGAGCACACTGGGCGGGAGATTGTGG
ATCTAATGTGTCACGCCACATTTACCATGAGGCTGCTATCCCCAATTAGAGTACCAAATT
ACAACCTAATCATCATGGATGAAGCCCATTTCACAGACCCAGCAAGCATAGCAGCTAGAG
GATACATTTCAACTCGAGTTGAGATGGGTGAAGCAGCTGGGATTTTCATGACAGCTACTC
CTCCTGGAAGCAGAGACCCATTTCCTCAGAGCAATGCACCAATCATGGATGAAGAAAGGG
AAATCCCTGAGCGTTCGTGGAATTCTGGACATGAATGGGTCACGGATTTTAAAGGGAAGA
CTGTTTGGTTTGTTCCAAGCATAAAAGCAGGAAATGATATAGCAGCTTGCCTGAGAAAGA
ATGGGAAGAAAGTGATACAACTCAGCAGGAAGACCTTTGATTCTGAATATGTCAAGACTA
GGACCAATGATTGGGACTTTGTGGTCACGACAGACATTTCAGAAATGGGCGCTAACTTCA
AGGCTGAGAGGGTTATAGACCCCAGGCGCTGCATGAAACCAGTCATACTAACAGACGGTG
AAGAGCGGGTGATCCTGGCAGGACCCATGCCAGTGACCCACTCTAGTGCAGCACAAAGAA
GAGGGAGAGTAGGAAGAAATCCAA---AAAATGAAAATGACCAGTACATATACATGGGGG
AACCTCTG--GAAAATGATG-AAGACTGTGCACACTGGAAAGAAGCTAAGATGCTTCTAG
ATAACATCAACACGCCTGAAGGAATCATTCCCAGTATGTTCGAACCAGAGCGTGAAAAGG
TGGATGCCATTGATGGTGAATACCGCTTAAGAGGAGAAGCGAGGAAAACTTTTGTGGACC
TAATGAGAAGAGGAGACCTACCAGTCTGGCTAGCCTACAGAGTGGCAGCTGAAGGTATCA
ATTACGCAGACAGAAGATGGTGCTTTGATGGAGTCAAGAACAATCAAATCTTGGAAGAAA
ATGTGGAAGTGGAAATTTGGACAAAAGAAGGAGAAAGGAAGAAATTAAAACCCAGATGGT
TGGATGCTAGGATCTACTCTGACCCACTGGCGCTCAAAGAATTCAAGGAATTCGCAGCTG
GAAGAAAGTCCCTGACCCTGAATCTAATCACAGAGATG------GGTAGGCTCCCAACCT
TCATGACCCAGAAAGCAAGGAACGCACTAGACAACTTA-GCAGTCCTGCATACGGCTGAA
GCAGGCGGAAGGGCGTACAATCATGCTCTTAGTGAACTGCCGGAGACCCTGGAGA-CATT
GCTTTTACTGACACTCTTGGCTACAGTCACGGGCGGAATCTTCCTATTCTTGATGAGCGG
AAAAGGCATAGGGAAGATGACCCTGGGAA-TGTGCTGCATAATCACG---GCCA--GTGT
TCTCCTATGGTATGCACA-AATACAGCCACACTGGATAGCAGCTTCAATAATACTGGAGT
TTTTTCTCATAGTCTTGCTCATTCCAGAACCAGAAAAGCAGAGAACACCCCAAGATAACC
AATTAACTTATGTTGTCATAGCCATCCTTACAGTGGTGGCCGCAACCATGGCAAACGAG-
ATGGGTTTCCTGGAAAAAACAAAGAAAGATTTCGG------ATT----GGGA--GGCATT
GCAACCCAGCAACCTGAG---------------AGCAACATCC---------------TG
GACA---------------TAGATCTACGTCCTGCATCAGCTTGGACTCTATATGCTGTG
GCAACAACTTTCATCACACCAATGCTGAGACACAGCAT----TGAAAATTCCTCAGTG--
--AATGTGTCTCTAACGGCCATTGCTAACCAAGCCACAGTTTTAATGGGTCTTG-GGAAA
GGATGGCCATTGTCAAAAATGGACATCGG------AGTTCCCCTTCTCGCTATCGGGTGC
TATTCACAAGTTAACC---CCATAACTCTCACGGCGGCCCTTCTCTTATTGGTAGCACAT
TATGCCATCATAGG--------GCCAGGACTCCAAGCGAAAGCAACTAGAGAAGCTCAGA
AAAGAGCAGCAGCGGGCATTATGAAAAACCCAACTGTGGATGGAATAACAGTGATTGAC-
--------CTAGATCCAAT--ACCCTATGATCCAAAGTTTGAAAAGCAGTTGGGACAAGT
AATGCTCTTAGTCCTCTGCGTGACTCAAGT--------ATTGATGA---TGAGGACTACA
TGG----GCTTTGTGTGAAGCTCTAACCTTAGCGACTGGGCCCATCTCCACACTGTGGGA
-AGGAAATCCAGGGAGATTTTGGAATACAACTATTGCAGTATCAATGGC-----TAACAT
TTTTAGAGGGAGCTACCTGGCCGGAGCCGGACTTCTCTTTTCTATCATG-----------
-AAGAATACGGCCAA---------CACAAGAAGGGGAACTGG-CAACACAGGAGAGA--C
GCTTGGAGAAAAATGGAAAAACCGATTGAATGCATTGGGGAAGAGTGAATTCCAGATCTA
TAAGAAAAGTGGAATCCAGGAGGTGGATAGAACCCTAGCAAAA------------GAAGG
CATCAAAAGAGGAGAA----ACGGACCATCACGCTGTGTCGCGAGGCTCGGCGAAACTGA
GATGGTTCGTCGAGAGAAACCTGGTCACACCAGAAGGGAAAGTAATGGACCTCGGTTGCG
GCAGGGGGGGCTGGTCATACTATTGTGGGGGACTAAAGAATGTAAAAGAAGTCAAAGGCC
TAACAAAAGGAGGACCAGGACACGAAGAACCCATTCCCATGTCAACATATGGTTGGAACC
TGGTGCGTCTTCAAAGTGGAGTTGATGTTTTTTTTACTCCGCCAGAAAAGTGTGACACAC
TACTGTGTGACATAGGGGAGTCGTCACCAAACCCCACGGTTGAGGCAGGACGAACACTCA
GAGTTCTAAACCTAGTGGAAAATTGGCTGAACAACAACACCC---AATTTTGCATCAAGG
TTCTCAACCCATATATGCCCTCAGTTATAGAAAAAATGGAAGCGCTGCAAAGGAAATACG
GAGGAGCTTTGGTGAGGAATCCACTCTCACGAAATTCCACACACGAGATGTACTGGGTAT
CCAATGCTTCCGGGAACATAGTGTCATCAGTGAACATGATTTCAAG---AATGTT-----
GATTAACAG-ATT-CACAATGAGACATAAGAAGGCCACA---TACGAGCCAGATGTTGAC
CTCGGAAGTGGAACCCGCAACATCGGAA-------TTGAAAGTGAGACAC-CAAATTTGG
ACATAATTGGGAAAAGAATAGAAAAAATAAAACAAGAGCATGAAACATCATGGCACTATG
ACCAAGACCACCCATACAAAACGTGGGCCTACCATGGCAGCTACGAAACAAAACAGACTG
GATCGGCATCATCCATGGTGAACGGAGTGGTTAGGCTGCTAACAAAACCTTGGGACGTCA
TCCCTATGGTGACACAGATGGCAATGACAGACACGACTCCATTTGGACAACAGCGCGTTT
TCAAAGAGAAAGTGGACACGAGAACCCAAGAACCGAAAGAAGGCACGAAAAAACTAATGA
AAATCACGGCAGAATGGCTCTGGAAAGAATTAGGAAAGAAAAAGACACCTAGGATGTGCA
CCAGAGAAGAATTCACAAGAAAGGTGAGAAGCAATGCAGCCTTAGGTGCCATATTCACTG
ATGAGAACAAGTGGAAGTCGGCACGTGAGGCTGTTGAAGATAGTGGATTTTGGGAACTGG
TTGACAAGGAAAGGAATCTTCATCTTGAAGGAAAGTGTGAGACATGTGTGTACAACATGA
TGGGAAAGAGAGAGAAGAAGCTAGGGGAGTTTGGCAAAGCAAAAGGCAGCAGAGCCATAT
GGTACATGTGGCTTGGAGCACGCTTCTTAGAGTTTGAAGCCTTAGGATTCTTGAATGAAG
ATCACTGGTTTTCCAGAGAGAACTCCCTGAGTGGAGTGGAAGGAGAAGGGCTGCACAAAC
TAGGCTACATTTTAAGAGACGTGAGCAAGAAAG-AAGGAGGAGCAATGTACGCCGATGAC
ACCGCAGGATGGGATACAAGAATCACACTAGAGGACTTAAAAAATGAAGAAATGGTGACA
AACCACATGGAAGGAGAACACAAGAAA-CTTGCTG-AGGCCATTTTCAAATTAACGT-AC
CAAAACAAGGTGGTGCGTGTGCAAAGACCAACACCAAGAGGC---ACAGTAATGGACATT
ATATCGAGAAGAGACCAAAGAGGTAGCGGACAAGTTGTCACCTACGGCCTCAATACTTTC
ACCAACATGGAAGCCCAACTGATCAGACAGATGGAGGGAGAAGGAGTCTT-----CA-AA
AGCATCCAGCAGCTG--ACAGCCAC--AGAAGAA-----ATTGCA-----GTGAAAAACT
GGTTA-GCAAGAGTGGGACGTGAGAGGTTATCAA--GAATGGCTATCAGTGGAGATGATT
GTGTTGTGAAACCCTTAGATGATAGGTTTGCAAGCGCTTTAACAGCTCTAAATGACATGG
GAAAAGTTAGGAAAGACATACAACAATGGGAACCTTCAAGAGGATGGAACGATTGGACAC
AAGTGCCCTTTTGTTCACACCATTTCCATGAGTTAATCATGAAGGACGGTCGTGTACTCG
TAGTTCCATGCAGAAACCAAGATGAACTGATTGGTAGGGCCCGAATTTCCCAGGGAGCCG
GGTGGTCTCTGCGGGAAACAGCCTGTTTGGGGAAGTCTTACGCCCAAATGTGGAGCCTGA
TGTACTTCCACAGACGTGACCTTAGGCTGGCGGCAAATGCCATTTGCTCGGCAGTCCCAT
CACATTGGGTTCCAACAAGTCGAACAACTTGGTCCATACATGCCACACATGAGTGGATGA
CAACAGAAGATATGCTGACAGTCTGGAACAGGGTGTGGATTCAAGAAAACCCATGGATAG
AAGACAAAACTCCAGTAGAATCATGGGAGGAAATCCCATATTTGGGGAAAAGAGAAGACC
AATGGTGCGGCTCATTGATCGGGCTAACAAGCAGGGCCACCTGGGCAAAGAACATCCAAA
CAGCAATAAATCAAGTTAGATCCCTAATAGGCAATGAGGAATACACAGACTACATGCCAT
C----------CATGAAAAGGTTCAGAAGA-------GAAG------AGGAAGAGGC---
---------------AGGAGTCTTGTG-----------GT-AGAAAGC-AGGAACA----
--------TTAT-----------------------GAGA-----CAAAGTCAGA------
AGTCAGGTCG---GATTAA----GCCATAGTACG--GAAAAAACTATGCTACCTGT-G--
-AGCCCCG--------------------------------------------TCCAAGGA
CG---------------------TTAAAAGAAG---------------------------
-----TCAGG-CCACTAC---AAGT-----------------------------------
---GCCATAGCTT-GAGTAAACTA---------T-GCAGCCTGT-A----G-CTCCACCT
G-A----------GAAGGT-GT-AAAAAATC-T---GGGAGGC-CACAAA--CCATG---
-------GAAGCTGTACG---CATGGCGTA--------GTGGA-CTA---GCGGTTAGAG
GAG------------------------ACCCCTCCCTTACAAATCGCAGC-AACAAT-GG
GGGC---------CCAAGGTGAGATGAAGCTG-TAGTCTCACTGAAAGGACT-AGA-GGT
T--A--GAGGAGA-CCCCCCC--------------GAAAT------AAAAAACAG-CATA
TTGACGCT--GGGAAAG-------------------------------------------
------------------------------------------------------------
------------------------------------------------------------
------------------------------------------------------------
------------------------------------------------------------
------------------------------------------------------------
------------------

#D2|C|DQ645552
------------------------------------------------------------
------------------------------------------------------------
------------------------------------------------------------
-----------------------------------------------------C-AAAGA
-CAGATT-CTTTGAGGG----AGCT-A-A--GCTTAACGT-AGTTCTAACAG-TTTTTTA
-ATTAGAGAGC---AGATCTCTGATGAATAACCAACGAAAAAAG---GCGAGAAATACGC
CTTTCAATATGCTGAAACGCGAGAGAAACCGCGTGTCAACTGTGCAGCAGCTG--ACAAA
GAGATTCTCACTTGGAATGCTGCAGGGACGAGGACCATTGAAACTGTTCATGGCCCTGGT
GGCATTCCTTCGTTTCCTAACAATCCCGCCAACAGCAGGGATATTAAAAAGATGGGGAAC
[truncated: 11,992,665 more chars]
